# Supplementary material for: The spatiotemporal regulations of epicatechin biosynthesis under normal flowering and the continuous inflorescence removal treatment in Fagopyrum dibotrys
Source: BMC Plant Biol. 2022 Jul 29;22:379. doi: 10.1186/s12870-022-03761-z (PMC9336051; doi:10.1186/s12870-022-03761-z)
Supplement: Supplementary file 2 — Additional file 2: Table S1. Primer information. [file 12870_2022_3761_MOESM2_ESM.xlsx]

## Sheet: Sheet1
Table S1 Primer information
Gene Name	Forward Primer Sequence (5'-3')	Reverse Primer Sequence (5'-3')
ANR	CAACTTCTGGTCGATACATTTGC	CTGAGGGTATCGTTTGCTGAG
SPL9	GGAATTTGACCTAGAGAAAAGGAGTT	GCATCACCATTTTCGTAAAGCGAAG
DELLA	GTTGGCTTTATTCGCGGGTG	TGCCATCCAGACCCAATGTC
ABI3	GCAGTGCCGCCTCAATTAC	TTCTGGTTTCCATCCCTGCC
ABI5	GCAAGAAAACAAGCATATACAG	TTCCTCTTCCTCTCCAACTC
Actin	GTGCCTGCCATGTATGTTGCC	GGTCACGTCCAGCAAGGTCAAG
