# Supplementary material for: The spatiotemporal regulations of epicatechin biosynthesis under normal flowering and the continuous inflorescence removal treatment in Fagopyrum dibotrys
Source: BMC Plant Biol. 2022 Jul 29;22:379. doi: 10.1186/s12870-022-03761-z (PMC9336051; doi:10.1186/s12870-022-03761-z)
Supplement: Supplementary file 3 — Additional file 3: Table S2. Metabonomic data of the precursors and metabolite of epicatechin. [file 12870_2022_3761_MOESM3_ESM.xlsx]

## Sheet: Sheet1
Table S2 Metabonomic data of the precursors and metabolite of epicatechin
NAME_EN	KEGG_ID	FORMULA	EXACT_MASS	q1	q3	ionmode	rt	1	2	3
Naringenin	C00509	C15H12O5	272.068	273.3	152.8	+	8.86	58536.3	155777	66839.9
Eriodictyol	C05631	C15H12O6	288.063	288.9	163	+	7.9	40306.1	112428	55545
L-Phenylalanine	C00079	C9H11NO2	165.079	166.1	120.1	+	2.82	2.85022e+06	1.04104e+07	3.87889e+06
Cinnamic acid	C00423	C9H8O2	148.052	149.1	131	+	2.84	4549.9	11364.7	4843.75
2,3-Dihydro-2-phenyl-4H-benzopyran-4-one	C02099	C15H12O2	224.084	225.1	121	+	4.93	15647.3	36219.4	16314.2
L-Epicatechin	C09727	C15H14O6	290.079	291.3	164.9	+	5.08	4.29164e+06	6.89938e+06	3.86195e+06
