# Supplementary material for: The spatiotemporal regulations of epicatechin biosynthesis under normal flowering and the continuous inflorescence removal treatment in Fagopyrum dibotrys
Source: BMC Plant Biol. 2022 Jul 29;22:379. doi: 10.1186/s12870-022-03761-z (PMC9336051; doi:10.1186/s12870-022-03761-z)
Supplement: Supplementary file 4 — Additional file 4: Table S3. Summary of sequencing quality. [file 12870_2022_3761_MOESM4_ESM.xlsx]

## Sheet: Sheet1
Table S3 Summary of sequencing quality
sample	raw_reads	clean_reads	clean_bases	error_rate	Q20	Q30	GC_pct
BD_C_T1	22936592	22263204	6.68G	0.02	98.31	94.92	45.93
BD_C_T2	25099797	24149682	7.24G	0.02	98.34	95.05	46.15
BD_C_T3	22133491	21440626	6.43G	0.02	98.36	95.05	46.18
BD_C_M1	23355813	22423061	6.73G	0.02	98.33	94.95	46.03
BD_C_M2	21549904	21062742	6.32G	0.02	98.33	94.93	46.2
BD_C_M3	21913443	21330835	6.4G	0.02	98.31	94.85	46.04
BD_C_B1	22132135	21555926	6.47G	0.02	98.35	95.01	46.51
BD_C_B2	22448036	21810793	6.54G	0.02	98.32	94.88	46.37
BD_C_B3	20131155	19749631	5.92G	0.02	98.18	94.55	46.33
BD_T_T1	21438010	20714706	6.21G	0.02	98.44	95.15	45.89
BD_T_T2	24073965	23564437	7.07G	0.02	98.18	94.51	45.96
BD_T_T3	21343239	20847273	6.25G	0.02	98.38	95	45.98
BD_T_M1	21836643	21248986	6.37G	0.02	98.24	94.68	45.78
BD_T_M2	22183316	21667375	6.5G	0.02	98.33	94.89	46.06
BD_T_M3	21672372	21209959	6.36G	0.02	98.28	94.8	45.86
BD_T_B1	25922225	25285746	7.59G	0.02	98.22	94.6	45.95
BD_T_B2	23598982	23021831	6.91G	0.02	98.27	94.71	46.26
BD_T_B3	24204165	23666739	7.1G	0.02	98.28	94.75	45.9
BD_C_R1	23856821	23154797	6.95G	0.02	98.17	94.56	46.39
BD_C_R2	29157264	28129827	8.44G	0.02	98.27	94.77	46.01
BD_C_R3	20539705	20220408	6.07G	0.02	98.22	94.67	45.75
BD_T_R1	23847532	23321623	7G	0.02	98.23	94.66	46.2
BD_T_R2	23668268	23228354	6.97G	0.02	98.15	94.5	46.29
BD_T_R3	23986714	23191868	6.96G	0.02	98.38	95.03	45.72
BL_C_T1	23267481	22651805	6.8G	0.02	98.21	94.67	46.09
BL_C_T2	26761801	26013911	7.8G	0.02	98.12	94.48	46.61
BL_C_T3	24683279	23950014	7.19G	0.02	98.12	94.47	46.33
BL_C_M1	25727438	24947418	7.48G	0.02	98.23	94.77	46.6
BL_C_M2	27390211	26598270	7.98G	0.02	98.17	94.64	46.69
BL_C_M3	27690976	26857244	8.06G	0.02	98.24	94.74	46.59
BL_C_B1	28783899	27997714	8.4G	0.02	98.22	94.61	45.82
BL_C_B2	22040829	21832078	6.55G	0.03	97.8	93.45	45.44
BL_C_B2	21219273	20336276	6.1G	0.02	98.33	94.92	45.49
BL_T_T1	21155620	20209423	6.06G	0.02	98.35	94.92	45.22
BL_T_T2	21331111	20482328	6.14G	0.02	98.42	95.08	45.61
BL_T_T3	25552863	24560211	7.37G	0.02	98.41	95.05	45.49
BL_T_M1	22050976	21220138	6.37G	0.02	98.3	94.77	45.32
BL_T_M2	21693443	20774263	6.23G	0.02	98.54	95.38	45.08
BL_T_M3	22156754	21376276	6.41G	0.02	98.53	95.33	45.47
BL_T_B1	20300595	19837947	5.95G	0.02	98.4	94.96	45.35
BL_T_B2	23622017	23131625	6.94G	0.02	98.42	95.01	45.67
BL_T_B3	27960424	27742142	8.32G	0.02	98.35	94.81	44.41
BL_C_R1	22495893	21615452	6.48G	0.02	98.4	95.1	45.59
BL_C_R2	21455544	20558473	6.17G	0.02	98.4	95.1	45.36
BL_C_R3	23017294	22301755	6.69G	0.02	98.39	95	45.35
BL_T_R1	20574835	19962723	5.99G	0.02	98.39	95	45.39
BL_T_R2	23442968	22437508	6.73G	0.02	98.41	95.13	45.23
BL_T_R3	21154558	20253441	6.08G	0.02	98.49	95.3	45.52
FB_C_T1	22859506	21919619	6.58G	0.02	98.44	95.2	45.47
FB_C_T2	22927890	22017153	6.61G	0.02	98.54	95.43	45.12
FB_C_T3	23434337	22627589	6.79G	0.02	98.51	95.36	44.96
FB_C_M1	21003227	20198640	6.06G	0.02	98.54	95.46	45.9
FB_C_M2	22574625	21712727	6.51G	0.02	98.52	95.37	44.57
FB_C_M3	23977964	23098505	6.93G	0.02	98.53	95.42	45.09
FB_C_B1	22148377	21504945	6.45G	0.02	98.4	95.16	45.69
FB_C_B2	20299079	19747969	5.92G	0.02	98.37	95.08	45.48
FB_C_B3	20696950	20217455	6.07G	0.02	98.33	94.96	45.54
FB_T_T1	21938215	21453362	6.44G	0.02	98.29	94.87	45.62
FB_T_T2	21865973	21211843	6.36G	0.02	98.38	95.05	45.24
FB_T_T3	21967693	21296608	6.39G	0.02	98.42	95.18	45.41
FB_T_M1	21849531	21371655	6.41G	0.02	98.42	95.16	45.18
FB_T_M2	22333636	21792798	6.54G	0.02	98.47	95.26	45.06
FB_T_M3	24277176	23697993	7.11G	0.02	98.46	95.22	45.38
FB_T_B1	20358549	19790914	5.94G	0.02	98.34	94.84	45.48
FB_T_B2	21062308	20323271	6.1G	0.02	98.5	95.33	44.73
FB_T_B3	22972741	22097508	6.63G	0.02	98.49	95.32	44.86
FB_C_R1	20931193	20324407	6.1G	0.02	98.35	95.02	45.41
FB_C_R2	22416117	21713732	6.51G	0.02	98.41	95.22	45.67
FB_C_R3	22108429	21394418	6.42G	0.02	98.25	94.92	46.5
FB_T_R1	22866232	22150854	6.65G	0.02	98.37	95.1	45.73
FB_T_R2	21891775	21347942	6.4G	0.02	98.32	94.96	45.63
FB_T_R3	20676809	20181009	6.05G	0.02	98.35	95.01	45.35
W_C_T1	23310737	22946500	6.88G	0.02	98.47	95.26	45.13
W_C_T2	21937488	21355004	6.41G	0.02	98.51	95.33	45.21
W_C_T3	21902981	21428005	6.43G	0.02	98.49	95.28	45.17
W_C_M1	24104128	23343078	7G	0.02	98.55	95.46	45.16
W_C_M2	20665087	19829136	5.95G	0.02	98.35	94.99	45.03
W_C_M3	25479594	23987229	7.2G	0.02	98.38	95.04	43.89
W_C_B1	21985004	21104788	6.33G	0.02	98.43	95.25	45.33
W_C_B2	21524463	20689467	6.21G	0.02	98.42	95.19	44.91
W_C_B3	22261556	21479530	6.44G	0.02	98.44	95.19	44.95
W_T_T1	22444791	21732402	6.52G	0.02	98.31	94.9	45.75
W_T_T2	21935979	21194972	6.36G	0.02	98.41	95.15	45.23
W_T_T3	21443263	20953717	6.29G	0.02	98.37	95.08	46
W_T_M1	22854858	22098617	6.63G	0.02	98.47	95.29	44.97
W_T_M2	20841809	20047670	6.01G	0.02	98.47	95.27	45.18
W_T_M3	20650393	20053864	6.02G	0.02	98.39	95.09	44.25
W_T_B1	29955933	28322619	8.5G	0.02	98.37	95.15	45.41
W_T_B2	22277240	21634182	6.49G	0.02	98.51	95.33	45.03
W_T_B3	21521121	20534005	6.16G	0.02	98.38	95.12	43.54
W_C_R1	22220924	21244150	6.37G	0.02	98.28	95.01	46.62
W_C_R2	20522544	19987444	6G	0.02	98.19	94.75	46.58
W_C_R3	21881609	21296317	6.39G	0.02	98.26	94.9	46.06
W_T_R1	22349852	21728763	6.52G	0.02	98.31	95	46.28
W_T_R2	21728507	20887530	6.27G	0.02	98.39	95.16	45.55
W_T_R3	23378700	22768000	6.83G	0.02	98.34	95.03	45.99
For the name of each sample, the first character indicated the name of the stage, the middle character indicated the name of the group, the last character indicated the 4 types of tissue. The 4 sampling times were respectively indicated as: BD, the budding stage, when the most branches are budding and the most buds are still green; IF, the initial flowering stage, when the most buds are preparing…
