# Supplementary material for: The spatiotemporal regulations of epicatechin biosynthesis under normal flowering and the continuous inflorescence removal treatment in Fagopyrum dibotrys
Source: BMC Plant Biol. 2022 Jul 29;22:379. doi: 10.1186/s12870-022-03761-z (PMC9336051; doi:10.1186/s12870-022-03761-z)
Supplement: Supplementary file 5 — Additional file 5: Table S4. Summary of transcript and unigene assembly data. [file 12870_2022_3761_MOESM5_ESM.xlsx]

## Sheet: Sheet1
Tabel S4 Summary of transcript and unigene assembly data
	Min_length	Mean_length	Median_length	Max_length	N50	N90	Total_nucleotides
Transcripts	301	1887	1355	20556	2979	876	501649428
Genes	301	1377	716	20556	2547	513	105992054
