# Supplementary material for: The spatiotemporal regulations of epicatechin biosynthesis under normal flowering and the continuous inflorescence removal treatment in Fagopyrum dibotrys
Source: BMC Plant Biol. 2022 Jul 29;22:379. doi: 10.1186/s12870-022-03761-z (PMC9336051; doi:10.1186/s12870-022-03761-z)
Supplement: Supplementary file 6 — Additional file 6: Table S5. Unigene sequence homology search against the public databases. [file 12870_2022_3761_MOESM6_ESM.xlsx]

## Sheet: Sheet1
Table S5 Unigene sequence homology search against the public databases
Database	Number of Unigenes	Percentage
Annotated in NR	42955	55.82
Annotated in NT	29440	38.25
Annotated in KO	17728	23.03
Annotated in SwissProt	34951	45.41
Annotated in PFAM	33832	43.96
Annotated in GO	33831	43.96
Annotated in KOG	13578	17.64
Annotated in all Databases	7141	9.27
Annotated in at least one Database	50974	66.24
Total Unigenes	76952	100
