# Supplementary material for: The spatiotemporal regulations of epicatechin biosynthesis under normal flowering and the continuous inflorescence removal treatment in Fagopyrum dibotrys
Source: BMC Plant Biol. 2022 Jul 29;22:379. doi: 10.1186/s12870-022-03761-z (PMC9336051; doi:10.1186/s12870-022-03761-z)
Supplement: Supplementary file 7 — Additional file 7: Table S6. The number of DEGs of each comparison. [file 12870_2022_3761_MOESM7_ESM.xlsx]

## Sheet: Sheet1
Table S6 The number of DEGs of each comparison
No.	Comparison	Number of DEGs (P value<0.05, |log2FoldChange|>1)
1	BD_C_M vs BD_C_T	1414
2	BD_C_B vs BD_C_T	2686
3	BD_C_R vs BD_C_T	7329
4	BD_T_M vs BD_T_T	1471
5	BD_T_B vs BD_T_T	2081
6	BD_T_R vs BD_T_T	6763
7	IF_C_M vs IF_C_T	2372
8	IF_C_B vs IF_C_T	8222
9	IF_C_R vs IF_C_T	7731
10	IF_T_M vs IF_T_T	751
11	IF_T_B vs IF_T_T	1592
12	IF_T_R vs IF_T_T	1115
13	F_C_M vs F_C_T	684
14	F_C_B vs F_C_T	3670
15	F_C_R vs F_C_T	6270
16	F_T_M vs F_T_T	2895
17	F_T_B vs F_T_T	3857
18	F_T_R vs F_T_T	6856
19	W_C_M vs W_C_T	2174
20	W_C_B vs W_C_T	1059
21	W_C_R vs W_C_T	7692
22	W_T_M vs W_T_T	614
23	W_T_B vs W_T_T	1358
24	W_T_R vs W_T_T	7491
For the name of each sample, the first character indicated the name of the stage, the middle character indicated the name of the group, the last character indicated the 4 types of tissue. The 4 sampling times were respectively indicated as: BD, the budding stage, when the most branches are budding and the most buds are still green; IF, the initial flowering stage, when the most buds are preparing…
