# Supplementary material for: The spatiotemporal regulations of epicatechin biosynthesis under normal flowering and the continuous inflorescence removal treatment in Fagopyrum dibotrys
Source: BMC Plant Biol. 2022 Jul 29;22:379. doi: 10.1186/s12870-022-03761-z (PMC9336051; doi:10.1186/s12870-022-03761-z)
Supplement: Supplementary file 8 — Additional file 8: Table S7. Information of the DEGs involved in the biosynthesis of epicatechin and reproductive growth. [file 12870_2022_3761_MOESM8_ESM.xlsx]

## Sheet: PAL
Table S7 Information of the DEGs involved in the biosynthesis of epicatechin and reproductive growth
gene_id	BL_C2_readcount	BL_C1_readcount	log2FoldChange	pval	padj	Gene Length	NR GI	NR ID	NR Score	NR Evalue	NR Description	NT GI	NT ID	NT Score	NT Evalue	NT Description	KO ID	KO Name	KO Description	Http Link	Swissprot ID	Swissprot Score	Swissprot Evalue	Swissprot Description	PFAM ID	PFAM description	Gene Ontology Biological Pathway	BP Description	Gene Ontology Molecular Function	MF Description	Gene Ontology Cellular Component	CC Description	KOG ID	KOG Description
BD-C-B/T
Cluster-13504.19523	11479.7	4283.36	1.4223	0.0050694	0.16015	4015	312144752	ADQ28104.1	2570	2.9e-287	phenylalanine ammonia-lyase [Fagopyrum dibotrys]	MK288155.1	MK288155	567	0	Polygonum cuspidatum phenylalanine ammonia lyase (PAL) mRNA, complete cds	K10775	PAL	phenylalanine ammonia-lyase	http://www.genome.jp/dbget-bin/www_bget?ko:K10775	Q42667	2491	1.6e-279	Phenylalanine ammonia-lyase OS=Citrus limon OX=2708 GN=PAL6 PE=2 SV=1	PF00958	GMP synthase C terminal domain	GO:0006164//GO:0006536//GO:0006144//GO:0006177	purine nucleotide biosynthetic process//glutamate metabolic process//purine nucleobase metabolic process//GMP biosynthetic process	GO:0003922//GO:0005524	GMP synthase (glutamine-hydrolyzing) activity//ATP binding	--	--	KOG0222	Phenylalanine and histidine ammonia-lyase
BD-C-R/T
Cluster-13504.27541	1492.92	6072.26	-2.0242	0.0032431	0.021453	2086	314910734	ADT63058.1	1474	1.8e-160	phenylalanine ammonia-lyase [Fagopyrum esculentum]	HM149783.1	HM149783	464	0	Fagopyrum esculentum phenylalanine ammonia-lyase (PAL) mRNA, complete cds	K10775	PAL	phenylalanine ammonia-lyase	http://www.genome.jp/dbget-bin/www_bget?ko:K10775	P45730	1400	2.6e-153	Phenylalanine ammonia-lyase OS=Populus trichocarpa OX=3694 GN=PAL PE=2 SV=1	--	--	--	--	--	--	--	--	--	--
Cluster-13504.27602	1485.38	4722.31	-1.6688	0.016151	0.080057	1992	314910734	ADT63058.1	1394	3.3e-151	phenylalanine ammonia-lyase [Fagopyrum esculentum]	HM149783.1	HM149783	706	0	Fagopyrum esculentum phenylalanine ammonia-lyase (PAL) mRNA, complete cds	K10775	PAL	phenylalanine ammonia-lyase	http://www.genome.jp/dbget-bin/www_bget?ko:K10775	P24481	1236	2.6e-134	Phenylalanine ammonia-lyase 1 OS=Petroselinum crispum OX=4043 GN=PAL1 PE=1 SV=1	--	--	--	--	--	--	--	--	KOG0222	Phenylalanine and histidine ammonia-lyase
BD-T-M/T
Cluster-13504.19523	20242.4	4007.06	2.3368	1.25e-09	1.58e-06	4015	312144752	ADQ28104.1	2570	2.9e-287	phenylalanine ammonia-lyase [Fagopyrum dibotrys]	MK288155.1	MK288155	567	0	Polygonum cuspidatum phenylalanine ammonia lyase (PAL) mRNA, complete cds	K10775	PAL	phenylalanine ammonia-lyase	http://www.genome.jp/dbget-bin/www_bget?ko:K10775	Q42667	2491	1.6e-279	Phenylalanine ammonia-lyase OS=Citrus limon OX=2708 GN=PAL6 PE=2 SV=1	PF00958	GMP synthase C terminal domain	GO:0006164//GO:0006536//GO:0006144//GO:0006177	purine nucleotide biosynthetic process//glutamate metabolic process//purine nucleobase metabolic process//GMP biosynthetic process	GO:0003922//GO:0005524	GMP synthase (glutamine-hydrolyzing) activity//ATP binding	--	--	KOG0222	Phenylalanine and histidine ammonia-lyase
BD-T-B/T
Cluster-13504.19523	2761.39	1346.62	1.036	0.0054465	0.206	4015	312144752	ADQ28104.1	2570	2.9e-287	phenylalanine ammonia-lyase [Fagopyrum dibotrys]	MK288155.1	MK288155	567	0	Polygonum cuspidatum phenylalanine ammonia lyase (PAL) mRNA, complete cds	K10775	PAL	phenylalanine ammonia-lyase	http://www.genome.jp/dbget-bin/www_bget?ko:K10775	Q42667	2491	1.6e-279	Phenylalanine ammonia-lyase OS=Citrus limon OX=2708 GN=PAL6 PE=2 SV=1	PF00958	GMP synthase C terminal domain	GO:0006164//GO:0006536//GO:0006144//GO:0006177	purine nucleotide biosynthetic process//glutamate metabolic process//purine nucleobase metabolic process//GMP biosynthetic process	GO:0003922//GO:0005524	GMP synthase (glutamine-hydrolyzing) activity//ATP binding	--	--	KOG0222	Phenylalanine and histidine ammonia-lyase
BD-T-R/T
Cluster-13504.19523	25325.3	1125.52	4.4919	1.15e-17	4.2e-16	4015	312144752	ADQ28104.1	2570	2.9e-287	phenylalanine ammonia-lyase [Fagopyrum dibotrys]	MK288155.1	MK288155	567	0	Polygonum cuspidatum phenylalanine ammonia lyase (PAL) mRNA, complete cds	K10775	PAL	phenylalanine ammonia-lyase	http://www.genome.jp/dbget-bin/www_bget?ko:K10775	Q42667	2491	1.6e-279	Phenylalanine ammonia-lyase OS=Citrus limon OX=2708 GN=PAL6 PE=2 SV=1	PF00958	GMP synthase C terminal domain	GO:0006164//GO:0006536//GO:0006144//GO:0006177	purine nucleotide biosynthetic process//glutamate metabolic process//purine nucleobase metabolic process//GMP biosynthetic process	GO:0003922//GO:0005524	GMP synthase (glutamine-hydrolyzing) activity//ATP binding	--	--	KOG0222	Phenylalanine and histidine ammonia-lyase
Cluster-13504.20055	1750.11	829.207	1.0776	0.0026017	0.01406	3530	314910734	ADT63058.1	1514	7.1e-165	phenylalanine ammonia-lyase [Fagopyrum esculentum]	HM149783.1	HM149783	828	0	Fagopyrum esculentum phenylalanine ammonia-lyase (PAL) mRNA, complete cds	K10775	PAL	phenylalanine ammonia-lyase	http://www.genome.jp/dbget-bin/www_bget?ko:K10775	P45730	1380	9.3e-151	Phenylalanine ammonia-lyase OS=Populus trichocarpa OX=3694 GN=PAL PE=2 SV=1	PF05784	Betaherpesvirus UL82/83 protein N terminus	GO:0009405	pathogenesis	--	--	--	--	KOG0222	Phenylalanine and histidine ammonia-lyase
IF-C-B/T
Cluster-13504.20055	6605.43	2464.31	1.4224	0.0003304	0.0033855	3530	314910734	ADT63058.1	1514	7.1e-165	phenylalanine ammonia-lyase [Fagopyrum esculentum]	HM149783.1	HM149783	828	0	Fagopyrum esculentum phenylalanine ammonia-lyase (PAL) mRNA, complete cds	K10775	PAL	phenylalanine ammonia-lyase	http://www.genome.jp/dbget-bin/www_bget?ko:K10775	P45730	1380	9.3e-151	Phenylalanine ammonia-lyase OS=Populus trichocarpa OX=3694 GN=PAL PE=2 SV=1	PF05784	Betaherpesvirus UL82/83 protein N terminus	GO:0009405	pathogenesis	--	--	--	--	KOG0222	Phenylalanine and histidine ammonia-lyase
Cluster-13504.19523	4145.63	18622.9	-2.1674	0.00075278	0.0068217	4015	312144752	ADQ28104.1	2570	2.9e-287	phenylalanine ammonia-lyase [Fagopyrum dibotrys]	MK288155.1	MK288155	567	0	Polygonum cuspidatum phenylalanine ammonia lyase (PAL) mRNA, complete cds	K10775	PAL	phenylalanine ammonia-lyase	http://www.genome.jp/dbget-bin/www_bget?ko:K10775	Q42667	2491	1.6e-279	Phenylalanine ammonia-lyase OS=Citrus limon OX=2708 GN=PAL6 PE=2 SV=1	PF00958	GMP synthase C terminal domain	GO:0006164//GO:0006536//GO:0006144//GO:0006177	purine nucleotide biosynthetic process//glutamate metabolic process//purine nucleobase metabolic process//GMP biosynthetic process	GO:0003922//GO:0005524	GMP synthase (glutamine-hydrolyzing) activity//ATP binding	--	--	KOG0222	Phenylalanine and histidine ammonia-lyase
IF-C-R/T
Cluster-13504.19523	3043.49	18874.2	-2.6326	2e-06	3.47e-05	4015	312144752	ADQ28104.1	2570	2.9e-287	phenylalanine ammonia-lyase [Fagopyrum dibotrys]	MK288155.1	MK288155	567	0	Polygonum cuspidatum phenylalanine ammonia lyase (PAL) mRNA, complete cds	K10775	PAL	phenylalanine ammonia-lyase	http://www.genome.jp/dbget-bin/www_bget?ko:K10775	Q42667	2491	1.6e-279	Phenylalanine ammonia-lyase OS=Citrus limon OX=2708 GN=PAL6 PE=2 SV=1	PF00958	GMP synthase C terminal domain	GO:0006164//GO:0006536//GO:0006144//GO:0006177	purine nucleotide biosynthetic process//glutamate metabolic process//purine nucleobase metabolic process//GMP biosynthetic process	GO:0003922//GO:0005524	GMP synthase (glutamine-hydrolyzing) activity//ATP binding	--	--	KOG0222	Phenylalanine and histidine ammonia-lyase
Cluster-13504.27602	1647.16	3642.57	-1.145	0.010813	0.056256	1992	314910734	ADT63058.1	1394	3.3e-151	phenylalanine ammonia-lyase [Fagopyrum esculentum]	HM149783.1	HM149783	706	0	Fagopyrum esculentum phenylalanine ammonia-lyase (PAL) mRNA, complete cds	K10775	PAL	phenylalanine ammonia-lyase	http://www.genome.jp/dbget-bin/www_bget?ko:K10775	P24481	1236	2.6e-134	Phenylalanine ammonia-lyase 1 OS=Petroselinum crispum OX=4043 GN=PAL1 PE=1 SV=1	--	--	--	--	--	--	--	--	KOG0222	Phenylalanine and histidine ammonia-lyase
Cluster-13504.27541	1649.97	3114.16	-0.91636	0.029425	0.12269	2086	314910734	ADT63058.1	1474	1.8e-160	phenylalanine ammonia-lyase [Fagopyrum esculentum]	HM149783.1	HM149783	464	0	Fagopyrum esculentum phenylalanine ammonia-lyase (PAL) mRNA, complete cds	K10775	PAL	phenylalanine ammonia-lyase	http://www.genome.jp/dbget-bin/www_bget?ko:K10775	P45730	1400	2.6e-153	Phenylalanine ammonia-lyase OS=Populus trichocarpa OX=3694 GN=PAL PE=2 SV=1	--	--	--	--	--	--	--	--	--	--
IF-T-B/T
Cluster-13504.19523	5799.58	1268.55	2.1928	0.029688	0.011365	4015	312144752	ADQ28104.1	2570	2.9e-287	phenylalanine ammonia-lyase [Fagopyrum dibotrys]	MK288155.1	MK288155	567	0	Polygonum cuspidatum phenylalanine ammonia lyase (PAL) mRNA, complete cds	K10775	PAL	phenylalanine ammonia-lyase	http://www.genome.jp/dbget-bin/www_bget?ko:K10775	Q42667	2491	1.6e-279	Phenylalanine ammonia-lyase OS=Citrus limon OX=2708 GN=PAL6 PE=2 SV=1	PF00958	GMP synthase C terminal domain	GO:0006164//GO:0006536//GO:0006144//GO:0006177	purine nucleotide biosynthetic process//glutamate metabolic process//purine nucleobase metabolic process//GMP biosynthetic process	GO:0003922//GO:0005524	GMP synthase (glutamine-hydrolyzing) activity//ATP binding	--	--	KOG0222	Phenylalanine and histidine ammonia-lyase
IF-T-R/T
Cluster-13504.20055	6399.58	1255.04	2.3502	2.94e-07	8.11e-06	3530	314910734	ADT63058.1	1514	7.1e-165	phenylalanine ammonia-lyase [Fagopyrum esculentum]	HM149783.1	HM149783	828	0	Fagopyrum esculentum phenylalanine ammonia-lyase (PAL) mRNA, complete cds	K10775	PAL	phenylalanine ammonia-lyase	http://www.genome.jp/dbget-bin/www_bget?ko:K10775	P45730	1380	9.3e-151	Phenylalanine ammonia-lyase OS=Populus trichocarpa OX=3694 GN=PAL PE=2 SV=1	PF05784	Betaherpesvirus UL82/83 protein N terminus	GO:0009405	pathogenesis	--	--	--	--	KOG0222	Phenylalanine and histidine ammonia-lyase
F-C-R/T
Cluster-13504.20055	2819.16	6816.95	-1.2739	0.022267	0.83266	3530	314910734	ADT63058.1	1514	7.1e-165	phenylalanine ammonia-lyase [Fagopyrum esculentum]	HM149783.1	HM149783	828	0	Fagopyrum esculentum phenylalanine ammonia-lyase (PAL) mRNA, complete cds	K10775	PAL	phenylalanine ammonia-lyase	http://www.genome.jp/dbget-bin/www_bget?ko:K10775	P45730	1380	9.3e-151	Phenylalanine ammonia-lyase OS=Populus trichocarpa OX=3694 GN=PAL PE=2 SV=1	PF05784	Betaherpesvirus UL82/83 protein N terminus	GO:0009405	pathogenesis	--	--	--	--	KOG0222	Phenylalanine and histidine ammonia-lyase
Cluster-13504.27541	2776.12	6262.65	-1.1738	0.027744	0.90152	2086	314910734	ADT63058.1	1474	1.8e-160	phenylalanine ammonia-lyase [Fagopyrum esculentum]	HM149783.1	HM149783	464	0	Fagopyrum esculentum phenylalanine ammonia-lyase (PAL) mRNA, complete cds	K10775	PAL	phenylalanine ammonia-lyase	http://www.genome.jp/dbget-bin/www_bget?ko:K10775	P45730	1400	2.6e-153	Phenylalanine ammonia-lyase OS=Populus trichocarpa OX=3694 GN=PAL PE=2 SV=1	--	--	--	--	--	--	--	--	--	--
Cluster-13504.19523	1727.6	3278.03	-0.92425	0.033028	0.94561	4015	312144752	ADQ28104.1	2570	2.9e-287	phenylalanine ammonia-lyase [Fagopyrum dibotrys]	MK288155.1	MK288155	567	0	Polygonum cuspidatum phenylalanine ammonia lyase (PAL) mRNA, complete cds	K10775	PAL	phenylalanine ammonia-lyase	http://www.genome.jp/dbget-bin/www_bget?ko:K10775	Q42667	2491	1.6e-279	Phenylalanine ammonia-lyase OS=Citrus limon OX=2708 GN=PAL6 PE=2 SV=1	PF00958	GMP synthase C terminal domain	GO:0006164//GO:0006536//GO:0006144//GO:0006177	purine nucleotide biosynthetic process//glutamate metabolic process//purine nucleobase metabolic process//GMP biosynthetic process	GO:0003922//GO:0005524	GMP synthase (glutamine-hydrolyzing) activity//ATP binding	--	--	KOG0222	Phenylalanine and histidine ammonia-lyase
F-T-M/T
Cluster-13504.20055	4289.3	1298.25	1.7241	0.00063097	0.02132	3530	314910734	ADT63058.1	1514	7.1e-165	phenylalanine ammonia-lyase [Fagopyrum esculentum]	HM149783.1	HM149783	828	0	Fagopyrum esculentum phenylalanine ammonia-lyase (PAL) mRNA, complete cds	K10775	PAL	phenylalanine ammonia-lyase	http://www.genome.jp/dbget-bin/www_bget?ko:K10775	P45730	1380	9.3e-151	Phenylalanine ammonia-lyase OS=Populus trichocarpa OX=3694 GN=PAL PE=2 SV=1	PF05784	Betaherpesvirus UL82/83 protein N terminus	GO:0009405	pathogenesis	--	--	--	--	KOG0222	Phenylalanine and histidine ammonia-lyase
Cluster-13504.27541	4845.42	1818.49	1.4138	0.016544	0.27784	2086	314910734	ADT63058.1	1474	1.8e-160	phenylalanine ammonia-lyase [Fagopyrum esculentum]	HM149783.1	HM149783	464	0	Fagopyrum esculentum phenylalanine ammonia-lyase (PAL) mRNA, complete cds	K10775	PAL	phenylalanine ammonia-lyase	http://www.genome.jp/dbget-bin/www_bget?ko:K10775	P45730	1400	2.6e-153	Phenylalanine ammonia-lyase OS=Populus trichocarpa OX=3694 GN=PAL PE=2 SV=1	--	--	--	--	--	--	--	--	--	--
Cluster-13504.27602	5692.16	1936.33	1.5556	0.018346	0.2995	1992	314910734	ADT63058.1	1394	3.3e-151	phenylalanine ammonia-lyase [Fagopyrum esculentum]	HM149783.1	HM149783	706	0	Fagopyrum esculentum phenylalanine ammonia-lyase (PAL) mRNA, complete cds	K10775	PAL	phenylalanine ammonia-lyase	http://www.genome.jp/dbget-bin/www_bget?ko:K10775	P24481	1236	2.6e-134	Phenylalanine ammonia-lyase 1 OS=Petroselinum crispum OX=4043 GN=PAL1 PE=1 SV=1	--	--	--	--	--	--	--	--	KOG0222	Phenylalanine and histidine ammonia-lyase
F-T-B/T
Cluster-13504.20055	5554.1	1284.76	2.112	0.00054327	0.015694	3530	314910734	ADT63058.1	1514	7.1e-165	phenylalanine ammonia-lyase [Fagopyrum esculentum]	HM149783.1	HM149783	828	0	Fagopyrum esculentum phenylalanine ammonia-lyase (PAL) mRNA, complete cds	K10775	PAL	phenylalanine ammonia-lyase	http://www.genome.jp/dbget-bin/www_bget?ko:K10775	P45730	1380	9.3e-151	Phenylalanine ammonia-lyase OS=Populus trichocarpa OX=3694 GN=PAL PE=2 SV=1	PF05784	Betaherpesvirus UL82/83 protein N terminus	GO:0009405	pathogenesis	--	--	--	--	KOG0222	Phenylalanine and histidine ammonia-lyase
Cluster-13504.27602	8185.98	1915.95	2.095	0.0011022	0.027542	1992	314910734	ADT63058.1	1394	3.3e-151	phenylalanine ammonia-lyase [Fagopyrum esculentum]	HM149783.1	HM149783	706	0	Fagopyrum esculentum phenylalanine ammonia-lyase (PAL) mRNA, complete cds	K10775	PAL	phenylalanine ammonia-lyase	http://www.genome.jp/dbget-bin/www_bget?ko:K10775	P24481	1236	2.6e-134	Phenylalanine ammonia-lyase 1 OS=Petroselinum crispum OX=4043 GN=PAL1 PE=1 SV=1	--	--	--	--	--	--	--	--	KOG0222	Phenylalanine and histidine ammonia-lyase
Cluster-13504.27541	5240.24	1799.52	1.542	0.012339	0.17349	2086	314910734	ADT63058.1	1474	1.8e-160	phenylalanine ammonia-lyase [Fagopyrum esculentum]	HM149783.1	HM149783	464	0	Fagopyrum esculentum phenylalanine ammonia-lyase (PAL) mRNA, complete cds	K10775	PAL	phenylalanine ammonia-lyase	http://www.genome.jp/dbget-bin/www_bget?ko:K10775	P45730	1400	2.6e-153	Phenylalanine ammonia-lyase OS=Populus trichocarpa OX=3694 GN=PAL PE=2 SV=1	--	--	--	--	--	--	--	--	--	--
F-T-R/T
Cluster-13504.19523	18900.8	2173.65	3.1202	2.35e-07	9.27e-06	4015	312144752	ADQ28104.1	2570	2.9e-287	phenylalanine ammonia-lyase [Fagopyrum dibotrys]	MK288155.1	MK288155	567	0	Polygonum cuspidatum phenylalanine ammonia lyase (PAL) mRNA, complete cds	K10775	PAL	phenylalanine ammonia-lyase	http://www.genome.jp/dbget-bin/www_bget?ko:K10775	Q42667	2491	1.6e-279	Phenylalanine ammonia-lyase OS=Citrus limon OX=2708 GN=PAL6 PE=2 SV=1	PF00958	GMP synthase C terminal domain	GO:0006164//GO:0006536//GO:0006144//GO:0006177	purine nucleotide biosynthetic process//glutamate metabolic process//purine nucleobase metabolic process//GMP biosynthetic process	GO:0003922//GO:0005524	GMP synthase (glutamine-hydrolyzing) activity//ATP binding	--	--	KOG0222	Phenylalanine and histidine ammonia-lyase
W-C-M/T
Cluster-13504.27541	1681.43	5765.52	-1.7776	0.016068	0.78218	2086	314910734	ADT63058.1	1474	1.8e-160	phenylalanine ammonia-lyase [Fagopyrum esculentum]	HM149783.1	HM149783	464	0	Fagopyrum esculentum phenylalanine ammonia-lyase (PAL) mRNA, complete cds	K10775	PAL	phenylalanine ammonia-lyase	http://www.genome.jp/dbget-bin/www_bget?ko:K10775	P45730	1400	2.6e-153	Phenylalanine ammonia-lyase OS=Populus trichocarpa OX=3694 GN=PAL PE=2 SV=1	--	--	--	--	--	--	--	--	--	--
Cluster-13504.19523	546.113	1407.9	-1.3661	0.028799	0.94529	4015	312144752	ADQ28104.1	2570	2.9e-287	phenylalanine ammonia-lyase [Fagopyrum dibotrys]	MK288155.1	MK288155	567	0	Polygonum cuspidatum phenylalanine ammonia lyase (PAL) mRNA, complete cds	K10775	PAL	phenylalanine ammonia-lyase	http://www.genome.jp/dbget-bin/www_bget?ko:K10775	Q42667	2491	1.6e-279	Phenylalanine ammonia-lyase OS=Citrus limon OX=2708 GN=PAL6 PE=2 SV=1	PF00958	GMP synthase C terminal domain	GO:0006164//GO:0006536//GO:0006144//GO:0006177	purine nucleotide biosynthetic process//glutamate metabolic process//purine nucleobase metabolic process//GMP biosynthetic process	GO:0003922//GO:0005524	GMP synthase (glutamine-hydrolyzing) activity//ATP binding	--	--	KOG0222	Phenylalanine and histidine ammonia-lyase
W-C-R/T
Cluster-13504.27541	608.749	5507.57	-3.1776	4.12e-13	2.66e-11	2086	314910734	ADT63058.1	1474	1.8e-160	phenylalanine ammonia-lyase [Fagopyrum esculentum]	HM149783.1	HM149783	464	0	Fagopyrum esculentum phenylalanine ammonia-lyase (PAL) mRNA, complete cds	K10775	PAL	phenylalanine ammonia-lyase	http://www.genome.jp/dbget-bin/www_bget?ko:K10775	P45730	1400	2.6e-153	Phenylalanine ammonia-lyase OS=Populus trichocarpa OX=3694 GN=PAL PE=2 SV=1	--	--	--	--	--	--	--	--	--	--
Cluster-13504.27602	698.799	6324.58	-3.1782	8.85e-12	4.56e-10	1992	314910734	ADT63058.1	1394	3.3e-151	phenylalanine ammonia-lyase [Fagopyrum esculentum]	HM149783.1	HM149783	706	0	Fagopyrum esculentum phenylalanine ammonia-lyase (PAL) mRNA, complete cds	K10775	PAL	phenylalanine ammonia-lyase	http://www.genome.jp/dbget-bin/www_bget?ko:K10775	P24481	1236	2.6e-134	Phenylalanine ammonia-lyase 1 OS=Petroselinum crispum OX=4043 GN=PAL1 PE=1 SV=1	--	--	--	--	--	--	--	--	KOG0222	Phenylalanine and histidine ammonia-lyase
Cluster-13504.20055	1377.67	6135.1	-2.155	1.52e-07	3.42e-06	3530	314910734	ADT63058.1	1514	7.1e-165	phenylalanine ammonia-lyase [Fagopyrum esculentum]	HM149783.1	HM149783	828	0	Fagopyrum esculentum phenylalanine ammonia-lyase (PAL) mRNA, complete cds	K10775	PAL	phenylalanine ammonia-lyase	http://www.genome.jp/dbget-bin/www_bget?ko:K10775	P45730	1380	9.3e-151	Phenylalanine ammonia-lyase OS=Populus trichocarpa OX=3694 GN=PAL PE=2 SV=1	PF05784	Betaherpesvirus UL82/83 protein N terminus	GO:0009405	pathogenesis	--	--	--	--	KOG0222	Phenylalanine and histidine ammonia-lyase
W-T-M/T
Cluster-13504.19523	3477.58	847.763	2.0363	0.022879	1	4015	312144752	ADQ28104.1	2570	2.9e-287	phenylalanine ammonia-lyase [Fagopyrum dibotrys]	MK288155.1	MK288155	567	0	Polygonum cuspidatum phenylalanine ammonia lyase (PAL) mRNA, complete cds	K10775	PAL	phenylalanine ammonia-lyase	http://www.genome.jp/dbget-bin/www_bget?ko:K10775	Q42667	2491	1.6e-279	Phenylalanine ammonia-lyase OS=Citrus limon OX=2708 GN=PAL6 PE=2 SV=1	PF00958	GMP synthase C terminal domain	GO:0006164//GO:0006536//GO:0006144//GO:0006177	purine nucleotide biosynthetic process//glutamate metabolic process//purine nucleobase metabolic process//GMP biosynthetic process	GO:0003922//GO:0005524	GMP synthase (glutamine-hydrolyzing) activity//ATP binding	--	--	KOG0222	Phenylalanine and histidine ammonia-lyase
W-T-B/T
Cluster-13504.19523	6254.51	1338.68	2.224	0.0011923	0.13674	4015	312144752	ADQ28104.1	2570	2.9e-287	phenylalanine ammonia-lyase [Fagopyrum dibotrys]	MK288155.1	MK288155	567	0	Polygonum cuspidatum phenylalanine ammonia lyase (PAL) mRNA, complete cds	K10775	PAL	phenylalanine ammonia-lyase	http://www.genome.jp/dbget-bin/www_bget?ko:K10775	Q42667	2491	1.6e-279	Phenylalanine ammonia-lyase OS=Citrus limon OX=2708 GN=PAL6 PE=2 SV=1	PF00958	GMP synthase C terminal domain	GO:0006164//GO:0006536//GO:0006144//GO:0006177	purine nucleotide biosynthetic process//glutamate metabolic process//purine nucleobase metabolic process//GMP biosynthetic process	GO:0003922//GO:0005524	GMP synthase (glutamine-hydrolyzing) activity//ATP binding	--	--	KOG0222	Phenylalanine and histidine ammonia-lyase
W-T-R/T
Cluster-13504.19523	5943.53	840.844	2.8213	0.0008325	0.010691	4015	312144752	ADQ28104.1	2570	2.9e-287	phenylalanine ammonia-lyase [Fagopyrum dibotrys]	MK288155.1	MK288155	567	0	Polygonum cuspidatum phenylalanine ammonia lyase (PAL) mRNA, complete cds	K10775	PAL	phenylalanine ammonia-lyase	http://www.genome.jp/dbget-bin/www_bget?ko:K10775	Q42667	2491	1.6e-279	Phenylalanine ammonia-lyase OS=Citrus limon OX=2708 GN=PAL6 PE=2 SV=1	PF00958	GMP synthase C terminal domain	GO:0006164//GO:0006536//GO:0006144//GO:0006177	purine nucleotide biosynthetic process//glutamate metabolic process//purine nucleobase metabolic process//GMP biosynthetic process	GO:0003922//GO:0005524	GMP synthase (glutamine-hydrolyzing) activity//ATP binding	--	--	KOG0222	Phenylalanine and histidine ammonia-lyase

## Sheet: C4H
gene_id	BL_C2_readcount	BL_C1_readcount	log2FoldChange	pval	padj	Gene Length	NR GI	NR ID	NR Score	NR Evalue	NR Description	NT GI	NT ID	NT Score	NT Evalue	NT Description	KO ID	KO Name	KO Description	Http Link	Swissprot ID	Swissprot Score	Swissprot Evalue	Swissprot Description	PFAM ID	PFAM description	Gene Ontology Biological Pathway	BP Description	Gene Ontology Molecular Function	MF Description	Gene Ontology Cellular Component	CC Description	KOG ID	KOG Description
BD-C-M/T
Cluster-13504.8158	286.335	71.0313	2.0132	0.017493	0.98373	2211	1335031645	AUT31007.1	1241	2e-133	cinnamate 4-hydroxylase [Fagopyrum tataricum]	KF981869.1	KF981869	325	5.57861e-167	Barnadesia spinosa cinnamate-4-hydroxylase (C4H) mRNA, complete cds	K00487	CYP73A	trans-cinnamate 4-monooxygenase	http://www.genome.jp/dbget-bin/www_bget?ko:K00487	P37115	1217	4.6e-132	Trans-cinnamate 4-monooxygenase OS=Vigna radiata var. radiata OX=3916 GN=CYP73A2 PE=1 SV=1	PF00067	Cytochrome P450	GO:0055114	oxidation-reduction process	GO:0020037//GO:0005506//GO:0016705	heme binding//iron ion binding//oxidoreductase activity, acting on paired donors, with incorporation or reduction of molecular oxygen	--	--	--	--
BD-C-R/T
Cluster-13504.8158	2826.89	64.8463	5.4492	2.06e-15	1.35e-13	2211	1335031645	AUT31007.1	1241	2e-133	cinnamate 4-hydroxylase [Fagopyrum tataricum]	KF981869.1	KF981869	325	5.58e-167	Barnadesia spinosa cinnamate-4-hydroxylase (C4H) mRNA, complete cds	K00487	CYP73A	trans-cinnamate 4-monooxygenase	http://www.genome.jp/dbget-bin/www_bget?ko:K00487	P37115	1217	4.6e-132	Trans-cinnamate 4-monooxygenase OS=Vigna radiata var. radiata OX=3916 GN=CYP73A2 PE=1 SV=1	PF00067	Cytochrome P450	GO:0055114	oxidation-reduction process	GO:0020037//GO:0005506//GO:0016705	heme binding//iron ion binding//oxidoreductase activity, acting on paired donors, with incorporation or reduction of molecular oxygen	--	--	--	--
Cluster-13504.26574	1813.94	6728.72	-1.8912	0.015709	0.078262	582	--	--	--	--	--	KY797634.1	KY797634	171	5.69e-82	Fagopyrum tataricum clone c17195/f2p12/1812 cinnamate 4-hydroxylase (C4H) mRNA, complete cds	--	--	--	--	--	--	--	--	--	--	--	--	--	--	--	--	--	--
Cluster-13504.26602	6673.1	19269.4	-1.5299	0.046844	0.18272	2689	1335031645	AUT31007.1	1369	3.5e-148	cinnamate 4-hydroxylase [Fagopyrum tataricum]	KY797634.1	KY797634	820	0	Fagopyrum tataricum clone c17195/f2p12/1812 cinnamate 4-hydroxylase (C4H) mRNA, complete cds	K00487	CYP73A	trans-cinnamate 4-monooxygenase	http://www.genome.jp/dbget-bin/www_bget?ko:K00487	P48522	1235	4.6e-134	Trans-cinnamate 4-monooxygenase OS=Catharanthus roseus OX=4058 GN=CYP73A4 PE=2 SV=1	PF00067	Cytochrome P450	GO:0055114	oxidation-reduction process	GO:0016705//GO:0005506//GO:0020037	oxidoreductase activity, acting on paired donors, with incorporation or reduction of molecular oxygen//iron ion binding//heme binding	--	--	--	--
BD-T-R/T
Cluster-13504.8158	7621.14	22.1303	8.4248	1.64e-52	4.88e-50	2211	1335031645	AUT31007.1	1241	2e-133	cinnamate 4-hydroxylase [Fagopyrum tataricum]	KF981869.1	KF981869	325	5.58e-167	Barnadesia spinosa cinnamate-4-hydroxylase (C4H) mRNA, complete cds	K00487	CYP73A	trans-cinnamate 4-monooxygenase	http://www.genome.jp/dbget-bin/www_bget?ko:K00487	P37115	1217	4.6e-132	Trans-cinnamate 4-monooxygenase OS=Vigna radiata var. radiata OX=3916 GN=CYP73A2 PE=1 SV=1	PF00067	Cytochrome P450	GO:0055114	oxidation-reduction process	GO:0020037//GO:0005506//GO:0016705	heme binding//iron ion binding//oxidoreductase activity, acting on paired donors, with incorporation or reduction of molecular oxygen	--	--	--	--
Cluster-13504.32177	1427.09	423.411	1.7526	8.7e-09	1.28e-07	2590	1335803825	AUT77170.1	1273	4.6e-137	cinnamate 4-hydroxylase [Fagopyrum tataricum]	KY860362.1	KY860362	1341	0	Fagopyrum tataricum cinnamate 4-hydroxylase (C4H) gene, complete cds	K00487	CYP73A	trans-cinnamate 4-monooxygenase	http://www.genome.jp/dbget-bin/www_bget?ko:K00487	Q43054	1198	8.7e-130	Trans-cinnamate 4-monooxygenase OS=Populus kitakamiensis OX=34292 GN=CYP73A16 PE=2 SV=1	PF00067	Cytochrome P450	GO:0055114	oxidation-reduction process	GO:0016705//GO:0020037//GO:0005506	oxidoreductase activity, acting on paired donors, with incorporation or reduction of molecular oxygen//heme binding//iron ion binding	--	--	--	--
IF-C-M/T
Cluster-13504.26602	10289.3	20429.4	-0.98947	0.021664	0.38133	2689	1335031645	AUT31007.1	1369	3.5e-148	cinnamate 4-hydroxylase [Fagopyrum tataricum]	KY797634.1	KY797634	820	0	Fagopyrum tataricum clone c17195/f2p12/1812 cinnamate 4-hydroxylase (C4H) mRNA, complete cds	K00487	CYP73A	trans-cinnamate 4-monooxygenase	http://www.genome.jp/dbget-bin/www_bget?ko:K00487	P48522	1235	4.6e-134	Trans-cinnamate 4-monooxygenase OS=Catharanthus roseus OX=4058 GN=CYP73A4 PE=2 SV=1	PF00067	Cytochrome P450	GO:0055114	oxidation-reduction process	GO:0016705//GO:0005506//GO:0020037	oxidoreductase activity, acting on paired donors, with incorporation or reduction of molecular oxygen//iron ion binding//heme binding	--	--	--	--
Cluster-13504.26574	2684.38	5338.99	-0.9919	0.023765	0.39932	582	--	--	--	--	--	KY797634.1	KY797634	171	5.69e-82	Fagopyrum tataricum clone c17195/f2p12/1812 cinnamate 4-hydroxylase (C4H) mRNA, complete cds	--	--	--	--	--	--	--	--	--	--	--	--	--	--	--	--	--	--
Cluster-13504.32177	1092.7	1745.97	-0.67593	0.035718	0.49496	2590	1335803825	AUT77170.1	1273	4.6e-137	cinnamate 4-hydroxylase [Fagopyrum tataricum]	KY860362.1	KY860362	1341	0	Fagopyrum tataricum cinnamate 4-hydroxylase (C4H) gene, complete cds	K00487	CYP73A	trans-cinnamate 4-monooxygenase	http://www.genome.jp/dbget-bin/www_bget?ko:K00487	Q43054	1198	8.7e-130	Trans-cinnamate 4-monooxygenase OS=Populus kitakamiensis OX=34292 GN=CYP73A16 PE=2 SV=1	PF00067	Cytochrome P450	GO:0055114	oxidation-reduction process	GO:0016705//GO:0020037//GO:0005506	oxidoreductase activity, acting on paired donors, with incorporation or reduction of molecular oxygen//heme binding//iron ion binding	--	--	--	--
IF-C-R/T
Cluster-13504.8158	69.8821	760.035	-3.4424	2.45e-10	8.87e-09	2211	1335031645	AUT31007.1	1241	2e-133	cinnamate 4-hydroxylase [Fagopyrum tataricum]	KF981869.1	KF981869	325	5.58e-167	Barnadesia spinosa cinnamate-4-hydroxylase (C4H) mRNA, complete cds	K00487	CYP73A	trans-cinnamate 4-monooxygenase	http://www.genome.jp/dbget-bin/www_bget?ko:K00487	P37115	1217	4.6e-132	Trans-cinnamate 4-monooxygenase OS=Vigna radiata var. radiata OX=3916 GN=CYP73A2 PE=1 SV=1	PF00067	Cytochrome P450	GO:0055114	oxidation-reduction process	GO:0020037//GO:0005506//GO:0016705	heme binding//iron ion binding//oxidoreductase activity, acting on paired donors, with incorporation or reduction of molecular oxygen	--	--	--	--
Cluster-13504.32177	708.874	2016.59	-1.5083	8.72e-05	0.00098667	2590	1335803825	AUT77170.1	1273	4.6e-137	cinnamate 4-hydroxylase [Fagopyrum tataricum]	KY860362.1	KY860362	1341	0	Fagopyrum tataricum cinnamate 4-hydroxylase (C4H) gene, complete cds	K00487	CYP73A	trans-cinnamate 4-monooxygenase	http://www.genome.jp/dbget-bin/www_bget?ko:K00487	Q43054	1198	8.7e-130	Trans-cinnamate 4-monooxygenase OS=Populus kitakamiensis OX=34292 GN=CYP73A16 PE=2 SV=1	PF00067	Cytochrome P450	GO:0055114	oxidation-reduction process	GO:0016705//GO:0020037//GO:0005506	oxidoreductase activity, acting on paired donors, with incorporation or reduction of molecular oxygen//heme binding//iron ion binding	--	--	--	--
Cluster-13504.26574	1836.3	6175.01	-1.7497	0.00054022	0.0047722	582	--	--	--	--		KY797634.1	KY797634	171	5.69e-82	Fagopyrum tataricum clone c17195/f2p12/1812 cinnamate 4-hydroxylase (C4H) mRNA, complete cds	--	--	--	--	--	--	--	--	--	--	--	--	--	--	--	--	--	--
Cluster-13504.26602	6891.74	23572.9	-1.7742	0.00062396	0.0053959	2689	1335031645	AUT31007.1	1369	3.5e-148	cinnamate 4-hydroxylase [Fagopyrum tataricum]	KY797634.1	KY797634	820	0	Fagopyrum tataricum clone c17195/f2p12/1812 cinnamate 4-hydroxylase (C4H) mRNA, complete cds	K00487	CYP73A	trans-cinnamate 4-monooxygenase	http://www.genome.jp/dbget-bin/www_bget?ko:K00487	P48522	1235	4.6e-134	Trans-cinnamate 4-monooxygenase OS=Catharanthus roseus OX=4058 GN=CYP73A4 PE=2 SV=1	PF00067	Cytochrome P450	GO:0055114	oxidation-reduction process	GO:0016705//GO:0005506//GO:0020037	oxidoreductase activity, acting on paired donors, with incorporation or reduction of molecular oxygen//iron ion binding//heme binding	--	--	--	--
IF-T-B/T
Cluster-13504.32177	1271.99	3282.11	-1.3677	0.02066	0.80045	2590	1335803825	AUT77170.1	1273	4.6e-137	cinnamate 4-hydroxylase [Fagopyrum tataricum]	KY860362.1	KY860362	1341	0	Fagopyrum tataricum cinnamate 4-hydroxylase (C4H) gene, complete cds	K00487	CYP73A	trans-cinnamate 4-monooxygenase	http://www.genome.jp/dbget-bin/www_bget?ko:K00487	Q43054	1198	8.7e-130	Trans-cinnamate 4-monooxygenase OS=Populus kitakamiensis OX=34292 GN=CYP73A16 PE=2 SV=1	PF00067	Cytochrome P450	GO:0055114	oxidation-reduction process	GO:0016705//GO:0020037//GO:0005506	oxidoreductase activity, acting on paired donors, with incorporation or reduction of molecular oxygen//heme binding//iron ion binding	--	--	--	--
Cluster-13504.26574	2688.88	4942.77	-0.87851	0.032699	0.94311	582	--	--	--	--	--	KY797634.1	KY797634	171	5.69e-82	Fagopyrum tataricum clone c17195/f2p12/1812 cinnamate 4-hydroxylase (C4H) mRNA, complete cds	--	--	--	--	--	--	--	--	--	--	--	--	--	--	--	--	--	--
IF-T-R/T
Cluster-13504.9972	9528.03	88.1054	6.7568	0.042066	0.99996	2590	1335803825	AUT77170.1	1273	4.6e-137	cinnamate 4-hydroxylase [Fagopyrum tataricum]	KY860362.1	KY860362	1341	0	Fagopyrum tataricum cinnamate 4-hydroxylase (C4H) gene, complete cds	K00487	CYP73A	trans-cinnamate 4-monooxygenase	http://www.genome.jp/dbget-bin/www_bget?ko:K00487	Q43054	1198	8.7e-130	Trans-cinnamate 4-monooxygenase OS=Populus kitakamiensis OX=34292 GN=CYP73A16 PE=2 SV=1	PF00067	Cytochrome P450	GO:0055114	oxidation-reduction process	GO:0016705//GO:0020037//GO:0005506	oxidoreductase activity, acting on paired donors, with incorporation or reduction of molecular oxygen//heme binding//iron ion binding	--	--	--	--
Cluster-13504.26574	7548.62	515.813	3.8712	0.032699	0.94311	582	--	--	--	--	--	KY797634.1	KY797634	171	5.69e-82	Fagopyrum tataricum clone c17195/f2p12/1812 cinnamate 4-hydroxylase (C4H) mRNA, complete cds	--	--	--	--	--	--	--	--	--	--	--	--	--	--	--	--	--	--
F-T-M/T
Cluster-13504.8158	309.122	23.8986	3.6942	6.67e-12	1.63e-09	2211	1335031645	AUT31007.1	1241	2e-133	cinnamate 4-hydroxylase [Fagopyrum tataricum]	KF981869.1	KF981869	325	5.58e-167	Barnadesia spinosa cinnamate-4-hydroxylase (C4H) mRNA, complete cds	K00487	CYP73A	trans-cinnamate 4-monooxygenase	http://www.genome.jp/dbget-bin/www_bget?ko:K00487	P37115	1217	4.6e-132	Trans-cinnamate 4-monooxygenase OS=Vigna radiata var. radiata OX=3916 GN=CYP73A2 PE=1 SV=1	PF00067	Cytochrome P450	GO:0055114	oxidation-reduction process	GO:0020037//GO:0005506//GO:0016705	heme binding//iron ion binding//oxidoreductase activity, acting on paired donors, with incorporation or reduction of molecular oxygen	--	--	--	--
Cluster-13504.26574	4511.91	1009.66	2.1598	7.95e-05	0.0035143	582	--	--	--	--	--	KY797634.1	KY797634	171	5.69e-82	Fagopyrum tataricum clone c17195/f2p12/1812 cinnamate 4-hydroxylase (C4H) mRNA, complete cds	--	--	--	--	--	--	--	--	--	--	--	--	--	--	--	--	--	--
Cluster-13504.26602	17358.7	3877.73	2.1624	0.00028797	0.01088	2689	1335031645	AUT31007.1	1369	3.5e-148	cinnamate 4-hydroxylase [Fagopyrum tataricum]	KY797634.1	KY797634	820	0	Fagopyrum tataricum clone c17195/f2p12/1812 cinnamate 4-hydroxylase (C4H) mRNA, complete cds	K00487	CYP73A	trans-cinnamate 4-monooxygenase	http://www.genome.jp/dbget-bin/www_bget?ko:K00487	P48522	1235	4.6e-134	Trans-cinnamate 4-monooxygenase OS=Catharanthus roseus OX=4058 GN=CYP73A4 PE=2 SV=1	PF00067	Cytochrome P450	GO:0055114	oxidation-reduction process	GO:0016705//GO:0005506//GO:0020037	oxidoreductase activity, acting on paired donors, with incorporation or reduction of molecular oxygen//iron ion binding//heme binding	--	--	--	--
Cluster-13504.32177	1840.96	605.658	1.6039	0.00034458	0.012725	2590	1335803825	AUT77170.1	1273	4.6e-137	cinnamate 4-hydroxylase [Fagopyrum tataricum]	KY860362.1	KY860362	1341	0	Fagopyrum tataricum cinnamate 4-hydroxylase (C4H) gene, complete cds	K00487	CYP73A	trans-cinnamate 4-monooxygenase	http://www.genome.jp/dbget-bin/www_bget?ko:K00487	Q43054	1198	8.7e-130	Trans-cinnamate 4-monooxygenase OS=Populus kitakamiensis OX=34292 GN=CYP73A16 PE=2 SV=1	PF00067	Cytochrome P450	GO:0055114	oxidation-reduction process	GO:0016705//GO:0020037//GO:0005506	oxidoreductase activity, acting on paired donors, with incorporation or reduction of molecular oxygen//heme binding//iron ion binding	--	--	--	--
F-T-B/T
Cluster-13504.8158	778.485	23.6821	5.0395	2.65e-12	6.69e-10	2211	1335031645	AUT31007.1	1241	2e-133	cinnamate 4-hydroxylase [Fagopyrum tataricum]	KF981869.1	KF981869	325	5.58e-167	Barnadesia spinosa cinnamate-4-hydroxylase (C4H) mRNA, complete cds	K00487	CYP73A	trans-cinnamate 4-monooxygenase	http://www.genome.jp/dbget-bin/www_bget?ko:K00487	P37115	1217	4.6e-132	Trans-cinnamate 4-monooxygenase OS=Vigna radiata var. radiata OX=3916 GN=CYP73A2 PE=1 SV=1	PF00067	Cytochrome P450	GO:0055114	oxidation-reduction process	GO:0020037//GO:0005506//GO:0016705	heme binding//iron ion binding//oxidoreductase activity, acting on paired donors, with incorporation or reduction of molecular oxygen	--	--	--	--
Cluster-13504.32177	2269.27	599.785	1.9196	2.85e-07	2.14e-05	2590	1335803825	AUT77170.1	1273	4.6e-137	cinnamate 4-hydroxylase [Fagopyrum tataricum]	KY860362.1	KY860362	1341	0	Fagopyrum tataricum cinnamate 4-hydroxylase (C4H) gene, complete cds	K00487	CYP73A	trans-cinnamate 4-monooxygenase	http://www.genome.jp/dbget-bin/www_bget?ko:K00487	Q43054	1198	8.7e-130	Trans-cinnamate 4-monooxygenase OS=Populus kitakamiensis OX=34292 GN=CYP73A16 PE=2 SV=1	PF00067	Cytochrome P450	GO:0055114	oxidation-reduction process	GO:0016705//GO:0020037//GO:0005506	oxidoreductase activity, acting on paired donors, with incorporation or reduction of molecular oxygen//heme binding//iron ion binding	--	--	--	--
Cluster-13504.26574	4639.79	999.572	2.2146	9.3e-07	6.11e-05	582	--	--	--	--	--	KY797634.1	KY797634	171	5.69e-82	Fagopyrum tataricum clone c17195/f2p12/1812 cinnamate 4-hydroxylase (C4H) mRNA, complete cds	--	--	--	--	--	--	--	--	--	--	--	--	--	--	--	--	--	--
Cluster-13504.26602	19558.8	3838.01	2.3494	3.13e-06	0.000177	2689	1335031645	AUT31007.1	1369	3.5e-148	cinnamate 4-hydroxylase [Fagopyrum tataricum]	KY797634.1	KY797634	820	0	Fagopyrum tataricum clone c17195/f2p12/1812 cinnamate 4-hydroxylase (C4H) mRNA, complete cds	K00487	CYP73A	trans-cinnamate 4-monooxygenase	http://www.genome.jp/dbget-bin/www_bget?ko:K00487	P48522	1235	4.6e-134	Trans-cinnamate 4-monooxygenase OS=Catharanthus roseus OX=4058 GN=CYP73A4 PE=2 SV=1	PF00067	Cytochrome P450	GO:0055114	oxidation-reduction process	GO:0016705//GO:0005506//GO:0020037	oxidoreductase activity, acting on paired donors, with incorporation or reduction of molecular oxygen//iron ion binding//heme binding	--	--	--	--
F-T-R/T
Cluster-13504.8158	5226.97	23.0133	7.8271	8.99e-53	5.9e-49	2211	1335031645	AUT31007.1	1241	2e-133	cinnamate 4-hydroxylase [Fagopyrum tataricum]	KF981869.1	KF981869	325	5.58e-167	Barnadesia spinosa cinnamate-4-hydroxylase (C4H) mRNA, complete cds	K00487	CYP73A	trans-cinnamate 4-monooxygenase	http://www.genome.jp/dbget-bin/www_bget?ko:K00487	P37115	1217	4.6e-132	Trans-cinnamate 4-monooxygenase OS=Vigna radiata var. radiata OX=3916 GN=CYP73A2 PE=1 SV=1	PF00067	Cytochrome P450	GO:0055114	oxidation-reduction process	GO:0020037//GO:0005506//GO:0016705	heme binding//iron ion binding//oxidoreductase activity, acting on paired donors, with incorporation or reduction of molecular oxygen	--	--	--	--
Cluster-13504.26574	7666.42	975.004	2.975	4.74e-11	3.05e-09	582	--	--	--	--	--	KY797634.1	KY797634	171	5.69e-82	Fagopyrum tataricum clone c17195/f2p12/1812 cinnamate 4-hydroxylase (C4H) mRNA, complete cds	--	--	--	--	--	--	--	--	--	--	--	--	--	--	--	--	--	--
Cluster-13504.26602	29398.2	3746.29	2.9722	7.88e-10	3.85e-08	2689	1335031645	AUT31007.1	1369	3.5e-148	cinnamate 4-hydroxylase [Fagopyrum tataricum]	KY797634.1	KY797634	820	0	Fagopyrum tataricum clone c17195/f2p12/1812 cinnamate 4-hydroxylase (C4H) mRNA, complete cds	K00487	CYP73A	trans-cinnamate 4-monooxygenase	http://www.genome.jp/dbget-bin/www_bget?ko:K00487	P48522	1235	4.6e-134	Trans-cinnamate 4-monooxygenase OS=Catharanthus roseus OX=4058 GN=CYP73A4 PE=2 SV=1	PF00067	Cytochrome P450	GO:0055114	oxidation-reduction process	GO:0016705//GO:0005506//GO:0020037	oxidoreductase activity, acting on paired donors, with incorporation or reduction of molecular oxygen//iron ion binding//heme binding	--	--	--	--
Cluster-13504.32177	2379.51	586.269	2.021	4.58e-07	1.21e-05	2590	1335803825	AUT77170.1	1273	4.6e-137	cinnamate 4-hydroxylase [Fagopyrum tataricum]	KY860362.1	KY860362	1341	0	Fagopyrum tataricum cinnamate 4-hydroxylase (C4H) gene, complete cds	K00487	CYP73A	trans-cinnamate 4-monooxygenase	http://www.genome.jp/dbget-bin/www_bget?ko:K00487	Q43054	1198	8.7e-130	Trans-cinnamate 4-monooxygenase OS=Populus kitakamiensis OX=34292 GN=CYP73A16 PE=2 SV=1	PF00067	Cytochrome P450	GO:0055114	oxidation-reduction process	GO:0016705//GO:0020037//GO:0005506	oxidoreductase activity, acting on paired donors, with incorporation or reduction of molecular oxygen//heme binding//iron ion binding	--	--	--	--
W-C-M/T
Cluster-13504.26574	689.342	1776.46	-1.3652	0.044427	0.98231	582	--	--	--	--	--	KY797634.1	KY797634	171	5.69e-82	Fagopyrum tataricum clone c17195/f2p12/1812 cinnamate 4-hydroxylase (C4H) mRNA, complete cds	--	--	--	--	--	--	--	--	--	--	--	--	--	--	--	--	--	--
W-C-R/T
Cluster-13504.8158	67.3241	3645.99	-5.7597	8.03e-10	2.86e-08	2211	1335031645	AUT31007.1	1241	2e-133	cinnamate 4-hydroxylase [Fagopyrum tataricum]	KF981869.1	KF981869	325	5.58e-167	Barnadesia spinosa cinnamate-4-hydroxylase (C4H) mRNA, complete cds	K00487	CYP73A	trans-cinnamate 4-monooxygenase	http://www.genome.jp/dbget-bin/www_bget?ko:K00487	P37115	1217	4.6e-132	Trans-cinnamate 4-monooxygenase OS=Vigna radiata var. radiata OX=3916 GN=CYP73A2 PE=1 SV=1	PF00067	Cytochrome P450	GO:0055114	oxidation-reduction process	GO:0020037//GO:0005506//GO:0016705	heme binding//iron ion binding//oxidoreductase activity, acting on paired donors, with incorporation or reduction of molecular oxygen	--	--	--	--
Cluster-13504.32177	780.537	5529.86	-2.8249	2.55e-07	5.43e-06	2590	1335803825	AUT77170.1	1273	4.6e-137	cinnamate 4-hydroxylase [Fagopyrum tataricum]	KY860362.1	KY860362	1341	0	Fagopyrum tataricum cinnamate 4-hydroxylase (C4H) gene, complete cds	K00487	CYP73A	trans-cinnamate 4-monooxygenase	http://www.genome.jp/dbget-bin/www_bget?ko:K00487	Q43054	1198	8.7e-130	Trans-cinnamate 4-monooxygenase OS=Populus kitakamiensis OX=34292 GN=CYP73A16 PE=2 SV=1	PF00067	Cytochrome P450	GO:0055114	oxidation-reduction process	GO:0016705//GO:0020037//GO:0005506	oxidoreductase activity, acting on paired donors, with incorporation or reduction of molecular oxygen//heme binding//iron ion binding	--	--	--	--

## Sheet: 4CL
gene_id	BL_C2_readcount	BL_C1_readcount	log2FoldChange	pval	padj	Gene Length	NR GI	NR ID	NR Score	NR Evalue	NR Description	NT GI	NT ID	NT Score	NT Evalue	NT Description	KO ID	KO Name	KO Description	Http Link	Swissprot ID	Swissprot Score	Swissprot Evalue	Swissprot Description	PFAM ID	PFAM description	Gene Ontology Biological Pathway	BP Description	Gene Ontology Molecular Function	MF Description	Gene Ontology Cellular Component	CC Description	KOG ID	KOG Description
BD-C-R/T
Cluster-13504.22965	2350.45	495.033	2.2477	3e-08	6.73e-07	4446	1012354050	KYP65237.1	1368	7.6e-148	4-coumarate--CoA ligase-like 5 [Cajanus cajan]	XM_030587135.1	XM_030587135	144	4.68e-66	PREDICTED: Syzygium oleosum 4-coumarate--CoA ligase-like 5 (LOC115665258), mRNA	K10526	OPCL1	OPC-8:0 CoA ligase 1	http://www.genome.jp/dbget-bin/www_bget?ko:K10526	Q84P21	1187	2.8e-128	4-coumarate--CoA ligase-like 5 OS=Arabidopsis thaliana OX=3702 GN=4CLL5 PE=1 SV=2	PF00501	AMP-binding enzyme	--	--	GO:0003824	catalytic activity	--	--	--	--
Cluster-13504.24848	360.477	174.558	1.0463	0.00079453	0.0065091	1722	1431663701	XP_025624549.1	311	1.1e-25	4-coumarate--CoA ligase-like 9 isoform X1 [Arachis hypogaea]	--	--	--	--	--	-	-	-	http://www.genome.jp/dbget-bin/www_bget?ko:-	Q84P23	230	1e-17	4-coumarate--CoA ligase-like 9 OS=Arabidopsis thaliana OX=3702 GN=4CLL9 PE=1 SV=2	PF00501	AMP-binding enzyme	--	--	GO:0003824	catalytic activity	--	--	--	--
Cluster-13504.20547	1930.62	6299.51	-1.7061	0.0097304	0.053185	4189	1005742903	AMQ23610.1	1542	4.8e-168	4-coumarate:CoA ligase 2 [Silene littorea]	HM149785.1	HM149785	943	0	Fagopyrum esculentum 4-coumarate:CoA ligase (4CL) mRNA, partial cds	K01904	4CL	4-coumarate--CoA ligase	http://www.genome.jp/dbget-bin/www_bget?ko:K01904	O24146	1447	1.9e-158	4-coumarate--CoA ligase 2 OS=Nicotiana tabacum OX=4097 GN=4CL2 PE=1 SV=1	PF00501	AMP-binding enzyme	--	--	GO:0003824	catalytic activity	--	--	--	--
Cluster-13504.25583	2327.86	8135.13	-1.8051	0.025299	0.11399	3424	675630476	AIL93582.1	1810	3.3e-199	4-coumarate-CoA ligase [Fagopyrum tataricum]	KM362863.1	KM362863	1282	0	Fagopyrum tataricum 4-coumarate-CoA ligase (4CL) mRNA, complete cds	K01904	4CL	4-coumarate--CoA ligase	http://www.genome.jp/dbget-bin/www_bget?ko:K01904	P31687	1279	4.6e-139	4-coumarate--CoA ligase 2 OS=Glycine max OX=3847 PE=2 SV=2	PF00501	AMP-binding enzyme	--	--	GO:0003824	catalytic activity	--	--	--	--
Cluster-13504.22194	2.54326	16.3885	-2.6395	0.025327	0.11408	1016	1273169594	PIA51311.1	160	2.1e-08	hypothetical protein AQUCO_01100266v1 [Aquilegia coerulea]	--	--	--	--	--	-	-	-	http://www.genome.jp/dbget-bin/www_bget?ko:-	Q7F1X5	149	1.5e-08	4-coumarate--CoA ligase-like 5 OS=Oryza sativa subsp. japonica OX=39947 GN=4CLL5 PE=2 SV=1	--	--	--	--	--	--	--	--	--	--
Cluster-13504.24440	2244.43	4287.91	-0.93397	0.037018	0.15313	2646	1226835116	XP_021866305.1	1678	5.1e-184	4-coumarate--CoA ligase-like 9 [Spinacia oleracea]	AB919116.1	AB919116	258	1.18e-129	Fagopyrum esculentum GAPDH mRNA for glyceraldehyde-3 phosphate dehydrogenase, complete cds, cultivar: Shinano_No.1	-	-	-	http://www.genome.jp/dbget-bin/www_bget?ko:-	Q84P23	1474	8.8e-162	4-coumarate--CoA ligase-like 9 OS=Arabidopsis thaliana OX=3702 GN=4CLL9 PE=1 SV=2	PF00501	AMP-binding enzyme	--	--	GO:0003824	catalytic activity	--	--	--	--
BD-T-R/T
Cluster-13504.22965	2844.59	614.658	2.2101	5.98e-14	1.57e-12	4446	1012354050	KYP65237.1	1368	7.6e-148	4-coumarate--CoA ligase-like 5 [Cajanus cajan]	XM_030587135.1	XM_030587135	144	4.68e-66	PREDICTED: Syzygium oleosum 4-coumarate--CoA ligase-like 5 (LOC115665258), mRNA	K10526	OPCL1	OPC-8:0 CoA ligase 1	http://www.genome.jp/dbget-bin/www_bget?ko:K10526	Q84P21	1187	2.8e-128	4-coumarate--CoA ligase-like 5 OS=Arabidopsis thaliana OX=3702 GN=4CLL5 PE=1 SV=2	PF00501	AMP-binding enzyme	--	--	GO:0003824	catalytic activity	--	--	--	--
Cluster-13504.24440	2047.03	3217.62	-0.65251	0.037285	0.13356	2646	1226835116	XP_021866305.1	1678	5.1e-184	4-coumarate--CoA ligase-like 9 [Spinacia oleracea]	AB919116.1	AB919116	258	1.18e-129	Fagopyrum esculentum GAPDH mRNA for glyceraldehyde-3 phosphate dehydrogenase, complete cds, cultivar: Shinano_No.1	-	-	-	http://www.genome.jp/dbget-bin/www_bget?ko:-	Q84P23	1474	8.8e-162	4-coumarate--CoA ligase-like 9 OS=Arabidopsis thaliana OX=3702 GN=4CLL9 PE=1 SV=2	PF00501	AMP-binding enzyme	--	--	GO:0003824	catalytic activity	--	--	--	--
IF-C-M/T
Cluster-13504.922	1.25428	10.4356	-3.0489	0.017672	0.34051	2087	1098761555	XP_018843899.1	1750	1.8e-192	PREDICTED: 4-coumarate--CoA ligase-like 6 isoform X1 [Juglans regia]	XM_007158142.1	XM_007158142	164	1.66e-77	Phaseolus vulgaris hypothetical protein (PHAVU_002G132900g) mRNA, complete cds	K01904	4CL	4-coumarate--CoA ligase	http://www.genome.jp/dbget-bin/www_bget?ko:K01904	Q84P24	1536	4.5e-169	4-coumarate--CoA ligase-like 6 OS=Arabidopsis thaliana OX=3702 GN=4CLL6 PE=2 SV=2	PF00501	AMP-binding enzyme	--	--	GO:0003824	catalytic activity	--	--	--	--
Cluster-13504.25583	3244.42	6598.69	-1.0242	0.019545	0.36044	3424	675630476	AIL93582.1	1810	3.3e-199	4-coumarate-CoA ligase [Fagopyrum tataricum]	KM362863.1	KM362863	1282	0	Fagopyrum tataricum 4-coumarate-CoA ligase (4CL) mRNA, complete cds	K01904	4CL	4-coumarate--CoA ligase	http://www.genome.jp/dbget-bin/www_bget?ko:K01904	P31687	1279	4.6e-139	4-coumarate--CoA ligase 2 OS=Glycine max OX=3847 PE=2 SV=2	PF00501	AMP-binding enzyme	--	--	GO:0003824	catalytic activity	--	--	--	--
IF-C-B/T
Cluster-13504.22965	675.599	2367.54	-1.8091	1.06e-05	0.00017197	4446	1012354050	KYP65237.1	1368	7.6e-148	4-coumarate--CoA ligase-like 5 [Cajanus cajan]	XM_030587135.1	XM_030587135	144	4.68e-66	PREDICTED: Syzygium oleosum 4-coumarate--CoA ligase-like 5 (LOC115665258), mRNA	K10526	OPCL1	OPC-8:0 CoA ligase 1	http://www.genome.jp/dbget-bin/www_bget?ko:K10526	Q84P21	1187	2.8e-128	4-coumarate--CoA ligase-like 5 OS=Arabidopsis thaliana OX=3702 GN=4CLL5 PE=1 SV=2	PF00501	AMP-binding enzyme	--	--	GO:0003824	catalytic activity	--	--	--	--
Cluster-13504.20547	11454.3	2540.68	2.1725	2.1e-05	0.00031402	4189	1005742903	AMQ23610.1	1542	4.8e-168	4-coumarate:CoA ligase 2 [Silene littorea]	HM149785.1	HM149785	943	0	Fagopyrum esculentum 4-coumarate:CoA ligase (4CL) mRNA, partial cds	K01904	4CL	4-coumarate--CoA ligase	http://www.genome.jp/dbget-bin/www_bget?ko:K01904	O24146	1447	1.9e-158	4-coumarate--CoA ligase 2 OS=Nicotiana tabacum OX=4097 GN=4CL2 PE=1 SV=1	PF00501	AMP-binding enzyme	--	--	GO:0003824	catalytic activity	--	--	--	--
IF-C-R/T
Cluster-13504.22965	667.953	2400.48	-1.8454	2.86e-06	4.8e-05	4446	1012354050	KYP65237.1	1368	7.6e-148	4-coumarate--CoA ligase-like 5 [Cajanus cajan]	XM_030587135.1	XM_030587135	144	4.68e-66	PREDICTED: Syzygium oleosum 4-coumarate--CoA ligase-like 5 (LOC115665258), mRNA	K10526	OPCL1	OPC-8:0 CoA ligase 1	http://www.genome.jp/dbget-bin/www_bget?ko:K10526	Q84P21	1187	2.8e-128	4-coumarate--CoA ligase-like 5 OS=Arabidopsis thaliana OX=3702 GN=4CLL5 PE=1 SV=2	PF00501	AMP-binding enzyme	--	--	GO:0003824	catalytic activity	--	--	--	--
Cluster-13504.25583	2242.64	7603.7	-1.7615	0.013348	0.066458	3424	675630476	AIL93582.1	1810	3.3e-199	4-coumarate-CoA ligase [Fagopyrum tataricum]	KM362863.1	KM362863	1282	0	Fagopyrum tataricum 4-coumarate-CoA ligase (4CL) mRNA, complete cds	K01904	4CL	4-coumarate--CoA ligase	http://www.genome.jp/dbget-bin/www_bget?ko:K01904	P31687	1279	4.6e-139	4-coumarate--CoA ligase 2 OS=Glycine max OX=3847 PE=2 SV=2	PF00501	AMP-binding enzyme	--	--	GO:0003824	catalytic activity	--	--	--	--
Cluster-13504.24440	2078.63	3240.69	-0.64056	0.021869	0.097525	2646	1226835116	XP_021866305.1	1678	5.1e-184	4-coumarate--CoA ligase-like 9 [Spinacia oleracea]	AB919116.1	AB919116	258	1.18e-129	Fagopyrum esculentum GAPDH mRNA for glyceraldehyde-3 phosphate dehydrogenase, complete cds, cultivar: Shinano_No.1	-	-	-	http://www.genome.jp/dbget-bin/www_bget?ko:-	Q84P23	1474	8.8e-162	4-coumarate--CoA ligase-like 9 OS=Arabidopsis thaliana OX=3702 GN=4CLL9 PE=1 SV=2	PF00501	AMP-binding enzyme	--	--	GO:0003824	catalytic activity	--	--	--	--
IF-T-M/T
Cluster-13504.8444	2078.63	214.687	3.27533	0.021869	0.097525	2646	1226835116	XP_021866305.1	1678	5.1e-184	4-coumarate--CoA ligase-like 9 [Spinacia oleracea]	AB919116.1	AB919116	258	1.18e-129	Fagopyrum esculentum GAPDH mRNA for glyceraldehyde-3 phosphate dehydrogenase, complete cds, cultivar: Shinano_No.1	-	-	-	http://www.genome.jp/dbget-bin/www_bget?ko:-	Q84P23	1474	8.8e-162	4-coumarate--CoA ligase-like 9 OS=Arabidopsis thaliana OX=3702 GN=4CLL9 PE=1 SV=2	PF00501	AMP-binding enzyme	--	--	GO:0003824	catalytic activity	--	--	--	--
IF-T-R/T
Cluster-13504.44711	2400.48	507.953	2.2405	0.021533	0.99996	4446	1012354050	KYP65237.1	1368	7.6e-148	4-coumarate--CoA ligase-like 5 [Cajanus cajan]	XM_030587135.1	XM_030587135	144	4.68e-66	PREDICTED: Syzygium oleosum 4-coumarate--CoA ligase-like 5 (LOC115665258), mRNA	K10526	OPCL1	OPC-8:0 CoA ligase 1	http://www.genome.jp/dbget-bin/www_bget?ko:K10526	Q84P21	1187	2.8e-128	4-coumarate--CoA ligase-like 5 OS=Arabidopsis thaliana OX=3702 GN=4CLL5 PE=1 SV=2	PF00501	AMP-binding enzyme	--	--	GO:0003824	catalytic activity	--	--	--	--
Cluster-13504.45132	3211.19	144.279	4.4762	0.031573	0.12948	1722	1431663701	XP_025624549.1	311	1.1e-25	4-coumarate--CoA ligase-like 9 isoform X1 [Arachis hypogaea]	--	--	--	--	--	-	-	-	http://www.genome.jp/dbget-bin/www_bget?ko:-	Q84P23	230	1e-17	4-coumarate--CoA ligase-like 9 OS=Arabidopsis thaliana OX=3702 GN=4CLL9 PE=1 SV=2	PF00501	AMP-binding enzyme	--	--	GO:0003824	catalytic activity	--	--	--	--
F-C-B/T
Cluster-13504.24848	12.5033	259.008	-4.3735	1.0472e-23	1.9006e-20	1722	1431663701	XP_025624549.1	311	1.1e-25	4-coumarate--CoA ligase-like 9 isoform X1 [Arachis hypogaea]	--	--	--	--	--	-	-	-	http://www.genome.jp/dbget-bin/www_bget?ko:-	Q84P23	230	1e-17	4-coumarate--CoA ligase-like 9 OS=Arabidopsis thaliana OX=3702 GN=4CLL9 PE=1 SV=2	PF00501	AMP-binding enzyme	--	--	GO:0003824	catalytic activity	--	--	--	--
F-C-R/T
Cluster-13504.22194	6.35479	22.3759	-1.7981	0.026629	0.16664	1016	1273169594	PIA51311.1	160	2.1e-08	hypothetical protein AQUCO_01100266v1 [Aquilegia coerulea]	--	--	--	--	--	-	-	-	http://www.genome.jp/dbget-bin/www_bget?ko:-	Q7F1X5	149	1.5e-08	4-coumarate--CoA ligase-like 5 OS=Oryza sativa subsp. japonica OX=39947 GN=4CLL5 PE=2 SV=1	--	--	--	--	--	--	--	--	--	--
Cluster-13504.25583	4632.97	1544.74	1.5846	0.029729	0.18007	3424	675630476	AIL93582.1	1810	3.3e-199	4-coumarate-CoA ligase [Fagopyrum tataricum]	KM362863.1	KM362863	1282	0	Fagopyrum tataricum 4-coumarate-CoA ligase (4CL) mRNA, complete cds	K01904	4CL	4-coumarate--CoA ligase	http://www.genome.jp/dbget-bin/www_bget?ko:K01904	P31687	1279	4.6e-139	4-coumarate--CoA ligase 2 OS=Glycine max OX=3847 PE=2 SV=2	PF00501	AMP-binding enzyme	--	--	GO:0003824	catalytic activity	--	--	--	--
F-T-M/T
Cluster-13504.24848	236.318	16.3311	3.8574	5.21e-10	8.25e-08	1722	1431663701	XP_025624549.1	311	1.1e-25	4-coumarate--CoA ligase-like 9 isoform X1 [Arachis hypogaea]	--	--	--	--	--	-	-	-	http://www.genome.jp/dbget-bin/www_bget?ko:-	Q84P23	230	1e-17	4-coumarate--CoA ligase-like 9 OS=Arabidopsis thaliana OX=3702 GN=4CLL9 PE=1 SV=2	PF00501	AMP-binding enzyme	--	--	GO:0003824	catalytic activity	--	--	--	--
Cluster-13504.20547	7024.88	2796.39	1.3289	0.0075905	0.15843	4189	1005742903	AMQ23610.1	1542	4.8e-168	4-coumarate:CoA ligase 2 [Silene littorea]	HM149785.1	HM149785	943	0	Fagopyrum esculentum 4-coumarate:CoA ligase (4CL) mRNA, partial cds	K01904	4CL	4-coumarate--CoA ligase	http://www.genome.jp/dbget-bin/www_bget?ko:K01904	O24146	1447	1.9e-158	4-coumarate--CoA ligase 2 OS=Nicotiana tabacum OX=4097 GN=4CL2 PE=1 SV=1	PF00501	AMP-binding enzyme	--	--	GO:0003824	catalytic activity	--	--	--	--
Cluster-13504.25583	3501.15	1006.02	1.7991	0.028917	0.40887	3424	675630476	AIL93582.1	1810	3.3e-199	4-coumarate-CoA ligase [Fagopyrum tataricum]	KM362863.1	KM362863	1282	0	Fagopyrum tataricum 4-coumarate-CoA ligase (4CL) mRNA, complete cds	K01904	4CL	4-coumarate--CoA ligase	http://www.genome.jp/dbget-bin/www_bget?ko:K01904	P31687	1279	4.6e-139	4-coumarate--CoA ligase 2 OS=Glycine max OX=3847 PE=2 SV=2	PF00501	AMP-binding enzyme	--	--	GO:0003824	catalytic activity	--	--	--	--
F-T-B/T
Cluster-13504.24848	218.474	16.184	3.7578	1.27e-11	2.71e-09	1722	1431663701	XP_025624549.1	311	1.1e-25	4-coumarate--CoA ligase-like 9 isoform X1 [Arachis hypogaea]	--	--	--	--	--	-	-	-	http://www.genome.jp/dbget-bin/www_bget?ko:-	Q84P23	230	1e-17	4-coumarate--CoA ligase-like 9 OS=Arabidopsis thaliana OX=3702 GN=4CLL9 PE=1 SV=2	PF00501	AMP-binding enzyme	--	--	GO:0003824	catalytic activity	--	--	--	--
Cluster-13504.20547	14725.5	2766.99	2.4119	0.00012592	0.0045174	4189	1005742903	AMQ23610.1	1542	4.8e-168	4-coumarate:CoA ligase 2 [Silene littorea]	HM149785.1	HM149785	943	0	Fagopyrum esculentum 4-coumarate:CoA ligase (4CL) mRNA, partial cds	K01904	4CL	4-coumarate--CoA ligase	http://www.genome.jp/dbget-bin/www_bget?ko:K01904	O24146	1447	1.9e-158	4-coumarate--CoA ligase 2 OS=Nicotiana tabacum OX=4097 GN=4CL2 PE=1 SV=1	PF00501	AMP-binding enzyme	--	--	GO:0003824	catalytic activity	--	--	--	--
Cluster-13504.25583	3881.42	994.868	1.9639	0.0041028	0.0783	3424	675630476	AIL93582.1	1810	3.3e-199	4-coumarate-CoA ligase [Fagopyrum tataricum]	KM362863.1	KM362863	1282	0	Fagopyrum tataricum 4-coumarate-CoA ligase (4CL) mRNA, complete cds	K01904	4CL	4-coumarate--CoA ligase	http://www.genome.jp/dbget-bin/www_bget?ko:K01904	P31687	1279	4.6e-139	4-coumarate--CoA ligase 2 OS=Glycine max OX=3847 PE=2 SV=2	PF00501	AMP-binding enzyme	--	--	GO:0003824	catalytic activity	--	--	--	--
F-T-R/T
Cluster-13504.24848	151.9	15.8659	3.2629	1.3e-08	4.81e-07	1722	1431663701	XP_025624549.1	311	1.1e-25	4-coumarate--CoA ligase-like 9 isoform X1 [Arachis hypogaea]	--	--	--	--	--	-	-	-	http://www.genome.jp/dbget-bin/www_bget?ko:-	Q84P23	230	1e-17	4-coumarate--CoA ligase-like 9 OS=Arabidopsis thaliana OX=3702 GN=4CLL9 PE=1 SV=2	PF00501	AMP-binding enzyme	--	--	GO:0003824	catalytic activity	--	--	--	--
Cluster-13504.20547	12524.2	2707.95	2.2094	1.36e-06	3.18e-05	4189	1005742903	AMQ23610.1	1542	4.8e-168	4-coumarate:CoA ligase 2 [Silene littorea]	HM149785.1	HM149785	943	0	Fagopyrum esculentum 4-coumarate:CoA ligase (4CL) mRNA, partial cds	K01904	4CL	4-coumarate--CoA ligase	http://www.genome.jp/dbget-bin/www_bget?ko:K01904	O24146	1447	1.9e-158	4-coumarate--CoA ligase 2 OS=Nicotiana tabacum OX=4097 GN=4CL2 PE=1 SV=1	PF00501	AMP-binding enzyme	--	--	GO:0003824	catalytic activity	--	--	--	--
Cluster-13504.25583	5829.27	971.197	2.5854	8.43e-05	0.001204	3424	675630476	AIL93582.1	1810	3.3e-199	4-coumarate-CoA ligase [Fagopyrum tataricum]	KM362863.1	KM362863	1282	0	Fagopyrum tataricum 4-coumarate-CoA ligase (4CL) mRNA, complete cds	K01904	4CL	4-coumarate--CoA ligase	http://www.genome.jp/dbget-bin/www_bget?ko:K01904	P31687	1279	4.6e-139	4-coumarate--CoA ligase 2 OS=Glycine max OX=3847 PE=2 SV=2	PF00501	AMP-binding enzyme	--	--	GO:0003824	catalytic activity	--	--	--	--
Cluster-13504.22965	1336.51	701.198	0.93062	0.018401	0.10464	4446	1012354050	KYP65237.1	1368	7.6e-148	4-coumarate--CoA ligase-like 5 [Cajanus cajan]	XM_030587135.1	XM_030587135	144	4.68e-66	PREDICTED: Syzygium oleosum 4-coumarate--CoA ligase-like 5 (LOC115665258), mRNA	K10526	OPCL1	OPC-8:0 CoA ligase 1	http://www.genome.jp/dbget-bin/www_bget?ko:K10526	Q84P21	1187	2.8e-128	4-coumarate--CoA ligase-like 5 OS=Arabidopsis thaliana OX=3702 GN=4CLL5 PE=1 SV=2	PF00501	AMP-binding enzyme	--	--	GO:0003824	catalytic activity	--	--	--	--
W-C-R/T
Cluster-13504.22965	2388.26	367.33	2.7002	6.63e-06	0.00010087	4446	1012354050	KYP65237.1	1368	7.6e-148	4-coumarate--CoA ligase-like 5 [Cajanus cajan]	XM_030587135.1	XM_030587135	144	4.68e-66	PREDICTED: Syzygium oleosum 4-coumarate--CoA ligase-like 5 (LOC115665258), mRNA	K10526	OPCL1	OPC-8:0 CoA ligase 1	http://www.genome.jp/dbget-bin/www_bget?ko:K10526	Q84P21	1187	2.8e-128	4-coumarate--CoA ligase-like 5 OS=Arabidopsis thaliana OX=3702 GN=4CLL5 PE=1 SV=2	PF00501	AMP-binding enzyme	--	--	GO:0003824	catalytic activity	--	--	--	--
Cluster-13504.20547	1970.33	6497.45	-1.7215	0.0036048	0.023147	4189	1005742903	AMQ23610.1	1542	4.8e-168	4-coumarate:CoA ligase 2 [Silene littorea]	HM149785.1	HM149785	943	0	Fagopyrum esculentum 4-coumarate:CoA ligase (4CL) mRNA, partial cds	K01904	4CL	4-coumarate--CoA ligase	http://www.genome.jp/dbget-bin/www_bget?ko:K01904	O24146	1447	1.9e-158	4-coumarate--CoA ligase 2 OS=Nicotiana tabacum OX=4097 GN=4CL2 PE=1 SV=1	PF00501	AMP-binding enzyme	--	--	GO:0003824	catalytic activity	--	--	--	--
Cluster-13504.25583	645.157	256.829	1.3281	0.033281	0.13607	3424	675630476	AIL93582.1	1810	3.3e-199	4-coumarate-CoA ligase [Fagopyrum tataricum]	KM362863.1	KM362863	1282	0	Fagopyrum tataricum 4-coumarate-CoA ligase (4CL) mRNA, complete cds	K01904	4CL	4-coumarate--CoA ligase	http://www.genome.jp/dbget-bin/www_bget?ko:K01904	P31687	1279	4.6e-139	4-coumarate--CoA ligase 2 OS=Glycine max OX=3847 PE=2 SV=2	PF00501	AMP-binding enzyme	--	--	GO:0003824	catalytic activity	--	--	--	--
W-T-M/T
Cluster-13504.25583	708.037	178.237	1.9892	0.039407	1	3424	675630476	AIL93582.1	1810	3.3e-199	4-coumarate-CoA ligase [Fagopyrum tataricum]	KM362863.1	KM362863	1282	0	Fagopyrum tataricum 4-coumarate-CoA ligase (4CL) mRNA, complete cds	K01904	4CL	4-coumarate--CoA ligase	http://www.genome.jp/dbget-bin/www_bget?ko:K01904	P31687	1279	4.6e-139	4-coumarate--CoA ligase 2 OS=Glycine max OX=3847 PE=2 SV=2	PF00501	AMP-binding enzyme	--	--	GO:0003824	catalytic activity	--	--	--	--
W-T-R/T
Cluster-13504.22965	2051.76	528.548	1.9572	0.00084141	0.010789	4446	1012354050	KYP65237.1	1368	7.6e-148	4-coumarate--CoA ligase-like 5 [Cajanus cajan]	XM_030587135.1	XM_030587135	144	4.68e-66	PREDICTED: Syzygium oleosum 4-coumarate--CoA ligase-like 5 (LOC115665258), mRNA	K10526	OPCL1	OPC-8:0 CoA ligase 1	http://www.genome.jp/dbget-bin/www_bget?ko:K10526	Q84P21	1187	2.8e-128	4-coumarate--CoA ligase-like 5 OS=Arabidopsis thaliana OX=3702 GN=4CLL5 PE=1 SV=2	PF00501	AMP-binding enzyme	--	--	GO:0003824	catalytic activity	--	--	--	--
Cluster-13504.25583	890.319	176.587	2.3331	0.022404	0.14182	3424	675630476	AIL93582.1	1810	3.3e-199	4-coumarate-CoA ligase [Fagopyrum tataricum]	KM362863.1	KM362863	1282	0	Fagopyrum tataricum 4-coumarate-CoA ligase (4CL) mRNA, complete cds	K01904	4CL	4-coumarate--CoA ligase	http://www.genome.jp/dbget-bin/www_bget?ko:K01904	P31687	1279	4.6e-139	4-coumarate--CoA ligase 2 OS=Glycine max OX=3847 PE=2 SV=2	PF00501	AMP-binding enzyme	--	--	GO:0003824	catalytic activity	--	--	--	--

## Sheet: CHS
gene_id	BL_C2_readcount	BL_C1_readcount	log2FoldChange	pval	padj	Gene Length	NR GI	NR ID	NR Score	NR Evalue	NR Description	NT GI	NT ID	NT Score	NT Evalue	NT Description	KO ID	KO Name	KO Description	Http Link	Swissprot ID	Swissprot Score	Swissprot Evalue	Swissprot Description	PFAM ID	PFAM description	Gene Ontology Biological Pathway	BP Description	Gene Ontology Molecular Function	MF Description	Gene Ontology Cellular Component	CC Description	KOG ID	KOG Description
BD-C-M/T
Cluster-13504.25420	1104.55	3310.71	-1.5837	0.041925	0.98373	400	961527780	ALS46606.1	614	1.8e-61	chalcone synthase 3 [Fagopyrum tataricum]	KT284885.1	KT284885	367	0	Fagopyrum tataricum chalcone synthase 3 mRNA, complete cds	-	-	-	http://www.genome.jp/dbget-bin/www_bget?ko:-	Q9LKP7	565	3.3e-57	Chalcone synthase OS=Dianthus monspessulanus OX=129769 GN=CHS PE=2 SV=1	PF08392//PF08545	FAE1/Type III polyketide synthase-like protein//3-Oxoacyl-[acyl-carrier-protein (ACP)] synthase III	GO:0042967//GO:0006633	obsolete acyl-carrier-protein biosynthetic process//fatty acid biosynthetic process	GO:0004315//GO:0016747	3-oxoacyl-[acyl-carrier-protein] synthase activity//transferase activity, transferring acyl groups other than amino-acyl groups	GO:0005835//GO:0016020	fatty acid synthase complex//membrane	--	--
Cluster-13504.26998	3485.78	12095.7	-1.7949	0.029287	0.98373	1413	961527780	ALS46606.1	720	3.3e-73	chalcone synthase 3 [Fagopyrum tataricum]	KT284885.1	KT284885	422	0	Fagopyrum tataricum chalcone synthase 3 mRNA, complete cds	K00660	CHS	chalcone synthase	http://www.genome.jp/dbget-bin/www_bget?ko:K00660	Q9LKP7	638	4.1e-65	Chalcone synthase OS=Dianthus monspessulanus OX=129769 GN=CHS PE=2 SV=1	PF08545//PF08392	3-Oxoacyl-[acyl-carrier-protein (ACP)] synthase III//FAE1/Type III polyketide synthase-like protein	GO:0006633//GO:0042967	fatty acid biosynthetic process//obsolete acyl-carrier-protein biosynthetic process	GO:0016747//GO:0004315	transferase activity, transferring acyl groups other than amino-acyl groups//3-oxoacyl-[acyl-carrier-protein] synthase activity	GO:0016020//GO:0005835	membrane//fatty acid synthase complex	--	--
BD-C-B/T
Cluster-13504.19594	175.142	1567.7	-3.1619	0.026927	0.40852	2438	421919642	AFX68803.1	1012	7.9e-107	stilbene synthase [Rheum palmatum]	FJ197128.1	FJ197128	97	3.41875e-40	Garcinia mangostana chalcone synthase (CHS) mRNA, complete cds	K00660	CHS	chalcone synthase	http://www.genome.jp/dbget-bin/www_bget?ko:K00660	Q94FV7	982	9.1e-105	Polyketide synthase BAS OS=Rheum palmatum OX=137221 GN=BAS PE=1 SV=1	PF08545//PF08392	3-Oxoacyl-[acyl-carrier-protein (ACP)] synthase III//FAE1/Type III polyketide synthase-like protein	GO:0006633//GO:0042967	fatty acid biosynthetic process//obsolete acyl-carrier-protein biosynthetic process	GO:0016747//GO:0004315	transferase activity, transferring acyl groups other than amino-acyl groups//3-oxoacyl-[acyl-carrier-protein] synthase activity	GO:0016020//GO:0005835	membrane//fatty acid synthase complex	--	--
Cluster-13504.21883	87.1436	24.0864	1.8613	0.036742	0.47261	587	184191045	ACC76754.1	142	1.5e-06	CHS2 [Polygonum cuspidatum]	GU169470.1	GU169470	581	0	Fagopyrum dibotrys chalcone synthase (CHS) gene, complete cds	K00660	CHS	chalcone synthase	http://www.genome.jp/dbget-bin/www_bget?ko:K00660	Q9SEP4	136	2.7e-07	Chalcone synthase OS=Arabis alpina OX=50452 GN=CHS PE=3 SV=1	--	--	--	--	--	--	--	--	--	--
BD-C-R/T
Cluster-13504.19594	4.62343	1457.18	-8.3323	4.63e-16	3.33e-14	2438	421919642	AFX68803.1	1012	7.9e-107	stilbene synthase [Rheum palmatum]	FJ197128.1	FJ197128	97	3.42e-40	Garcinia mangostana chalcone synthase (CHS) mRNA, complete cds	K00660	CHS	chalcone synthase	http://www.genome.jp/dbget-bin/www_bget?ko:K00660	Q94FV7	982	9.1e-105	Polyketide synthase BAS OS=Rheum palmatum OX=137221 GN=BAS PE=1 SV=1	PF08545//PF08392	3-Oxoacyl-[acyl-carrier-protein (ACP)] synthase III//FAE1/Type III polyketide synthase-like protein	GO:0006633//GO:0042967	fatty acid biosynthetic process//obsolete acyl-carrier-protein biosynthetic process	GO:0016747//GO:0004315	transferase activity, transferring acyl groups other than amino-acyl groups//3-oxoacyl-[acyl-carrier-protein] synthase activity	GO:0016020//GO:0005835	membrane//fatty acid synthase complex	--	--
Cluster-13504.6358	91.4778	1.00259	6.6153	9.75e-11	3.28e-09	1385	557096253	ESQ36835.1	1219	4.5e-131	hypothetical protein EUTSA_v10007831mg [Eutrema salsugineum]	KT284884.1	KT284884	947	0	Fagopyrum tataricum chalcone synthase 2 mRNA, complete cds	-	-	-	http://www.genome.jp/dbget-bin/www_bget?ko:-	O23674	1199	3.5e-130	Type III polyketide synthase A OS=Arabidopsis thaliana OX=3702 GN=PKSA PE=1 SV=1	PF08392//PF08545	FAE1/Type III polyketide synthase-like protein//3-Oxoacyl-[acyl-carrier-protein (ACP)] synthase III	GO:0042967//GO:0006633	obsolete acyl-carrier-protein biosynthetic process//fatty acid biosynthetic process	GO:0004315//GO:0016747	3-oxoacyl-[acyl-carrier-protein] synthase activity//transferase activity, transferring acyl groups other than amino-acyl groups	GO:0005835//GO:0016020	fatty acid synthase complex//membrane	--	--
Cluster-13504.3057	4.76148	0	4.8116	0.031649	0.13575	1402	307074579	ADN26594.1	1482	1.4e-161	type III polyketide synthase [Polygonum cuspidatum]	HQ129934.1	HQ129934	429	0	Polygonum cuspidatum type III polyketide synthase (PKS4) mRNA, complete cds	K00660	CHS	chalcone synthase	http://www.genome.jp/dbget-bin/www_bget?ko:K00660	P16107	1217	2.9e-132	Chalcone synthase OS=Petroselinum crispum OX=4043 GN=CHS PE=3 SV=1	PF08545//PF08392	3-Oxoacyl-[acyl-carrier-protein (ACP)] synthase III//FAE1/Type III polyketide synthase-like protein	GO:0006633//GO:0042967	fatty acid biosynthetic process//obsolete acyl-carrier-protein biosynthetic process	GO:0016747//GO:0004315	transferase activity, transferring acyl groups other than amino-acyl groups//3-oxoacyl-[acyl-carrier-protein] synthase activity	GO:0016020//GO:0005835	membrane//fatty acid synthase complex	--	--
BD-T-M/T
Cluster-13504.19594	9.8261	342.769	-5.1175	2.56e-22	6.17e-18	2438	421919642	AFX68803.1	1012	7.9e-107	stilbene synthase [Rheum palmatum]	FJ197128.1	FJ197128	97	3.42e-40	Garcinia mangostana chalcone synthase (CHS) mRNA, complete cds	K00660	CHS	chalcone synthase	http://www.genome.jp/dbget-bin/www_bget?ko:K00660	Q94FV7	982	9.1e-105	Polyketide synthase BAS OS=Rheum palmatum OX=137221 GN=BAS PE=1 SV=1	PF08545//PF08392	3-Oxoacyl-[acyl-carrier-protein (ACP)] synthase III//FAE1/Type III polyketide synthase-like protein	GO:0006633//GO:0042967	fatty acid biosynthetic process//obsolete acyl-carrier-protein biosynthetic process	GO:0016747//GO:0004315	transferase activity, transferring acyl groups other than amino-acyl groups//3-oxoacyl-[acyl-carrier-protein] synthase activity	GO:0016020//GO:0005835	membrane//fatty acid synthase complex	--	--
BD-T-R/T
Cluster-13504.6358	96.9416	0.301435	8.3288	9.56e-11	1.79e-09	1385	557096253	ESQ36835.1	1219	4.5e-131	hypothetical protein EUTSA_v10007831mg [Eutrema salsugineum]	KT284884.1	KT284884	947	0	Fagopyrum tataricum chalcone synthase 2 mRNA, complete cds	-	-	-	http://www.genome.jp/dbget-bin/www_bget?ko:-	O23674	1199	3.5e-130	Type III polyketide synthase A OS=Arabidopsis thaliana OX=3702 GN=PKSA PE=1 SV=1	PF08392//PF08545	FAE1/Type III polyketide synthase-like protein//3-Oxoacyl-[acyl-carrier-protein (ACP)] synthase III	GO:0042967//GO:0006633	obsolete acyl-carrier-protein biosynthetic process//fatty acid biosynthetic process	GO:0004315//GO:0016747	3-oxoacyl-[acyl-carrier-protein] synthase activity//transferase activity, transferring acyl groups other than amino-acyl groups	GO:0005835//GO:0016020	fatty acid synthase complex//membrane	--	--
Cluster-13504.24227	3337.04	326.074	3.3549	4.02e-10	6.97e-09	1146	315377434	ADU05554.1	669	2.2e-67	chalcone synthase [Fagopyrum tataricum]	GU985519.1	GU985519	652	0	Fagopyrum tataricum chalcone synthase (CHS) mRNA, partial cds	K00660	CHS	chalcone synthase	http://www.genome.jp/dbget-bin/www_bget?ko:K00660	P16107	599	1.1e-60	Chalcone synthase OS=Petroselinum crispum OX=4043 GN=CHS PE=3 SV=1	--	--	--	--	--	--	--	--	--	--
Cluster-13504.27150	55491.9	6038.76	3.1999	2.66e-09	4.17e-08	2249	314910742	ADT63062.1	1819	1.9e-200	chalcone synthase [Fagopyrum esculentum]	KJ130961.1	KJ130961	1248	0	Fagopyrum tataricum cultivar Jiujiang chalcone synthase (CHS1) mRNA, complete cds	K00660	CHS	chalcone synthase	http://www.genome.jp/dbget-bin/www_bget?ko:K00660	Q9XJ57	1652	1.7e-182	Chalcone synthase 2 OS=Citrus sinensis OX=2711 GN=CHS2 PE=2 SV=1	PF08392//PF08545	FAE1/Type III polyketide synthase-like protein//3-Oxoacyl-[acyl-carrier-protein (ACP)] synthase III	GO:0042967//GO:0006633	obsolete acyl-carrier-protein biosynthetic process//fatty acid biosynthetic process	GO:0004315//GO:0016747	3-oxoacyl-[acyl-carrier-protein] synthase activity//transferase activity, transferring acyl groups other than amino-acyl groups	GO:0005835//GO:0016020	fatty acid synthase complex//membrane	--	--
Cluster-13504.24016	435.2	52.4754	3.0498	1.21e-08	1.75e-07	391	314910742	ADT63062.1	585	4.1e-58	chalcone synthase [Fagopyrum esculentum]	GU169470.1	GU169470	382	0	Fagopyrum dibotrys chalcone synthase (CHS) gene, complete cds	K00660	CHS	chalcone synthase	http://www.genome.jp/dbget-bin/www_bget?ko:K00660	P24826	531	2.9e-53	Chalcone synthase 1 OS=Glycine max OX=3847 GN=CHS1 PE=3 SV=1	PF08545//PF08392	3-Oxoacyl-[acyl-carrier-protein (ACP)] synthase III//FAE1/Type III polyketide synthase-like protein	GO:0042967//GO:0006633	obsolete acyl-carrier-protein biosynthetic process//fatty acid biosynthetic process	GO:0004315//GO:0016747	3-oxoacyl-[acyl-carrier-protein] synthase activity//transferase activity, transferring acyl groups other than amino-acyl groups	GO:0005835//GO:0016020	fatty acid synthase complex//membrane	--	--
Cluster-13504.26998	1807.23	3359.16	-0.89436	0.032638	0.11987	1413	961527780	ALS46606.1	720	3.3e-73	chalcone synthase 3 [Fagopyrum tataricum]	KT284885.1	KT284885	422	0	Fagopyrum tataricum chalcone synthase 3 mRNA, complete cds	K00660	CHS	chalcone synthase	http://www.genome.jp/dbget-bin/www_bget?ko:K00660	Q9LKP7	638	4.1e-65	Chalcone synthase OS=Dianthus monspessulanus OX=129769 GN=CHS PE=2 SV=1	PF08545//PF08392	3-Oxoacyl-[acyl-carrier-protein (ACP)] synthase III//FAE1/Type III polyketide synthase-like protein	GO:0006633//GO:0042967	fatty acid biosynthetic process//obsolete acyl-carrier-protein biosynthetic process	GO:0016747//GO:0004315	transferase activity, transferring acyl groups other than amino-acyl groups//3-oxoacyl-[acyl-carrier-protein] synthase activity	GO:0016020//GO:0005835	membrane//fatty acid synthase complex	--	--
IF-C-M/T
Cluster-13504.25420	955.7	1854.27	-0.95603	0.028386	0.43955	400	961527780	ALS46606.1	614	1.8e-61	chalcone synthase 3 [Fagopyrum tataricum]	KT284885.1	KT284885	367	0	Fagopyrum tataricum chalcone synthase 3 mRNA, complete cds	-	-	-	http://www.genome.jp/dbget-bin/www_bget?ko:-	Q9LKP7	565	3.3e-57	Chalcone synthase OS=Dianthus monspessulanus OX=129769 GN=CHS PE=2 SV=1	PF08392//PF08545	FAE1/Type III polyketide synthase-like protein//3-Oxoacyl-[acyl-carrier-protein (ACP)] synthase III	GO:0042967//GO:0006633	obsolete acyl-carrier-protein biosynthetic process//fatty acid biosynthetic process	GO:0004315//GO:0016747	3-oxoacyl-[acyl-carrier-protein] synthase activity//transferase activity, transferring acyl groups other than amino-acyl groups	GO:0005835//GO:0016020	fatty acid synthase complex//membrane	--	--
Cluster-13504.26998	3018.56	5968.25	-0.9834	0.030808	0.45899	1413	961527780	ALS46606.1	720	3.3e-73	chalcone synthase 3 [Fagopyrum tataricum]	KT284885.1	KT284885	422	0	Fagopyrum tataricum chalcone synthase 3 mRNA, complete cds	K00660	CHS	chalcone synthase	http://www.genome.jp/dbget-bin/www_bget?ko:K00660	Q9LKP7	638	4.1e-65	Chalcone synthase OS=Dianthus monspessulanus OX=129769 GN=CHS PE=2 SV=1	PF08545//PF08392	3-Oxoacyl-[acyl-carrier-protein (ACP)] synthase III//FAE1/Type III polyketide synthase-like protein	GO:0006633//GO:0042967	fatty acid biosynthetic process//obsolete acyl-carrier-protein biosynthetic process	GO:0016747//GO:0004315	transferase activity, transferring acyl groups other than amino-acyl groups//3-oxoacyl-[acyl-carrier-protein] synthase activity	GO:0016020//GO:0005835	membrane//fatty acid synthase complex	--	--
IF-C-B/T
Cluster-13504.19594	221.933	3.60594	5.8998	2.64e-17	3.26e-15	2438	421919642	AFX68803.1	1012	7.9e-107	stilbene synthase [Rheum palmatum]	FJ197128.1	FJ197128	97	3.42e-40	Garcinia mangostana chalcone synthase (CHS) mRNA, complete cds	K00660	CHS	chalcone synthase	http://www.genome.jp/dbget-bin/www_bget?ko:K00660	Q94FV7	982	9.1e-105	Polyketide synthase BAS OS=Rheum palmatum OX=137221 GN=BAS PE=1 SV=1	PF08545//PF08392	3-Oxoacyl-[acyl-carrier-protein (ACP)] synthase III//FAE1/Type III polyketide synthase-like protein	GO:0006633//GO:0042967	fatty acid biosynthetic process//obsolete acyl-carrier-protein biosynthetic process	GO:0016747//GO:0004315	transferase activity, transferring acyl groups other than amino-acyl groups//3-oxoacyl-[acyl-carrier-protein] synthase activity	GO:0016020//GO:0005835	membrane//fatty acid synthase complex	--	--
Cluster-13504.6358	1.66045	79.9453	-5.5847	2.1e-08	6.63e-07	1385	557096253	ESQ36835.1	1219	4.5e-131	hypothetical protein EUTSA_v10007831mg [Eutrema salsugineum]	KT284884.1	KT284884	947	0	Fagopyrum tataricum chalcone synthase 2 mRNA, complete cds	-	-	-	http://www.genome.jp/dbget-bin/www_bget?ko:-	O23674	1199	3.5e-130	Type III polyketide synthase A OS=Arabidopsis thaliana OX=3702 GN=PKSA PE=1 SV=1	PF08392//PF08545	FAE1/Type III polyketide synthase-like protein//3-Oxoacyl-[acyl-carrier-protein (ACP)] synthase III	GO:0042967//GO:0006633	obsolete acyl-carrier-protein biosynthetic process//fatty acid biosynthetic process	GO:0004315//GO:0016747	3-oxoacyl-[acyl-carrier-protein] synthase activity//transferase activity, transferring acyl groups other than amino-acyl groups	GO:0005835//GO:0016020	fatty acid synthase complex//membrane	--	--
Cluster-13504.24227	1393.58	5265.56	-1.9177	7.49e-05	0.00094025	1146	315377434	ADU05554.1	669	2.2e-67	chalcone synthase [Fagopyrum tataricum]	GU985519.1	GU985519	652	0	Fagopyrum tataricum chalcone synthase (CHS) mRNA, partial cds	K00660	CHS	chalcone synthase	http://www.genome.jp/dbget-bin/www_bget?ko:K00660	P16107	599	1.1e-60	Chalcone synthase OS=Petroselinum crispum OX=4043 GN=CHS PE=3 SV=1	--	--	--	--	--	--	--	--	--	--
Cluster-13504.27150	20014.5	73340.2	-1.8735	0.00014259	0.001651	2249	314910742	ADT63062.1	1819	1.9e-200	chalcone synthase [Fagopyrum esculentum]	KJ130961.1	KJ130961	1248	0	Fagopyrum tataricum cultivar Jiujiang chalcone synthase (CHS1) mRNA, complete cds	K00660	CHS	chalcone synthase	http://www.genome.jp/dbget-bin/www_bget?ko:K00660	Q9XJ57	1652	1.7e-182	Chalcone synthase 2 OS=Citrus sinensis OX=2711 GN=CHS2 PE=2 SV=1	PF08392//PF08545	FAE1/Type III polyketide synthase-like protein//3-Oxoacyl-[acyl-carrier-protein (ACP)] synthase III	GO:0042967//GO:0006633	obsolete acyl-carrier-protein biosynthetic process//fatty acid biosynthetic process	GO:0004315//GO:0016747	3-oxoacyl-[acyl-carrier-protein] synthase activity//transferase activity, transferring acyl groups other than amino-acyl groups	GO:0005835//GO:0016020	fatty acid synthase complex//membrane	--	--
Cluster-13504.21883	132.944	18.3997	2.8431	0.00016625	0.0018886	587	184191045	ACC76754.1	142	1.5e-06	CHS2 [Polygonum cuspidatum]	GU169470.1	GU169470	581	0	Fagopyrum dibotrys chalcone synthase (CHS) gene, complete cds	K00660	CHS	chalcone synthase	http://www.genome.jp/dbget-bin/www_bget?ko:K00660	Q9SEP4	136	2.7e-07	Chalcone synthase OS=Arabis alpina OX=50452 GN=CHS PE=3 SV=1	--	--	--	--	--	--	--	--	--	--
Cluster-13504.27574	11911	28719	-1.2697	0.010104	0.055965	1981	300885275	ADK45326.1	1784	2e-196	PKS [Fallopia multiflora]	JQ801338.1	JQ801338	573	0	Persicaria minor chalcone synthase (CHS) mRNA, complete cds	K00660	CHS	chalcone synthase	http://www.genome.jp/dbget-bin/www_bget?ko:K00660	Q9LKP7	1636	1.1e-180	Chalcone synthase OS=Dianthus monspessulanus OX=129769 GN=CHS PE=2 SV=1	PF08392//PF08545	FAE1/Type III polyketide synthase-like protein//3-Oxoacyl-[acyl-carrier-protein (ACP)] synthase III	GO:0006633//GO:0042967	fatty acid biosynthetic process//obsolete acyl-carrier-protein biosynthetic process	GO:0016747//GO:0004315	transferase activity, transferring acyl groups other than amino-acyl groups//3-oxoacyl-[acyl-carrier-protein] synthase activity	GO:0016020//GO:0005835	membrane//fatty acid synthase complex	--	--
IF-C-R/T
Cluster-13504.6358	2.76164	81.0896	-4.8762	9.24e-09	2.56e-07	1385	557096253	ESQ36835.1	1219	4.5e-131	hypothetical protein EUTSA_v10007831mg [Eutrema salsugineum]	KT284884.1	KT284884	947	0	Fagopyrum tataricum chalcone synthase 2 mRNA, complete cds	-	-	-	http://www.genome.jp/dbget-bin/www_bget?ko:-	O23674	1199	3.5e-130	Type III polyketide synthase A OS=Arabidopsis thaliana OX=3702 GN=PKSA PE=1 SV=1	PF08392//PF08545	FAE1/Type III polyketide synthase-like protein//3-Oxoacyl-[acyl-carrier-protein (ACP)] synthase III	GO:0042967//GO:0006633	obsolete acyl-carrier-protein biosynthetic process//fatty acid biosynthetic process	GO:0004315//GO:0016747	3-oxoacyl-[acyl-carrier-protein] synthase activity//transferase activity, transferring acyl groups other than amino-acyl groups	GO:0005835//GO:0016020	fatty acid synthase complex//membrane	--	--
Cluster-13504.27574	5420.92	29123.6	-2.4256	3.16e-05	0.0004076	1981	300885275	ADK45326.1	1784	2e-196	PKS [Fallopia multiflora]	JQ801338.1	JQ801338	573	0	Persicaria minor chalcone synthase (CHS) mRNA, complete cds	K00660	CHS	chalcone synthase	http://www.genome.jp/dbget-bin/www_bget?ko:K00660	Q9LKP7	1636	1.1e-180	Chalcone synthase OS=Dianthus monspessulanus OX=129769 GN=CHS PE=2 SV=1	PF08392//PF08545	FAE1/Type III polyketide synthase-like protein//3-Oxoacyl-[acyl-carrier-protein (ACP)] synthase III	GO:0006633//GO:0042967	fatty acid biosynthetic process//obsolete acyl-carrier-protein biosynthetic process	GO:0016747//GO:0004315	transferase activity, transferring acyl groups other than amino-acyl groups//3-oxoacyl-[acyl-carrier-protein] synthase activity	GO:0016020//GO:0005835	membrane//fatty acid synthase complex	--	--
Cluster-13504.27150	18271.7	74367.7	-2.0251	0.00071129	0.006055	2249	314910742	ADT63062.1	1819	1.9e-200	chalcone synthase [Fagopyrum esculentum]	KJ130961.1	KJ130961	1248	0	Fagopyrum tataricum cultivar Jiujiang chalcone synthase (CHS1) mRNA, complete cds	K00660	CHS	chalcone synthase	http://www.genome.jp/dbget-bin/www_bget?ko:K00660	Q9XJ57	1652	1.7e-182	Chalcone synthase 2 OS=Citrus sinensis OX=2711 GN=CHS2 PE=2 SV=1	PF08392//PF08545	FAE1/Type III polyketide synthase-like protein//3-Oxoacyl-[acyl-carrier-protein (ACP)] synthase III	GO:0042967//GO:0006633	obsolete acyl-carrier-protein biosynthetic process//fatty acid biosynthetic process	GO:0004315//GO:0016747	3-oxoacyl-[acyl-carrier-protein] synthase activity//transferase activity, transferring acyl groups other than amino-acyl groups	GO:0005835//GO:0016020	fatty acid synthase complex//membrane	--	--
Cluster-13504.19594	361.453	3.66551	6.6166	0.00093815	0.0076321	2438	421919642	AFX68803.1	1012	7.9e-107	stilbene synthase [Rheum palmatum]	FJ197128.1	FJ197128	97	3.42e-40	Garcinia mangostana chalcone synthase (CHS) mRNA, complete cds	K00660	CHS	chalcone synthase	http://www.genome.jp/dbget-bin/www_bget?ko:K00660	Q94FV7	982	9.1e-105	Polyketide synthase BAS OS=Rheum palmatum OX=137221 GN=BAS PE=1 SV=1	PF08545//PF08392	3-Oxoacyl-[acyl-carrier-protein (ACP)] synthase III//FAE1/Type III polyketide synthase-like protein	GO:0006633//GO:0042967	fatty acid biosynthetic process//obsolete acyl-carrier-protein biosynthetic process	GO:0016747//GO:0004315	transferase activity, transferring acyl groups other than amino-acyl groups//3-oxoacyl-[acyl-carrier-protein] synthase activity	GO:0016020//GO:0005835	membrane//fatty acid synthase complex	--	--
Cluster-13504.24227	1454.49	5338.53	-1.876	0.0023204	0.016264	1146	315377434	ADU05554.1	669	2.2e-67	chalcone synthase [Fagopyrum tataricum]	GU985519.1	GU985519	652	0	Fagopyrum tataricum chalcone synthase (CHS) mRNA, partial cds	K00660	CHS	chalcone synthase	http://www.genome.jp/dbget-bin/www_bget?ko:K00660	P16107	599	1.1e-60	Chalcone synthase OS=Petroselinum crispum OX=4043 GN=CHS PE=3 SV=1	--	--	--	--	--	--	--	--	--	--
Cluster-13504.24016	216.697	566.262	-1.386	0.046022	0.17227	391	314910742	ADT63062.1	585	4.1e-58	chalcone synthase [Fagopyrum esculentum]	GU169470.1	GU169470	382	0	Fagopyrum dibotrys chalcone synthase (CHS) gene, complete cds	K00660	CHS	chalcone synthase	http://www.genome.jp/dbget-bin/www_bget?ko:K00660	P24826	531	2.9e-53	Chalcone synthase 1 OS=Glycine max OX=3847 GN=CHS1 PE=3 SV=1	PF08545//PF08392	3-Oxoacyl-[acyl-carrier-protein (ACP)] synthase III//FAE1/Type III polyketide synthase-like protein	GO:0042967//GO:0006633	obsolete acyl-carrier-protein biosynthetic process//fatty acid biosynthetic process	GO:0004315//GO:0016747	3-oxoacyl-[acyl-carrier-protein] synthase activity//transferase activity, transferring acyl groups other than amino-acyl groups	GO:0005835//GO:0016020	fatty acid synthase complex//membrane	--	--
IF-T-M/T
Cluster-13504.24016	470.569	156.382	1.5885	7e-08	4.7e-05	391	314910742	ADT63062.1	585	4.1e-58	chalcone synthase [Fagopyrum esculentum]	GU169470.1	GU169470	382	0	Fagopyrum dibotrys chalcone synthase (CHS) gene, complete cds	K00660	CHS	chalcone synthase	http://www.genome.jp/dbget-bin/www_bget?ko:K00660	P24826	531	2.9e-53	Chalcone synthase 1 OS=Glycine max OX=3847 GN=CHS1 PE=3 SV=1	PF08545//PF08392	3-Oxoacyl-[acyl-carrier-protein (ACP)] synthase III//FAE1/Type III polyketide synthase-like protein	GO:0042967//GO:0006633	obsolete acyl-carrier-protein biosynthetic process//fatty acid biosynthetic process	GO:0004315//GO:0016747	3-oxoacyl-[acyl-carrier-protein] synthase activity//transferase activity, transferring acyl groups other than amino-acyl groups	GO:0005835//GO:0016020	fatty acid synthase complex//membrane	--	--
Cluster-13504.24016	216.409	558.527	-1.367	0.0051047	0.000554	391	314910742	ADT63062.1	585	4.1e-58	chalcone synthase [Fagopyrum esculentum]	GU169470.1	GU169470	382	0	Fagopyrum dibotrys chalcone synthase (CHS) gene, complete cds	K00660	CHS	chalcone synthase	http://www.genome.jp/dbget-bin/www_bget?ko:K00660	P24826	531	2.9e-53	Chalcone synthase 1 OS=Glycine max OX=3847 GN=CHS1 PE=3 SV=1	PF08545//PF08392	3-Oxoacyl-[acyl-carrier-protein (ACP)] synthase III//FAE1/Type III polyketide synthase-like protein	GO:0042967//GO:0006633	obsolete acyl-carrier-protein biosynthetic process//fatty acid biosynthetic process	GO:0004315//GO:0016747	3-oxoacyl-[acyl-carrier-protein] synthase activity//transferase activity, transferring acyl groups other than amino-acyl groups	GO:0005835//GO:0016020	fatty acid synthase complex//membrane	--	--
IF-T-B/T
Cluster-13504.4014	97.2026	1.815	5.7498	0.021933	0.82472	1477	1365250910	AVO65276.1	1410	3.4e-153	chalcone synthase 2 [Sorghum bicolor]	KC404853.1	KC404853	1014	0	Fagopyrum tataricum resveratrol synthase mRNA, complete cds	K00660	CHS	chalcone synthase	http://www.genome.jp/dbget-bin/www_bget?ko:K00660	Q9SBL7	1410	1.3e-154	Chalcone synthase 2 OS=Sorghum bicolor OX=4558 GN=CHS2 PE=3 SV=1	PF08392//PF08545	FAE1/Type III polyketide synthase-like protein//3-Oxoacyl-[acyl-carrier-protein (ACP)] synthase III	GO:0042967//GO:0006633	obsolete acyl-carrier-protein biosynthetic process//fatty acid biosynthetic process	GO:0004315//GO:0016747	3-oxoacyl-[acyl-carrier-protein] synthase activity//transferase activity, transferring acyl groups other than amino-acyl groups	GO:0005835//GO:0016020	fatty acid synthase complex//membrane	--	--
Cluster-13504.27150	56832.9	12087.3	2.2332	0.026017	0.87896	2249	314910742	ADT63062.1	1819	1.9e-200	chalcone synthase [Fagopyrum esculentum]	KJ130961.1	KJ130961	1248	0	Fagopyrum tataricum cultivar Jiujiang chalcone synthase (CHS1) mRNA, complete cds	K00660	CHS	chalcone synthase	http://www.genome.jp/dbget-bin/www_bget?ko:K00660	Q9XJ57	1652	1.7e-182	Chalcone synthase 2 OS=Citrus sinensis OX=2711 GN=CHS2 PE=2 SV=1	PF08392//PF08545	FAE1/Type III polyketide synthase-like protein//3-Oxoacyl-[acyl-carrier-protein (ACP)] synthase III	GO:0042967//GO:0006633	obsolete acyl-carrier-protein biosynthetic process//fatty acid biosynthetic process	GO:0004315//GO:0016747	3-oxoacyl-[acyl-carrier-protein] synthase activity//transferase activity, transferring acyl groups other than amino-acyl groups	GO:0005835//GO:0016020	fatty acid synthase complex//membrane	--	--
Cluster-13504.3057	4.65731	0.373005	3.626	0.044216	0.99812	1402	307074579	ADN26594.1	1482	1.4e-161	type III polyketide synthase [Polygonum cuspidatum]	HQ129934.1	HQ129934	429	0	Polygonum cuspidatum type III polyketide synthase (PKS4) mRNA, complete cds	K00660	CHS	chalcone synthase	http://www.genome.jp/dbget-bin/www_bget?ko:K00660	P16107	1217	2.9e-132	Chalcone synthase OS=Petroselinum crispum OX=4043 GN=CHS PE=3 SV=1	PF08545//PF08392	3-Oxoacyl-[acyl-carrier-protein (ACP)] synthase III//FAE1/Type III polyketide synthase-like protein	GO:0006633//GO:0042967	fatty acid biosynthetic process//obsolete acyl-carrier-protein biosynthetic process	GO:0016747//GO:0004315	transferase activity, transferring acyl groups other than amino-acyl groups//3-oxoacyl-[acyl-carrier-protein] synthase activity	GO:0016020//GO:0005835	membrane//fatty acid synthase complex	--	--
IF-T-R/T
Cluster-13504.24227	4701.21	954.152	2.3006	0.00051101	0.87896	1146	315377434	ADU05554.1	669	2.2e-67	chalcone synthase [Fagopyrum tataricum]	GU985519.1	GU985519	652	0	Fagopyrum tataricum chalcone synthase (CHS) mRNA, partial cds	K00660	CHS	chalcone synthase	http://www.genome.jp/dbget-bin/www_bget?ko:K00660	P16107	599	1.1e-60	Chalcone synthase OS=Petroselinum crispum OX=4043 GN=CHS PE=3 SV=1	--	--	--	--	--	--	--	--	--	--
F-C-M/T
Cluster-13504.24016	440.559	161.307	1.4494	0.039518	0.99997	391	314910742	ADT63062.1	585	4.1e-58	chalcone synthase [Fagopyrum esculentum]	GU169470.1	GU169470	382	0	Fagopyrum dibotrys chalcone synthase (CHS) gene, complete cds	K00660	CHS	chalcone synthase	http://www.genome.jp/dbget-bin/www_bget?ko:K00660	P24826	531	2.9e-53	Chalcone synthase 1 OS=Glycine max OX=3847 GN=CHS1 PE=3 SV=1	PF08545//PF08392	3-Oxoacyl-[acyl-carrier-protein (ACP)] synthase III//FAE1/Type III polyketide synthase-like protein	GO:0042967//GO:0006633	obsolete acyl-carrier-protein biosynthetic process//fatty acid biosynthetic process	GO:0004315//GO:0016747	3-oxoacyl-[acyl-carrier-protein] synthase activity//transferase activity, transferring acyl groups other than amino-acyl groups	GO:0005835//GO:0016020	fatty acid synthase complex//membrane	--	--
Cluster-13504.3057	0.306489	7.96957	-4.4379	0.0076856	0.99997	1402	307074579	ADN26594.1	1482	1.4e-161	type III polyketide synthase [Polygonum cuspidatum]	HQ129934.1	HQ129934	429	0	Polygonum cuspidatum type III polyketide synthase (PKS4) mRNA, complete cds	K00660	CHS	chalcone synthase	http://www.genome.jp/dbget-bin/www_bget?ko:K00660	P16107	1217	2.9e-132	Chalcone synthase OS=Petroselinum crispum OX=4043 GN=CHS PE=3 SV=1	PF08545//PF08392	3-Oxoacyl-[acyl-carrier-protein (ACP)] synthase III//FAE1/Type III polyketide synthase-like protein	GO:0006633//GO:0042967	fatty acid biosynthetic process//obsolete acyl-carrier-protein biosynthetic process	GO:0016747//GO:0004315	transferase activity, transferring acyl groups other than amino-acyl groups//3-oxoacyl-[acyl-carrier-protein] synthase activity	GO:0016020//GO:0005835	membrane//fatty acid synthase complex	--	--
Cluster-13504.4014	0	8.02639	-5.4129	0.0074	0.99997	1477	1365250910	AVO65276.1	1410	3.4e-153	chalcone synthase 2 [Sorghum bicolor]	KC404853.1	KC404853	1014	0	Fagopyrum tataricum resveratrol synthase mRNA, complete cds	K00660	CHS	chalcone synthase	http://www.genome.jp/dbget-bin/www_bget?ko:K00660	Q9SBL7	1410	1.3e-154	Chalcone synthase 2 OS=Sorghum bicolor OX=4558 GN=CHS2 PE=3 SV=1	PF08392//PF08545	FAE1/Type III polyketide synthase-like protein//3-Oxoacyl-[acyl-carrier-protein (ACP)] synthase III	GO:0042967//GO:0006633	obsolete acyl-carrier-protein biosynthetic process//fatty acid biosynthetic process	GO:0004315//GO:0016747	3-oxoacyl-[acyl-carrier-protein] synthase activity//transferase activity, transferring acyl groups other than amino-acyl groups	GO:0005835//GO:0016020	fatty acid synthase complex//membrane	--	--
F-C-B/T
Cluster-3679.0	178.074	44.7056	1.993	0.0073077	0.12093	560	21038954	BAB92996.1	952	1.6e-100	chalcone synthase [Malus domestica]	AB074485.1	AB074485	521	0	Malus x domestica MdCHS mRNA for chalcone synthase, complete cds >gb|EU872157.1| Malus x domestica clone mchs149 chalcone synthase mRNA, complete cds	K00660	CHS	chalcone synthase	http://www.genome.jp/dbget-bin/www_bget?ko:K00660	P48386	937	3.4e-100	Chalcone synthase 1 OS=Camellia sinensis OX=4442 GN=CHS1 PE=2 SV=1	PF08392//PF08545//PF01585	FAE1/Type III polyketide synthase-like protein//3-Oxoacyl-[acyl-carrier-protein (ACP)] synthase III//G-patch domain	GO:0042967//GO:0006633	obsolete acyl-carrier-protein biosynthetic process//fatty acid biosynthetic process	GO:0004315//GO:0003676//GO:0016747	3-oxoacyl-[acyl-carrier-protein] synthase activity//nucleic acid binding//transferase activity, transferring acyl groups other than amino-acyl groups	GO:0005835//GO:0016020	fatty acid synthase complex//membrane	--	--
Cluster-13504.4014	0	7.66346	-5.2847	0.0083413	0.13293	1477	1365250910	AVO65276.1	1410	3.4e-153	chalcone synthase 2 [Sorghum bicolor]	KC404853.1	KC404853	1014	0	Fagopyrum tataricum resveratrol synthase mRNA, complete cds	K00660	CHS	chalcone synthase	http://www.genome.jp/dbget-bin/www_bget?ko:K00660	Q9SBL7	1410	1.3e-154	Chalcone synthase 2 OS=Sorghum bicolor OX=4558 GN=CHS2 PE=3 SV=1	PF08392//PF08545	FAE1/Type III polyketide synthase-like protein//3-Oxoacyl-[acyl-carrier-protein (ACP)] synthase III	GO:0042967//GO:0006633	obsolete acyl-carrier-protein biosynthetic process//fatty acid biosynthetic process	GO:0004315//GO:0016747	3-oxoacyl-[acyl-carrier-protein] synthase activity//transferase activity, transferring acyl groups other than amino-acyl groups	GO:0005835//GO:0016020	fatty acid synthase complex//membrane	--	--
Cluster-13504.26998	10502.9	4450.2	1.2388	0.015768	0.21047	1413	961527780	ALS46606.1	720	3.3e-73	chalcone synthase 3 [Fagopyrum tataricum]	KT284885.1	KT284885	422	0	Fagopyrum tataricum chalcone synthase 3 mRNA, complete cds	K00660	CHS	chalcone synthase	http://www.genome.jp/dbget-bin/www_bget?ko:K00660	Q9LKP7	638	4.1e-65	Chalcone synthase OS=Dianthus monspessulanus OX=129769 GN=CHS PE=2 SV=1	PF08545//PF08392	3-Oxoacyl-[acyl-carrier-protein (ACP)] synthase III//FAE1/Type III polyketide synthase-like protein	GO:0006633//GO:0042967	fatty acid biosynthetic process//obsolete acyl-carrier-protein biosynthetic process	GO:0016747//GO:0004315	transferase activity, transferring acyl groups other than amino-acyl groups//3-oxoacyl-[acyl-carrier-protein] synthase activity	GO:0016020//GO:0005835	membrane//fatty acid synthase complex	--	--
Cluster-13504.25420	3249.69	1477.65	1.1369	0.028067	0.31217	400	961527780	ALS46606.1	614	1.8e-61	chalcone synthase 3 [Fagopyrum tataricum]	KT284885.1	KT284885	367	0	Fagopyrum tataricum chalcone synthase 3 mRNA, complete cds	-	-	-	http://www.genome.jp/dbget-bin/www_bget?ko:-	Q9LKP7	565	3.3e-57	Chalcone synthase OS=Dianthus monspessulanus OX=129769 GN=CHS PE=2 SV=1	PF08392//PF08545	FAE1/Type III polyketide synthase-like protein//3-Oxoacyl-[acyl-carrier-protein (ACP)] synthase III	GO:0042967//GO:0006633	obsolete acyl-carrier-protein biosynthetic process//fatty acid biosynthetic process	GO:0004315//GO:0016747	3-oxoacyl-[acyl-carrier-protein] synthase activity//transferase activity, transferring acyl groups other than amino-acyl groups	GO:0005835//GO:0016020	fatty acid synthase complex//membrane	--	--
F-C-R/T
Cluster-13504.19594	0.619832	100.741	-7.3044	1.5e-09	1.92e-07	2438	421919642	AFX68803.1	1012	7.9e-107	stilbene synthase [Rheum palmatum]	FJ197128.1	FJ197128	97	3.42e-40	Garcinia mangostana chalcone synthase (CHS) mRNA, complete cds	K00660	CHS	chalcone synthase	http://www.genome.jp/dbget-bin/www_bget?ko:K00660	Q94FV7	982	9.1e-105	Polyketide synthase BAS OS=Rheum palmatum OX=137221 GN=BAS PE=1 SV=1	PF08545//PF08392	3-Oxoacyl-[acyl-carrier-protein (ACP)] synthase III//FAE1/Type III polyketide synthase-like protein	GO:0006633//GO:0042967	fatty acid biosynthetic process//obsolete acyl-carrier-protein biosynthetic process	GO:0016747//GO:0004315	transferase activity, transferring acyl groups other than amino-acyl groups//3-oxoacyl-[acyl-carrier-protein] synthase activity	GO:0016020//GO:0005835	membrane//fatty acid synthase complex	--	--
Cluster-13504.47264	0	9.06346	-5.6781	1.4e-06	0.23645	1327	1137237822	OMO99280.1	1404	1.5e-152	hypothetical protein COLO4_13390 [Corchorus olitorius]	KC404853.1	KC404853	747	0	Fagopyrum tataricum resveratrol synthase mRNA, complete cds	K00660	CHS	chalcone synthase	http://www.genome.jp/dbget-bin/www_bget?ko:K00660	Q9SBL7	1396	4.9e-153	Chalcone synthase 2 OS=Sorghum bicolor OX=4558 GN=CHS2 PE=3 SV=1	PF08545//PF08392	3-Oxoacyl-[acyl-carrier-protein (ACP)] synthase III//FAE1/Type III polyketide synthase-like protein	GO:0042967//GO:0006633	obsolete acyl-carrier-protein biosynthetic process//fatty acid biosynthetic process	GO:0004315//GO:0016747	3-oxoacyl-[acyl-carrier-protein] synthase activity//transferase activity, transferring acyl groups other than amino-acyl groups	GO:0005835//GO:0016020	fatty acid synthase complex//membrane	--	--
Cluster-13504.27574	23360.1	3944.22	2.5662	0.001446	0.018501	1981	300885275	ADK45326.1	1784	2e-196	PKS [Fallopia multiflora]	JQ801338.1	JQ801338	573	0	Persicaria minor chalcone synthase (CHS) mRNA, complete cds	K00660	CHS	chalcone synthase	http://www.genome.jp/dbget-bin/www_bget?ko:K00660	Q9LKP7	1636	1.1e-180	Chalcone synthase OS=Dianthus monspessulanus OX=129769 GN=CHS PE=2 SV=1	PF08392//PF08545	FAE1/Type III polyketide synthase-like protein//3-Oxoacyl-[acyl-carrier-protein (ACP)] synthase III	GO:0006633//GO:0042967	fatty acid biosynthetic process//obsolete acyl-carrier-protein biosynthetic process	GO:0016747//GO:0004315	transferase activity, transferring acyl groups other than amino-acyl groups//3-oxoacyl-[acyl-carrier-protein] synthase activity	GO:0016020//GO:0005835	membrane//fatty acid synthase complex	--	--
Cluster-13504.6358	11.5433	1.60448	2.8778	0.016105	0.11688	1385	557096253	ESQ36835.1	1219	4.5e-131	hypothetical protein EUTSA_v10007831mg [Eutrema salsugineum]	KT284884.1	KT284884	947	0	Fagopyrum tataricum chalcone synthase 2 mRNA, complete cds	-	-	-	http://www.genome.jp/dbget-bin/www_bget?ko:-	O23674	1199	3.5e-130	Type III polyketide synthase A OS=Arabidopsis thaliana OX=3702 GN=PKSA PE=1 SV=1	PF08392//PF08545	FAE1/Type III polyketide synthase-like protein//3-Oxoacyl-[acyl-carrier-protein (ACP)] synthase III	GO:0042967//GO:0006633	obsolete acyl-carrier-protein biosynthetic process//fatty acid biosynthetic process	GO:0004315//GO:0016747	3-oxoacyl-[acyl-carrier-protein] synthase activity//transferase activity, transferring acyl groups other than amino-acyl groups	GO:0005835//GO:0016020	fatty acid synthase complex//membrane	--	--
F-T-M/T
Cluster-13504.27574	12690	2030.91	2.6435	0.00013965	0.0057273	1981	300885275	ADK45326.1	1784	2e-196	PKS [Fallopia multiflora]	JQ801338.1	JQ801338	573	0	Persicaria minor chalcone synthase (CHS) mRNA, complete cds	K00660	CHS	chalcone synthase	http://www.genome.jp/dbget-bin/www_bget?ko:K00660	Q9LKP7	1636	1.1e-180	Chalcone synthase OS=Dianthus monspessulanus OX=129769 GN=CHS PE=2 SV=1	PF08392//PF08545	FAE1/Type III polyketide synthase-like protein//3-Oxoacyl-[acyl-carrier-protein (ACP)] synthase III	GO:0006633//GO:0042967	fatty acid biosynthetic process//obsolete acyl-carrier-protein biosynthetic process	GO:0016747//GO:0004315	transferase activity, transferring acyl groups other than amino-acyl groups//3-oxoacyl-[acyl-carrier-protein] synthase activity	GO:0016020//GO:0005835	membrane//fatty acid synthase complex	--	--
Cluster-13504.21883	327.377	40.7145	3.0075	0.00039251	0.014187	587	184191045	ACC76754.1	142	1.5e-06	CHS2 [Polygonum cuspidatum]	GU169470.1	GU169470	581	0	Fagopyrum dibotrys chalcone synthase (CHS) gene, complete cds	K00660	CHS	chalcone synthase	http://www.genome.jp/dbget-bin/www_bget?ko:K00660	Q9SEP4	136	2.7e-07	Chalcone synthase OS=Arabis alpina OX=50452 GN=CHS PE=3 SV=1	--	--	--	--	--	--	--	--	--	--
Cluster-13504.24227	1981.51	563.127	1.8151	0.022835	0.34871	1146	315377434	ADU05554.1	669	2.2e-67	chalcone synthase [Fagopyrum tataricum]	GU985519.1	GU985519	652	0	Fagopyrum tataricum chalcone synthase (CHS) mRNA, partial cds	K00660	CHS	chalcone synthase	http://www.genome.jp/dbget-bin/www_bget?ko:K00660	P16107	599	1.1e-60	Chalcone synthase OS=Petroselinum crispum OX=4043 GN=CHS PE=3 SV=1	--	--	--	--	--	--	--	--	--	--
Cluster-13504.27150	26715.4	7758.33	1.7838	0.02769	0.39806	2249	314910742	ADT63062.1	1819	1.9e-200	chalcone synthase [Fagopyrum esculentum]	KJ130961.1	KJ130961	1248	0	Fagopyrum tataricum cultivar Jiujiang chalcone synthase (CHS1) mRNA, complete cds	K00660	CHS	chalcone synthase	http://www.genome.jp/dbget-bin/www_bget?ko:K00660	Q9XJ57	1652	1.7e-182	Chalcone synthase 2 OS=Citrus sinensis OX=2711 GN=CHS2 PE=2 SV=1	PF08392//PF08545	FAE1/Type III polyketide synthase-like protein//3-Oxoacyl-[acyl-carrier-protein (ACP)] synthase III	GO:0042967//GO:0006633	obsolete acyl-carrier-protein biosynthetic process//fatty acid biosynthetic process	GO:0004315//GO:0016747	3-oxoacyl-[acyl-carrier-protein] synthase activity//transferase activity, transferring acyl groups other than amino-acyl groups	GO:0005835//GO:0016020	fatty acid synthase complex//membrane	--	--
Cluster-13504.27594	5535.06	1922.52	1.5256	0.030044	0.4195	754	727879858	AIY62394.1	808	1.1e-83	chalcone synthase [Fagopyrum tataricum]	EU715255.1	EU715255	461	0	Fagopyrum tataricum chalcone synthase mRNA, complete cds	K00660	CHS	chalcone synthase	http://www.genome.jp/dbget-bin/www_bget?ko:K00660	P51090	709	1.3e-73	Chalcone synthase OS=Vitis vinifera OX=29760 GN=CHS PE=2 SV=1	PF00191	Annexin	--	--	GO:0005544//GO:0005509	calcium-dependent phospholipid binding//calcium ion binding	--	--	--	--
Cluster-13504.26998	8513.22	3738.04	1.1874	0.044965	0.53917	1413	961527780	ALS46606.1	720	3.3e-73	chalcone synthase 3 [Fagopyrum tataricum]	KT284885.1	KT284885	422	0	Fagopyrum tataricum chalcone synthase 3 mRNA, complete cds	K00660	CHS	chalcone synthase	http://www.genome.jp/dbget-bin/www_bget?ko:K00660	Q9LKP7	638	4.1e-65	Chalcone synthase OS=Dianthus monspessulanus OX=129769 GN=CHS PE=2 SV=1	PF08545//PF08392	3-Oxoacyl-[acyl-carrier-protein (ACP)] synthase III//FAE1/Type III polyketide synthase-like protein	GO:0006633//GO:0042967	fatty acid biosynthetic process//obsolete acyl-carrier-protein biosynthetic process	GO:0016747//GO:0004315	transferase activity, transferring acyl groups other than amino-acyl groups//3-oxoacyl-[acyl-carrier-protein] synthase activity	GO:0016020//GO:0005835	membrane//fatty acid synthase complex	--	--
F-T-B/T
Cluster-13504.27574	10380.5	2011.22	2.3677	2.64e-09	3.2e-07	1981	300885275	ADK45326.1	1784	2e-196	PKS [Fallopia multiflora]	JQ801338.1	JQ801338	573	0	Persicaria minor chalcone synthase (CHS) mRNA, complete cds	K00660	CHS	chalcone synthase	http://www.genome.jp/dbget-bin/www_bget?ko:K00660	Q9LKP7	1636	1.1e-180	Chalcone synthase OS=Dianthus monspessulanus OX=129769 GN=CHS PE=2 SV=1	PF08392//PF08545	FAE1/Type III polyketide synthase-like protein//3-Oxoacyl-[acyl-carrier-protein (ACP)] synthase III	GO:0006633//GO:0042967	fatty acid biosynthetic process//obsolete acyl-carrier-protein biosynthetic process	GO:0016747//GO:0004315	transferase activity, transferring acyl groups other than amino-acyl groups//3-oxoacyl-[acyl-carrier-protein] synthase activity	GO:0016020//GO:0005835	membrane//fatty acid synthase complex	--	--
Cluster-13504.21883	347.626	40.3326	3.1079	1.8e-07	1.43e-05	587	184191045	ACC76754.1	142	1.5e-06	CHS2 [Polygonum cuspidatum]	GU169470.1	GU169470	581	0	Fagopyrum dibotrys chalcone synthase (CHS) gene, complete cds	K00660	CHS	chalcone synthase	http://www.genome.jp/dbget-bin/www_bget?ko:K00660	Q9SEP4	136	2.7e-07	Chalcone synthase OS=Arabis alpina OX=50452 GN=CHS PE=3 SV=1	--	--	--	--	--	--	--	--	--	--
Cluster-13504.27594	4903.23	1904.4	1.3644	0.00054876	0.015805	754	727879858	AIY62394.1	808	1.1e-83	chalcone synthase [Fagopyrum tataricum]	EU715255.1	EU715255	461	0	Fagopyrum tataricum chalcone synthase mRNA, complete cds	K00660	CHS	chalcone synthase	http://www.genome.jp/dbget-bin/www_bget?ko:K00660	P51090	709	1.3e-73	Chalcone synthase OS=Vitis vinifera OX=29760 GN=CHS PE=2 SV=1	PF00191	Annexin	--	--	GO:0005544//GO:0005509	calcium-dependent phospholipid binding//calcium ion binding	--	--	--	--
Cluster-13504.24227	2529.35	557.936	2.1806	0.0054573	0.097407	1146	315377434	ADU05554.1	669	2.2e-67	chalcone synthase [Fagopyrum tataricum]	GU985519.1	GU985519	652	0	Fagopyrum tataricum chalcone synthase (CHS) mRNA, partial cds	K00660	CHS	chalcone synthase	http://www.genome.jp/dbget-bin/www_bget?ko:K00660	P16107	599	1.1e-60	Chalcone synthase OS=Petroselinum crispum OX=4043 GN=CHS PE=3 SV=1	--	--	--	--	--	--	--	--	--	--
Cluster-13504.27150	33060.7	7683.38	2.1053	0.0061055	0.10607	2249	314910742	ADT63062.1	1819	1.9e-200	chalcone synthase [Fagopyrum esculentum]	KJ130961.1	KJ130961	1248	0	Fagopyrum tataricum cultivar Jiujiang chalcone synthase (CHS1) mRNA, complete cds	K00660	CHS	chalcone synthase	http://www.genome.jp/dbget-bin/www_bget?ko:K00660	Q9XJ57	1652	1.7e-182	Chalcone synthase 2 OS=Citrus sinensis OX=2711 GN=CHS2 PE=2 SV=1	PF08392//PF08545	FAE1/Type III polyketide synthase-like protein//3-Oxoacyl-[acyl-carrier-protein (ACP)] synthase III	GO:0042967//GO:0006633	obsolete acyl-carrier-protein biosynthetic process//fatty acid biosynthetic process	GO:0004315//GO:0016747	3-oxoacyl-[acyl-carrier-protein] synthase activity//transferase activity, transferring acyl groups other than amino-acyl groups	GO:0005835//GO:0016020	fatty acid synthase complex//membrane	--	--
Cluster-13504.25420	2077.66	1095.97	0.92279	0.015418	0.20341	400	961527780	ALS46606.1	614	1.8e-61	chalcone synthase 3 [Fagopyrum tataricum]	KT284885.1	KT284885	367	0	Fagopyrum tataricum chalcone synthase 3 mRNA, complete cds	-	-	-	http://www.genome.jp/dbget-bin/www_bget?ko:-	Q9LKP7	565	3.3e-57	Chalcone synthase OS=Dianthus monspessulanus OX=129769 GN=CHS PE=2 SV=1	PF08392//PF08545	FAE1/Type III polyketide synthase-like protein//3-Oxoacyl-[acyl-carrier-protein (ACP)] synthase III	GO:0042967//GO:0006633	obsolete acyl-carrier-protein biosynthetic process//fatty acid biosynthetic process	GO:0004315//GO:0016747	3-oxoacyl-[acyl-carrier-protein] synthase activity//transferase activity, transferring acyl groups other than amino-acyl groups	GO:0005835//GO:0016020	fatty acid synthase complex//membrane	--	--
Cluster-13504.24016	386.309	91.648	2.0758	0.017002	0.21697	391	314910742	ADT63062.1	585	4.1e-58	chalcone synthase [Fagopyrum esculentum]	GU169470.1	GU169470	382	0	Fagopyrum dibotrys chalcone synthase (CHS) gene, complete cds	K00660	CHS	chalcone synthase	http://www.genome.jp/dbget-bin/www_bget?ko:K00660	P24826	531	2.9e-53	Chalcone synthase 1 OS=Glycine max OX=3847 GN=CHS1 PE=3 SV=1	PF08545//PF08392	3-Oxoacyl-[acyl-carrier-protein (ACP)] synthase III//FAE1/Type III polyketide synthase-like protein	GO:0042967//GO:0006633	obsolete acyl-carrier-protein biosynthetic process//fatty acid biosynthetic process	GO:0004315//GO:0016747	3-oxoacyl-[acyl-carrier-protein] synthase activity//transferase activity, transferring acyl groups other than amino-acyl groups	GO:0005835//GO:0016020	fatty acid synthase complex//membrane	--	--
F-T-R/T
Cluster-13504.27574	26461.5	1962.3	3.7532	9.26e-22	4.05e-19	1981	300885275	ADK45326.1	1784	2e-196	PKS [Fallopia multiflora]	JQ801338.1	JQ801338	573	0	Persicaria minor chalcone synthase (CHS) mRNA, complete cds	K00660	CHS	chalcone synthase	http://www.genome.jp/dbget-bin/www_bget?ko:K00660	Q9LKP7	1636	1.1e-180	Chalcone synthase OS=Dianthus monspessulanus OX=129769 GN=CHS PE=2 SV=1	PF08392//PF08545	FAE1/Type III polyketide synthase-like protein//3-Oxoacyl-[acyl-carrier-protein (ACP)] synthase III	GO:0006633//GO:0042967	fatty acid biosynthetic process//obsolete acyl-carrier-protein biosynthetic process	GO:0016747//GO:0004315	transferase activity, transferring acyl groups other than amino-acyl groups//3-oxoacyl-[acyl-carrier-protein] synthase activity	GO:0016020//GO:0005835	membrane//fatty acid synthase complex	--	--
Cluster-13504.27150	60044.1	7455.64	3.0096	3.07e-05	0.00050134	2249	314910742	ADT63062.1	1819	1.9e-200	chalcone synthase [Fagopyrum esculentum]	KJ130961.1	KJ130961	1248	0	Fagopyrum tataricum cultivar Jiujiang chalcone synthase (CHS1) mRNA, complete cds	K00660	CHS	chalcone synthase	http://www.genome.jp/dbget-bin/www_bget?ko:K00660	Q9XJ57	1652	1.7e-182	Chalcone synthase 2 OS=Citrus sinensis OX=2711 GN=CHS2 PE=2 SV=1	PF08392//PF08545	FAE1/Type III polyketide synthase-like protein//3-Oxoacyl-[acyl-carrier-protein (ACP)] synthase III	GO:0042967//GO:0006633	obsolete acyl-carrier-protein biosynthetic process//fatty acid biosynthetic process	GO:0004315//GO:0016747	3-oxoacyl-[acyl-carrier-protein] synthase activity//transferase activity, transferring acyl groups other than amino-acyl groups	GO:0005835//GO:0016020	fatty acid synthase complex//membrane	--	--
Cluster-13504.24227	4168.51	540.744	2.9465	4.52e-05	0.00070163	1146	315377434	ADU05554.1	669	2.2e-67	chalcone synthase [Fagopyrum tataricum]	GU985519.1	GU985519	652	0	Fagopyrum tataricum chalcone synthase (CHS) mRNA, partial cds	K00660	CHS	chalcone synthase	http://www.genome.jp/dbget-bin/www_bget?ko:K00660	P16107	599	1.1e-60	Chalcone synthase OS=Petroselinum crispum OX=4043 GN=CHS PE=3 SV=1	--	--	--	--	--	--	--	--	--	--
Cluster-13504.6358	14.5781	0.321229	5.3442	0.00029302	0.0035005	1385	557096253	ESQ36835.1	1219	4.5e-131	hypothetical protein EUTSA_v10007831mg [Eutrema salsugineum]	KT284884.1	KT284884	947	0	Fagopyrum tataricum chalcone synthase 2 mRNA, complete cds	-	-	-	http://www.genome.jp/dbget-bin/www_bget?ko:-	O23674	1199	3.5e-130	Type III polyketide synthase A OS=Arabidopsis thaliana OX=3702 GN=PKSA PE=1 SV=1	PF08392//PF08545	FAE1/Type III polyketide synthase-like protein//3-Oxoacyl-[acyl-carrier-protein (ACP)] synthase III	GO:0042967//GO:0006633	obsolete acyl-carrier-protein biosynthetic process//fatty acid biosynthetic process	GO:0004315//GO:0016747	3-oxoacyl-[acyl-carrier-protein] synthase activity//transferase activity, transferring acyl groups other than amino-acyl groups	GO:0005835//GO:0016020	fatty acid synthase complex//membrane	--	--
Cluster-13504.24016	432.563	88.777	2.2844	0.0067839	0.047775	391	314910742	ADT63062.1	585	4.1e-58	chalcone synthase [Fagopyrum esculentum]	GU169470.1	GU169470	382	0	Fagopyrum dibotrys chalcone synthase (CHS) gene, complete cds	K00660	CHS	chalcone synthase	http://www.genome.jp/dbget-bin/www_bget?ko:K00660	P24826	531	2.9e-53	Chalcone synthase 1 OS=Glycine max OX=3847 GN=CHS1 PE=3 SV=1	PF08545//PF08392	3-Oxoacyl-[acyl-carrier-protein (ACP)] synthase III//FAE1/Type III polyketide synthase-like protein	GO:0042967//GO:0006633	obsolete acyl-carrier-protein biosynthetic process//fatty acid biosynthetic process	GO:0004315//GO:0016747	3-oxoacyl-[acyl-carrier-protein] synthase activity//transferase activity, transferring acyl groups other than amino-acyl groups	GO:0005835//GO:0016020	fatty acid synthase complex//membrane	--	--
W-C-M/T
Cluster-13504.27150	2782.86	13552.2	-2.2838	0.00031104	0.078444	2249	314910742	ADT63062.1	1819	1.9e-200	chalcone synthase [Fagopyrum esculentum]	KJ130961.1	KJ130961	1248	0	Fagopyrum tataricum cultivar Jiujiang chalcone synthase (CHS1) mRNA, complete cds	K00660	CHS	chalcone synthase	http://www.genome.jp/dbget-bin/www_bget?ko:K00660	Q9XJ57	1652	1.7e-182	Chalcone synthase 2 OS=Citrus sinensis OX=2711 GN=CHS2 PE=2 SV=1	PF08392//PF08545	FAE1/Type III polyketide synthase-like protein//3-Oxoacyl-[acyl-carrier-protein (ACP)] synthase III	GO:0042967//GO:0006633	obsolete acyl-carrier-protein biosynthetic process//fatty acid biosynthetic process	GO:0004315//GO:0016747	3-oxoacyl-[acyl-carrier-protein] synthase activity//transferase activity, transferring acyl groups other than amino-acyl groups	GO:0005835//GO:0016020	fatty acid synthase complex//membrane	--	--
Cluster-13504.24227	155.681	752.756	-2.2728	0.00055765	0.11565	1146	315377434	ADU05554.1	669	2.2e-67	chalcone synthase [Fagopyrum tataricum]	GU985519.1	GU985519	652	0	Fagopyrum tataricum chalcone synthase (CHS) mRNA, partial cds	K00660	CHS	chalcone synthase	http://www.genome.jp/dbget-bin/www_bget?ko:K00660	P16107	599	1.1e-60	Chalcone synthase OS=Petroselinum crispum OX=4043 GN=CHS PE=3 SV=1	--	--	--	--	--	--	--	--	--	--
Cluster-13504.25420	728.587	3445.56	-2.2416	0.00094582	0.1669	400	961527780	ALS46606.1	614	1.8e-61	chalcone synthase 3 [Fagopyrum tataricum]	KT284885.1	KT284885	367	0	Fagopyrum tataricum chalcone synthase 3 mRNA, complete cds	-	-	-	http://www.genome.jp/dbget-bin/www_bget?ko:-	Q9LKP7	565	3.3e-57	Chalcone synthase OS=Dianthus monspessulanus OX=129769 GN=CHS PE=2 SV=1	PF08392//PF08545	FAE1/Type III polyketide synthase-like protein//3-Oxoacyl-[acyl-carrier-protein (ACP)] synthase III	GO:0042967//GO:0006633	obsolete acyl-carrier-protein biosynthetic process//fatty acid biosynthetic process	GO:0004315//GO:0016747	3-oxoacyl-[acyl-carrier-protein] synthase activity//transferase activity, transferring acyl groups other than amino-acyl groups	GO:0005835//GO:0016020	fatty acid synthase complex//membrane	--	--
Cluster-3679.0	25.3263	146.222	-2.536	0.0013803	0.21185	560	21038954	BAB92996.1	952	1.6e-100	chalcone synthase [Malus domestica]	AB074485.1	AB074485	521	0	Malus x domestica MdCHS mRNA for chalcone synthase, complete cds >gb|EU872157.1| Malus x domestica clone mchs149 chalcone synthase mRNA, complete cds	K00660	CHS	chalcone synthase	http://www.genome.jp/dbget-bin/www_bget?ko:K00660	P48386	937	3.4e-100	Chalcone synthase 1 OS=Camellia sinensis OX=4442 GN=CHS1 PE=2 SV=1	PF08392//PF08545//PF01585	FAE1/Type III polyketide synthase-like protein//3-Oxoacyl-[acyl-carrier-protein (ACP)] synthase III//G-patch domain	GO:0042967//GO:0006633	obsolete acyl-carrier-protein biosynthetic process//fatty acid biosynthetic process	GO:0004315//GO:0003676//GO:0016747	3-oxoacyl-[acyl-carrier-protein] synthase activity//nucleic acid binding//transferase activity, transferring acyl groups other than amino-acyl groups	GO:0005835//GO:0016020	fatty acid synthase complex//membrane	--	--
Cluster-13504.24016	13.3367	97.9076	-2.8715	0.0016679	0.24055	391	314910742	ADT63062.1	585	4.1e-58	chalcone synthase [Fagopyrum esculentum]	GU169470.1	GU169470	382	0	Fagopyrum dibotrys chalcone synthase (CHS) gene, complete cds	K00660	CHS	chalcone synthase	http://www.genome.jp/dbget-bin/www_bget?ko:K00660	P24826	531	2.9e-53	Chalcone synthase 1 OS=Glycine max OX=3847 GN=CHS1 PE=3 SV=1	PF08545//PF08392	3-Oxoacyl-[acyl-carrier-protein (ACP)] synthase III//FAE1/Type III polyketide synthase-like protein	GO:0042967//GO:0006633	obsolete acyl-carrier-protein biosynthetic process//fatty acid biosynthetic process	GO:0004315//GO:0016747	3-oxoacyl-[acyl-carrier-protein] synthase activity//transferase activity, transferring acyl groups other than amino-acyl groups	GO:0005835//GO:0016020	fatty acid synthase complex//membrane	--	--
Cluster-13504.27594	1886.65	7772.78	-2.0426	0.0036961	0.37193	754	727879858	AIY62394.1	808	1.1e-83	chalcone synthase [Fagopyrum tataricum]	EU715255.1	EU715255	461	0	Fagopyrum tataricum chalcone synthase mRNA, complete cds	K00660	CHS	chalcone synthase	http://www.genome.jp/dbget-bin/www_bget?ko:K00660	P51090	709	1.3e-73	Chalcone synthase OS=Vitis vinifera OX=29760 GN=CHS PE=2 SV=1	PF00191	Annexin	--	--	GO:0005544//GO:0005509	calcium-dependent phospholipid binding//calcium ion binding	--	--	--	--
Cluster-13504.26998	3158.87	10781.4	-1.7711	0.0076344	0.5529	1413	961527780	ALS46606.1	720	3.3e-73	chalcone synthase 3 [Fagopyrum tataricum]	KT284885.1	KT284885	422	0	Fagopyrum tataricum chalcone synthase 3 mRNA, complete cds	K00660	CHS	chalcone synthase	http://www.genome.jp/dbget-bin/www_bget?ko:K00660	Q9LKP7	638	4.1e-65	Chalcone synthase OS=Dianthus monspessulanus OX=129769 GN=CHS PE=2 SV=1	PF08545//PF08392	3-Oxoacyl-[acyl-carrier-protein (ACP)] synthase III//FAE1/Type III polyketide synthase-like protein	GO:0006633//GO:0042967	fatty acid biosynthetic process//obsolete acyl-carrier-protein biosynthetic process	GO:0016747//GO:0004315	transferase activity, transferring acyl groups other than amino-acyl groups//3-oxoacyl-[acyl-carrier-protein] synthase activity	GO:0016020//GO:0005835	membrane//fatty acid synthase complex	--	--
Cluster-13504.27574	812.179	2905.63	-1.8391	0.0094346	0.61833	1981	300885275	ADK45326.1	1784	2e-196	PKS [Fallopia multiflora]	JQ801338.1	JQ801338	573	0	Persicaria minor chalcone synthase (CHS) mRNA, complete cds	K00660	CHS	chalcone synthase	http://www.genome.jp/dbget-bin/www_bget?ko:K00660	Q9LKP7	1636	1.1e-180	Chalcone synthase OS=Dianthus monspessulanus OX=129769 GN=CHS PE=2 SV=1	PF08392//PF08545	FAE1/Type III polyketide synthase-like protein//3-Oxoacyl-[acyl-carrier-protein (ACP)] synthase III	GO:0006633//GO:0042967	fatty acid biosynthetic process//obsolete acyl-carrier-protein biosynthetic process	GO:0016747//GO:0004315	transferase activity, transferring acyl groups other than amino-acyl groups//3-oxoacyl-[acyl-carrier-protein] synthase activity	GO:0016020//GO:0005835	membrane//fatty acid synthase complex	--	--
W-C-B/T
Cluster-3679.0	34.8201	147.449	-2.0767	0.01412	0.99999	560	21038954	BAB92996.1	952	1.6e-100	chalcone synthase [Malus domestica]	AB074485.1	AB074485	521	0	Malus x domestica MdCHS mRNA for chalcone synthase, complete cds >gb|EU872157.1| Malus x domestica clone mchs149 chalcone synthase mRNA, complete cds	K00660	CHS	chalcone synthase	http://www.genome.jp/dbget-bin/www_bget?ko:K00660	P48386	937	3.4e-100	Chalcone synthase 1 OS=Camellia sinensis OX=4442 GN=CHS1 PE=2 SV=1	PF08392//PF08545//PF01585	FAE1/Type III polyketide synthase-like protein//3-Oxoacyl-[acyl-carrier-protein (ACP)] synthase III//G-patch domain	GO:0042967//GO:0006633	obsolete acyl-carrier-protein biosynthetic process//fatty acid biosynthetic process	GO:0004315//GO:0003676//GO:0016747	3-oxoacyl-[acyl-carrier-protein] synthase activity//nucleic acid binding//transferase activity, transferring acyl groups other than amino-acyl groups	GO:0005835//GO:0016020	fatty acid synthase complex//membrane	--	--
W-C-R/T
Cluster-13504.26998	1144.81	10251.7	-3.1628	7.29e-07	1.4e-05	1413	961527780	ALS46606.1	720	3.3e-73	chalcone synthase 3 [Fagopyrum tataricum]	KT284885.1	KT284885	422	0	Fagopyrum tataricum chalcone synthase 3 mRNA, complete cds	K00660	CHS	chalcone synthase	http://www.genome.jp/dbget-bin/www_bget?ko:K00660	Q9LKP7	638	4.1e-65	Chalcone synthase OS=Dianthus monspessulanus OX=129769 GN=CHS PE=2 SV=1	PF08545//PF08392	3-Oxoacyl-[acyl-carrier-protein (ACP)] synthase III//FAE1/Type III polyketide synthase-like protein	GO:0006633//GO:0042967	fatty acid biosynthetic process//obsolete acyl-carrier-protein biosynthetic process	GO:0016747//GO:0004315	transferase activity, transferring acyl groups other than amino-acyl groups//3-oxoacyl-[acyl-carrier-protein] synthase activity	GO:0016020//GO:0005835	membrane//fatty acid synthase complex	--	--
Cluster-3679.0	11.5336	139.29	-3.5954	1.07e-06	1.97e-05	560	21038954	BAB92996.1	952	1.6e-100	chalcone synthase [Malus domestica]	AB074485.1	AB074485	521	0	Malus x domestica MdCHS mRNA for chalcone synthase, complete cds >gb|EU872157.1| Malus x domestica clone mchs149 chalcone synthase mRNA, complete cds	K00660	CHS	chalcone synthase	http://www.genome.jp/dbget-bin/www_bget?ko:K00660	P48386	937	3.4e-100	Chalcone synthase 1 OS=Camellia sinensis OX=4442 GN=CHS1 PE=2 SV=1	PF08392//PF08545//PF01585	FAE1/Type III polyketide synthase-like protein//3-Oxoacyl-[acyl-carrier-protein (ACP)] synthase III//G-patch domain	GO:0042967//GO:0006633	obsolete acyl-carrier-protein biosynthetic process//fatty acid biosynthetic process	GO:0004315//GO:0003676//GO:0016747	3-oxoacyl-[acyl-carrier-protein] synthase activity//nucleic acid binding//transferase activity, transferring acyl groups other than amino-acyl groups	GO:0005835//GO:0016020	fatty acid synthase complex//membrane	--	--
Cluster-13504.27594	728.649	7386.23	-3.3417	2.09e-06	3.6e-05	754	727879858	AIY62394.1	808	1.1e-83	chalcone synthase [Fagopyrum tataricum]	EU715255.1	EU715255	461	0	Fagopyrum tataricum chalcone synthase mRNA, complete cds	K00660	CHS	chalcone synthase	http://www.genome.jp/dbget-bin/www_bget?ko:K00660	P51090	709	1.3e-73	Chalcone synthase OS=Vitis vinifera OX=29760 GN=CHS PE=2 SV=1	PF00191	Annexin	--	--	GO:0005544//GO:0005509	calcium-dependent phospholipid binding//calcium ion binding	--	--	--	--
Cluster-13504.25420	388.934	3277	-3.075	7.03e-06	0.00010611	400	961527780	ALS46606.1	614	1.8e-61	chalcone synthase 3 [Fagopyrum tataricum]	KT284885.1	KT284885	367	0	Fagopyrum tataricum chalcone synthase 3 mRNA, complete cds	-	-	-	http://www.genome.jp/dbget-bin/www_bget?ko:-	Q9LKP7	565	3.3e-57	Chalcone synthase OS=Dianthus monspessulanus OX=129769 GN=CHS PE=2 SV=1	PF08392//PF08545	FAE1/Type III polyketide synthase-like protein//3-Oxoacyl-[acyl-carrier-protein (ACP)] synthase III	GO:0042967//GO:0006633	obsolete acyl-carrier-protein biosynthetic process//fatty acid biosynthetic process	GO:0004315//GO:0016747	3-oxoacyl-[acyl-carrier-protein] synthase activity//transferase activity, transferring acyl groups other than amino-acyl groups	GO:0005835//GO:0016020	fatty acid synthase complex//membrane	--	--
Cluster-13504.3057	25.3618	0.64641	5.3187	0.00025902	0.0024705	1402	307074579	ADN26594.1	1482	1.4e-161	type III polyketide synthase [Polygonum cuspidatum]	HQ129934.1	HQ129934	429	0	Polygonum cuspidatum type III polyketide synthase (PKS4) mRNA, complete cds	K00660	CHS	chalcone synthase	http://www.genome.jp/dbget-bin/www_bget?ko:K00660	P16107	1217	2.9e-132	Chalcone synthase OS=Petroselinum crispum OX=4043 GN=CHS PE=3 SV=1	PF08545//PF08392	3-Oxoacyl-[acyl-carrier-protein (ACP)] synthase III//FAE1/Type III polyketide synthase-like protein	GO:0006633//GO:0042967	fatty acid biosynthetic process//obsolete acyl-carrier-protein biosynthetic process	GO:0016747//GO:0004315	transferase activity, transferring acyl groups other than amino-acyl groups//3-oxoacyl-[acyl-carrier-protein] synthase activity	GO:0016020//GO:0005835	membrane//fatty acid synthase complex	--	--
Cluster-13504.6358	32.0993	5.10369	2.6544	0.023264	0.10313	1385	557096253	ESQ36835.1	1219	4.5e-131	hypothetical protein EUTSA_v10007831mg [Eutrema salsugineum]	KT284884.1	KT284884	947	0	Fagopyrum tataricum chalcone synthase 2 mRNA, complete cds	-	-	-	http://www.genome.jp/dbget-bin/www_bget?ko:-	O23674	1199	3.5e-130	Type III polyketide synthase A OS=Arabidopsis thaliana OX=3702 GN=PKSA PE=1 SV=1	PF08392//PF08545	FAE1/Type III polyketide synthase-like protein//3-Oxoacyl-[acyl-carrier-protein (ACP)] synthase III	GO:0042967//GO:0006633	obsolete acyl-carrier-protein biosynthetic process//fatty acid biosynthetic process	GO:0004315//GO:0016747	3-oxoacyl-[acyl-carrier-protein] synthase activity//transferase activity, transferring acyl groups other than amino-acyl groups	GO:0005835//GO:0016020	fatty acid synthase complex//membrane	--	--
W-T-M/T
Cluster-13504.24016	222.613	49.0003	2.1814	0.029747	1	391	314910742	ADT63062.1	585	4.1e-58	chalcone synthase [Fagopyrum esculentum]	GU169470.1	GU169470	382	0	Fagopyrum dibotrys chalcone synthase (CHS) gene, complete cds	K00660	CHS	chalcone synthase	http://www.genome.jp/dbget-bin/www_bget?ko:K00660	P24826	531	2.9e-53	Chalcone synthase 1 OS=Glycine max OX=3847 GN=CHS1 PE=3 SV=1	PF08545//PF08392	3-Oxoacyl-[acyl-carrier-protein (ACP)] synthase III//FAE1/Type III polyketide synthase-like protein	GO:0042967//GO:0006633	obsolete acyl-carrier-protein biosynthetic process//fatty acid biosynthetic process	GO:0004315//GO:0016747	3-oxoacyl-[acyl-carrier-protein] synthase activity//transferase activity, transferring acyl groups other than amino-acyl groups	GO:0005835//GO:0016020	fatty acid synthase complex//membrane	--	--
Cluster-13504.24227	1203.2	352.724	1.77	0.031163	1	1146	315377434	ADU05554.1	669	2.2e-67	chalcone synthase [Fagopyrum tataricum]	GU985519.1	GU985519	652	0	Fagopyrum tataricum chalcone synthase (CHS) mRNA, partial cds	K00660	CHS	chalcone synthase	http://www.genome.jp/dbget-bin/www_bget?ko:K00660	P16107	599	1.1e-60	Chalcone synthase OS=Petroselinum crispum OX=4043 GN=CHS PE=3 SV=1	--	--	--	--	--	--	--	--	--	--
Cluster-13504.4014	0	94.4857	-9.0724	0.020251	1	1477	1365250910	AVO65276.1	1410	3.4e-153	chalcone synthase 2 [Sorghum bicolor]	KC404853.1	KC404853	1014	0	Fagopyrum tataricum resveratrol synthase mRNA, complete cds	K00660	CHS	chalcone synthase	http://www.genome.jp/dbget-bin/www_bget?ko:K00660	Q9SBL7	1410	1.3e-154	Chalcone synthase 2 OS=Sorghum bicolor OX=4558 GN=CHS2 PE=3 SV=1	PF08392//PF08545	FAE1/Type III polyketide synthase-like protein//3-Oxoacyl-[acyl-carrier-protein (ACP)] synthase III	GO:0042967//GO:0006633	obsolete acyl-carrier-protein biosynthetic process//fatty acid biosynthetic process	GO:0004315//GO:0016747	3-oxoacyl-[acyl-carrier-protein] synthase activity//transferase activity, transferring acyl groups other than amino-acyl groups	GO:0005835//GO:0016020	fatty acid synthase complex//membrane	--	--
W-T-B/T
Cluster-13504.4014	0	90.9606	-8.9787	0.02158	0.99962	1477	1365250910	AVO65276.1	1410	3.4e-153	chalcone synthase 2 [Sorghum bicolor]	KC404853.1	KC404853	1014	0	Fagopyrum tataricum resveratrol synthase mRNA, complete cds	K00660	CHS	chalcone synthase	http://www.genome.jp/dbget-bin/www_bget?ko:K00660	Q9SBL7	1410	1.3e-154	Chalcone synthase 2 OS=Sorghum bicolor OX=4558 GN=CHS2 PE=3 SV=1	PF08392//PF08545	FAE1/Type III polyketide synthase-like protein//3-Oxoacyl-[acyl-carrier-protein (ACP)] synthase III	GO:0042967//GO:0006633	obsolete acyl-carrier-protein biosynthetic process//fatty acid biosynthetic process	GO:0004315//GO:0016747	3-oxoacyl-[acyl-carrier-protein] synthase activity//transferase activity, transferring acyl groups other than amino-acyl groups	GO:0005835//GO:0016020	fatty acid synthase complex//membrane	--	--
W-T-R/T
Cluster-13504.4014	234.314	1.93923	6.9202	0.0027731	0.018591	1477	1365250910	AVO65276.1	1410	3.4e-153	chalcone synthase 2 [Sorghum bicolor]	KC404853.1	KC404853	1014	0	Fagopyrum tataricum resveratrol synthase mRNA, complete cds	K00660	CHS	chalcone synthase	http://www.genome.jp/dbget-bin/www_bget?ko:K00660	Q9SBL7	1410	1.3e-154	Chalcone synthase 2 OS=Sorghum bicolor OX=4558 GN=CHS2 PE=3 SV=1	PF08392//PF08545	FAE1/Type III polyketide synthase-like protein//3-Oxoacyl-[acyl-carrier-protein (ACP)] synthase III	GO:0042967//GO:0006633	obsolete acyl-carrier-protein biosynthetic process//fatty acid biosynthetic process	GO:0004315//GO:0016747	3-oxoacyl-[acyl-carrier-protein] synthase activity//transferase activity, transferring acyl groups other than amino-acyl groups	GO:0005835//GO:0016020	fatty acid synthase complex//membrane	--	--
Cluster-13504.25420	297.531	3579.96	-3.5888	0.00024486	0.0038118	400	961527780	ALS46606.1	614	1.8e-61	chalcone synthase 3 [Fagopyrum tataricum]	KT284885.1	KT284885	367	0	Fagopyrum tataricum chalcone synthase 3 mRNA, complete cds	-	-	-	http://www.genome.jp/dbget-bin/www_bget?ko:-	Q9LKP7	565	3.3e-57	Chalcone synthase OS=Dianthus monspessulanus OX=129769 GN=CHS PE=2 SV=1	PF08392//PF08545	FAE1/Type III polyketide synthase-like protein//3-Oxoacyl-[acyl-carrier-protein (ACP)] synthase III	GO:0042967//GO:0006633	obsolete acyl-carrier-protein biosynthetic process//fatty acid biosynthetic process	GO:0004315//GO:0016747	3-oxoacyl-[acyl-carrier-protein] synthase activity//transferase activity, transferring acyl groups other than amino-acyl groups	GO:0005835//GO:0016020	fatty acid synthase complex//membrane	--	--
Cluster-13504.27594	499.207	5615.81	-3.4918	0.00049642	0.0069426	754	727879858	AIY62394.1	808	1.1e-83	chalcone synthase [Fagopyrum tataricum]	EU715255.1	EU715255	461	0	Fagopyrum tataricum chalcone synthase mRNA, complete cds	K00660	CHS	chalcone synthase	http://www.genome.jp/dbget-bin/www_bget?ko:K00660	P51090	709	1.3e-73	Chalcone synthase OS=Vitis vinifera OX=29760 GN=CHS PE=2 SV=1	PF00191	Annexin	--	--	GO:0005544//GO:0005509	calcium-dependent phospholipid binding//calcium ion binding	--	--	--	--
Cluster-3679.0	12.3818	138.651	-3.4847	0.0005735	0.0078536	560	21038954	BAB92996.1	952	1.6e-100	chalcone synthase [Malus domestica]	AB074485.1	AB074485	521	0	Malus x domestica MdCHS mRNA for chalcone synthase, complete cds >gb|EU872157.1| Malus x domestica clone mchs149 chalcone synthase mRNA, complete cds	K00660	CHS	chalcone synthase	http://www.genome.jp/dbget-bin/www_bget?ko:K00660	P48386	937	3.4e-100	Chalcone synthase 1 OS=Camellia sinensis OX=4442 GN=CHS1 PE=2 SV=1	PF08392//PF08545//PF01585	FAE1/Type III polyketide synthase-like protein//3-Oxoacyl-[acyl-carrier-protein (ACP)] synthase III//G-patch domain	GO:0042967//GO:0006633	obsolete acyl-carrier-protein biosynthetic process//fatty acid biosynthetic process	GO:0004315//GO:0003676//GO:0016747	3-oxoacyl-[acyl-carrier-protein] synthase activity//nucleic acid binding//transferase activity, transferring acyl groups other than amino-acyl groups	GO:0005835//GO:0016020	fatty acid synthase complex//membrane	--	--
Cluster-13504.19594	92.9016	0	9.0554	0.020488	0.093608	2438	421919642	AFX68803.1	1012	7.9e-107	stilbene synthase [Rheum palmatum]	FJ197128.1	FJ197128	97	3.42e-40	Garcinia mangostana chalcone synthase (CHS) mRNA, complete cds	K00660	CHS	chalcone synthase	http://www.genome.jp/dbget-bin/www_bget?ko:K00660	Q94FV7	982	9.1e-105	Polyketide synthase BAS OS=Rheum palmatum OX=137221 GN=BAS PE=1 SV=1	PF08545//PF08392	3-Oxoacyl-[acyl-carrier-protein (ACP)] synthase III//FAE1/Type III polyketide synthase-like protein	GO:0006633//GO:0042967	fatty acid biosynthetic process//obsolete acyl-carrier-protein biosynthetic process	GO:0016747//GO:0004315	transferase activity, transferring acyl groups other than amino-acyl groups//3-oxoacyl-[acyl-carrier-protein] synthase activity	GO:0016020//GO:0005835	membrane//fatty acid synthase complex	--	--
Cluster-13504.4014	6.62908	95.0111	-3.8389	0.024199	0.15004	1477	1365250910	AVO65276.1	1410	3.4e-153	chalcone synthase 2 [Sorghum bicolor]	KC404853.1	KC404853	1014	0	Fagopyrum tataricum resveratrol synthase mRNA, complete cds	K00660	CHS	chalcone synthase	http://www.genome.jp/dbget-bin/www_bget?ko:K00660	Q9SBL7	1410	1.3e-154	Chalcone synthase 2 OS=Sorghum bicolor OX=4558 GN=CHS2 PE=3 SV=1	PF08392//PF08545	FAE1/Type III polyketide synthase-like protein//3-Oxoacyl-[acyl-carrier-protein (ACP)] synthase III	GO:0042967//GO:0006633	obsolete acyl-carrier-protein biosynthetic process//fatty acid biosynthetic process	GO:0004315//GO:0016747	3-oxoacyl-[acyl-carrier-protein] synthase activity//transferase activity, transferring acyl groups other than amino-acyl groups	GO:0005835//GO:0016020	fatty acid synthase complex//membrane	--	--
Cluster-13504.6358	33.8714	5.78397	2.5635	0.028826	0.1706	1385	557096253	ESQ36835.1	1219	4.5e-131	hypothetical protein EUTSA_v10007831mg [Eutrema salsugineum]	KT284884.1	KT284884	947	0	Fagopyrum tataricum chalcone synthase 2 mRNA, complete cds	-	-	-	http://www.genome.jp/dbget-bin/www_bget?ko:-	O23674	1199	3.5e-130	Type III polyketide synthase A OS=Arabidopsis thaliana OX=3702 GN=PKSA PE=1 SV=1	PF08392//PF08545	FAE1/Type III polyketide synthase-like protein//3-Oxoacyl-[acyl-carrier-protein (ACP)] synthase III	GO:0042967//GO:0006633	obsolete acyl-carrier-protein biosynthetic process//fatty acid biosynthetic process	GO:0004315//GO:0016747	3-oxoacyl-[acyl-carrier-protein] synthase activity//transferase activity, transferring acyl groups other than amino-acyl groups	GO:0005835//GO:0016020	fatty acid synthase complex//membrane	--	--

## Sheet: CHI
gene_id	BL_C2_readcount	BL_C1_readcount	log2FoldChange	pval	padj	Gene Length	NR GI	NR ID	NR Score	NR Evalue	NR Description	NT GI	NT ID	NT Score	NT Evalue	NT Description	KO ID	KO Name	KO Description	Http Link	Swissprot ID	Swissprot Score	Swissprot Evalue	Swissprot Description	PFAM ID	PFAM description	Gene Ontology Biological Pathway	BP Description	Gene Ontology Molecular Function	MF Description	Gene Ontology Cellular Component	CC Description	KOG ID	KOG Description
BD-C-R/T
Cluster-13504.21296	305.128	608.38	-0.99531	0.0033318	0.021927	4258	870862162	KMT13385.1	780	1.1e-79	hypothetical protein BVRB_4g084220 [Beta vulgaris subsp. vulgaris]	--	--	--	--	--	-	-	-	http://www.genome.jp/dbget-bin/www_bget?ko:-	Q9M1X2	638	1.2e-64	Fatty-acid-binding protein 1 OS=Arabidopsis thaliana OX=3702 GN=FAP1 PE=1 SV=1	PF02431//PF16035//PF16036	Chalcone-flavanone isomerase//Chalcone isomerase like//Chalcone isomerase-like	--	--	GO:0016872	intramolecular lyase activity	--	--	--	--
BDT41
Cluster-13504.26333	30343.6	5378.68	2.496	2.96e-07	3.5e-06	2725	816196829	BAR72208.1	603	2.4e-59	enhancer of flavonoid production [Dianthus caryophyllus]	--	--	--	--	--	-	-	-	http://www.genome.jp/dbget-bin/www_bget?ko:-	Q8VZW3	454	1.7e-43	Probable chalcone--flavonone isomerase 3 OS=Arabidopsis thaliana OX=3702 GN=CHI3 PE=1 SV=1	PF16035//PF02431	Chalcone isomerase like//Chalcone-flavanone isomerase	--	--	GO:0016872	intramolecular lyase activity	--	--	--	--
IF-C-M/T
Cluster-13504.27994	2292.48	3968.44	-0.79153	0.01015	0.24911	2664	577700652	AHH84790.1	445	4.9e-41	chalcone isomerase [Fagopyrum dibotrys]	HM149788.1	HM149788	279	2.51e-141	Fagopyrum esculentum chalcone isomerase (CHI) mRNA, complete cds	K01859	E5.5.1.6	chalcone isomerase	http://www.genome.jp/dbget-bin/www_bget?ko:K01859	A2IBF8	308	1.4e-26	Chalcone--flavonone isomerase OS=Gossypium hirsutum OX=3635 GN=CHI PE=2 SV=1	PF02431//PF01874	Chalcone-flavanone isomerase//ATP:dephospho-CoA triphosphoribosyl transferase	GO:0016310	phosphorylation	GO:0016872//GO:0005524//GO:0046917	intramolecular lyase activity//ATP binding//triphosphoribosyl-dephospho-CoA synthase activity	--	--	--	--
IF-C-B/T
Cluster-13504.26333	9903.99	25831.6	-1.383	4.83e-05	0.00064835	2725	816196829	BAR72208.1	603	2.4e-59	enhancer of flavonoid production [Dianthus caryophyllus]	--	--	--	--	--	-	-	-	http://www.genome.jp/dbget-bin/www_bget?ko:-	Q8VZW3	454	1.7e-43	Probable chalcone--flavonone isomerase 3 OS=Arabidopsis thaliana OX=3702 GN=CHI3 PE=1 SV=1	PF16035//PF02431	Chalcone isomerase like//Chalcone-flavanone isomerase	--	--	GO:0016872	intramolecular lyase activity	--	--	--	--
Cluster-13504.27994	1627.03	4515.14	-1.4724	0.0039106	0.026269	2664	577700652	AHH84790.1	445	4.9e-41	chalcone isomerase [Fagopyrum dibotrys]	HM149788.1	HM149788	279	2.51e-141	Fagopyrum esculentum chalcone isomerase (CHI) mRNA, complete cds	K01859	E5.5.1.6	chalcone isomerase	http://www.genome.jp/dbget-bin/www_bget?ko:K01859	A2IBF8	308	1.4e-26	Chalcone--flavonone isomerase OS=Gossypium hirsutum OX=3635 GN=CHI PE=2 SV=1	PF02431//PF01874	Chalcone-flavanone isomerase//ATP:dephospho-CoA triphosphoribosyl transferase	GO:0016310	phosphorylation	GO:0016872//GO:0005524//GO:0046917	intramolecular lyase activity//ATP binding//triphosphoribosyl-dephospho-CoA synthase activity	--	--	--	--
Cluster-13504.45506	14.6176	43.0882	-1.5594	0.01086	0.059099	1646	1079250220	XP_009339358.2	694	4e-70	PREDICTED: fatty-acid-binding protein 3, chloroplastic-like [Pyrus x bretschneideri]	XM_031410950.1	XM_031410950	66	3.92e-23	PREDICTED: Pistacia vera fatty-acid-binding protein 3, chloroplastic (LOC116125224), mRNA	-	-	-	http://www.genome.jp/dbget-bin/www_bget?ko:-	Q9C8L2	559	6.9e-56	Fatty-acid-binding protein 3, chloroplastic OS=Arabidopsis thaliana OX=3702 GN=FAP3 PE=1 SV=1	PF02431//PF16035//PF16036	Chalcone-flavanone isomerase//Chalcone isomerase like//Chalcone isomerase-like	--	--	GO:0016872	intramolecular lyase activity	--	--	--	--
IF-C-R/T
Cluster-13504.26333	7654.89	26197.1	-1.775	3.06e-06	5.11e-05	2725	816196829	BAR72208.1	603	2.4e-59	enhancer of flavonoid production [Dianthus caryophyllus]	--	--	--	--	--	-	-	-	http://www.genome.jp/dbget-bin/www_bget?ko:-	Q8VZW3	454	1.7e-43	Probable chalcone--flavonone isomerase 3 OS=Arabidopsis thaliana OX=3702 GN=CHI3 PE=1 SV=1	PF16035//PF02431	Chalcone isomerase like//Chalcone-flavanone isomerase	--	--	GO:0016872	intramolecular lyase activity	--	--	--	--
Cluster-13504.27994	1327.89	4579.63	-1.7861	0.00072766	0.0061646	2664	577700652	AHH84790.1	445	4.9e-41	chalcone isomerase [Fagopyrum dibotrys]	HM149788.1	HM149788	279	2.51e-141	Fagopyrum esculentum chalcone isomerase (CHI) mRNA, complete cds	K01859	E5.5.1.6	chalcone isomerase	http://www.genome.jp/dbget-bin/www_bget?ko:K01859	A2IBF8	308	1.4e-26	Chalcone--flavonone isomerase OS=Gossypium hirsutum OX=3635 GN=CHI PE=2 SV=1	PF02431//PF01874	Chalcone-flavanone isomerase//ATP:dephospho-CoA triphosphoribosyl transferase	GO:0016310	phosphorylation	GO:0016872//GO:0005524//GO:0046917	intramolecular lyase activity//ATP binding//triphosphoribosyl-dephospho-CoA synthase activity	--	--	--	--
IF-T-R/T
Cluster-13504.4418	3473.68	181.822	4.2558	0.00072766	0.0061646	2664	577700652	AHH84790.1	445	4.9e-41	chalcone isomerase [Fagopyrum dibotrys]	HM149788.1	HM149788	279	2.51e-141	Fagopyrum esculentum chalcone isomerase (CHI) mRNA, complete cds	K01859	E5.5.1.6	chalcone isomerase	http://www.genome.jp/dbget-bin/www_bget?ko:K01859	A2IBF8	308	1.4e-26	Chalcone--flavonone isomerase OS=Gossypium hirsutum OX=3635 GN=CHI PE=2 SV=1	PF02431//PF01874	Chalcone-flavanone isomerase//ATP:dephospho-CoA triphosphoribosyl transferase	GO:0016310	phosphorylation	GO:0016872//GO:0005524//GO:0046917	intramolecular lyase activity//ATP binding//triphosphoribosyl-dephospho-CoA synthase activity	--	--	--	--
Cluster-13504.45506	39.1057	13.8796	1.5022	0.022729	0.99996	1646	1079250220	XP_009339358.2	694	4e-70	PREDICTED: fatty-acid-binding protein 3, chloroplastic-like [Pyrus x bretschneideri]	XM_031410950.1	XM_031410950	66	3.92e-23	PREDICTED: Pistacia vera fatty-acid-binding protein 3, chloroplastic (LOC116125224), mRNA	-	-	-	http://www.genome.jp/dbget-bin/www_bget?ko:-	Q9C8L2	559	6.9e-56	Fatty-acid-binding protein 3, chloroplastic OS=Arabidopsis thaliana OX=3702 GN=FAP3 PE=1 SV=1	PF02431//PF16035//PF16036	Chalcone-flavanone isomerase//Chalcone isomerase like//Chalcone isomerase-like	--	--	GO:0016872	intramolecular lyase activity	--	--	--	--
Cluster-13504.7150	74367.7	18271.7	2.0251	0.0257113	0.99996	2249	314910742	ADT63062.1	1819	1.9e-200	chalcone isomerase [Fagopyrum esculentum]	KJ130961.1	KJ130961	1248	0	Fagopyrum tataricum cultivar Jiujiang chalcone isomerase Mrna	K00660	CHS	chalcone isomerase	http://www.genome.jp/dbget-bin/www_bget?ko:K00660	Q9XJ57	1652	1.7e-182	--	PF08392//PF08545	FAE1/Type III polyketide synthase-like protein//3-Oxoacyl-[acyl-carrier-protein (ACP)] synthase III	GO:0042967//GO:0006633	obsolete acyl-carrier-protein biosynthetic process//fatty acid biosynthetic process	GO:0004315//GO:0016747	3-oxoacyl-[acyl-carrier-protein] synthase activity//transferase activity, transferring acyl groups other than amino-acyl groups	GO:0005835//GO:0016020	fatty acid synthase complex//membrane	--	--
F-C-M/T
Cluster-13504.27994	1758.05	753.179	1.2231	0.014495	0.99997	2664	577700652	AHH84790.1	445	4.9e-41	chalcone isomerase [Fagopyrum dibotrys]	HM149788.1	HM149788	279	2.51011e-141	Fagopyrum esculentum chalcone isomerase (CHI) mRNA, complete cds	K01859	E5.5.1.6	chalcone isomerase	http://www.genome.jp/dbget-bin/www_bget?ko:K01859	A2IBF8	308	1.4e-26	Chalcone--flavonone isomerase OS=Gossypium hirsutum OX=3635 GN=CHI PE=2 SV=1	PF02431//PF01874	Chalcone-flavanone isomerase//ATP:dephospho-CoA triphosphoribosyl transferase	GO:0016310	phosphorylation	GO:0016872//GO:0005524//GO:0046917	intramolecular lyase activity//ATP binding//triphosphoribosyl-dephospho-CoA synthase activity	--	--	--	--
F-C-B/T
Cluster-13504.26333	18870.8	6365.69	1.5677	7.409e-08	6.1421e-06	2725	816196829	BAR72208.1	603	2.4e-59	enhancer of flavonoid production [Dianthus caryophyllus]	--	--	--	--	--	-	-	-	http://www.genome.jp/dbget-bin/www_bget?ko:-	Q8VZW3	454	1.7e-43	Probable chalcone--flavonone isomerase 3 OS=Arabidopsis thaliana OX=3702 GN=CHI3 PE=1 SV=1	PF16035//PF02431	Chalcone isomerase like//Chalcone-flavanone isomerase	--	--	GO:0016872	intramolecular lyase activity	--	--	--	--
Cluster-13504.27994	1764.75	717.293	1.2988	0.00025397	0.0080918	2664	577700652	AHH84790.1	445	4.9e-41	chalcone isomerase [Fagopyrum dibotrys]	HM149788.1	HM149788	279	2.51011e-141	Fagopyrum esculentum chalcone isomerase (CHI) mRNA, complete cds	K01859	E5.5.1.6	chalcone isomerase	http://www.genome.jp/dbget-bin/www_bget?ko:K01859	A2IBF8	308	1.4e-26	Chalcone--flavonone isomerase OS=Gossypium hirsutum OX=3635 GN=CHI PE=2 SV=1	PF02431//PF01874	Chalcone-flavanone isomerase//ATP:dephospho-CoA triphosphoribosyl transferase	GO:0016310	phosphorylation	GO:0016872//GO:0005524//GO:0046917	intramolecular lyase activity//ATP binding//triphosphoribosyl-dephospho-CoA synthase activity	--	--	--	--
F-C-R/T
Cluster-13504.27994	3895.07	728.584	2.4184	3.67e-08	1.78e-06	2664	577700652	AHH84790.1	445	4.9e-41	chalcone isomerase [Fagopyrum dibotrys]	HM149788.1	HM149788	279	2.51e-141	Fagopyrum esculentum chalcone isomerase (CHI) mRNA, complete cds	K01859	E5.5.1.6	chalcone isomerase	http://www.genome.jp/dbget-bin/www_bget?ko:K01859	A2IBF8	308	1.4e-26	Chalcone--flavonone isomerase OS=Gossypium hirsutum OX=3635 GN=CHI PE=2 SV=1	PF02431//PF01874	Chalcone-flavanone isomerase//ATP:dephospho-CoA triphosphoribosyl transferase	GO:0016310	phosphorylation	GO:0016872//GO:0005524//GO:0046917	intramolecular lyase activity//ATP binding//triphosphoribosyl-dephospho-CoA synthase activity	--	--	--	--
Cluster-13504.26333	24792.4	6445.62	1.9435	4.43e-08	2.08e-06	2725	816196829	BAR72208.1	603	2.4e-59	enhancer of flavonoid production [Dianthus caryophyllus]	--	--	--	--	--	-	-	-	http://www.genome.jp/dbget-bin/www_bget?ko:-	Q8VZW3	454	1.7e-43	Probable chalcone--flavonone isomerase 3 OS=Arabidopsis thaliana OX=3702 GN=CHI3 PE=1 SV=1	PF16035//PF02431	Chalcone isomerase like//Chalcone-flavanone isomerase	--	--	GO:0016872	intramolecular lyase activity	--	--	--	--
Cluster-13504.21296	638.207	1150.61	-0.85025	0.010766	0.086788	4258	870862162	KMT13385.1	780	1.1e-79	hypothetical protein BVRB_4g084220 [Beta vulgaris subsp. vulgaris]	--	--	--	--	--	-	-	-	http://www.genome.jp/dbget-bin/www_bget?ko:-	Q9M1X2	638	1.2e-64	Fatty-acid-binding protein 1 OS=Arabidopsis thaliana OX=3702 GN=FAP1 PE=1 SV=1	PF02431//PF16035//PF16036	Chalcone-flavanone isomerase//Chalcone isomerase like//Chalcone isomerase-like	--	--	GO:0016872	intramolecular lyase activity	--	--	--	--
F-T-M/T
Cluster-13504.27994	1845.72	733.493	1.3313	0.036064	0.47086	2664	577700652	AHH84790.1	445	4.9e-41	chalcone isomerase [Fagopyrum dibotrys]	HM149788.1	HM149788	279	2.51e-141	Fagopyrum esculentum chalcone isomerase (CHI) mRNA, complete cds	K01859	E5.5.1.6	chalcone isomerase	http://www.genome.jp/dbget-bin/www_bget?ko:K01859	A2IBF8	308	1.4e-26	Chalcone--flavonone isomerase OS=Gossypium hirsutum OX=3635 GN=CHI PE=2 SV=1	PF02431//PF01874	Chalcone-flavanone isomerase//ATP:dephospho-CoA triphosphoribosyl transferase	GO:0016310	phosphorylation	GO:0016872//GO:0005524//GO:0046917	intramolecular lyase activity//ATP binding//triphosphoribosyl-dephospho-CoA synthase activity	--	--	--	--
F-T-B/T
Cluster-13504.27994	1765.1	726.536	1.2807	0.039963	0.37697	2664	577700652	AHH84790.1	445	4.9e-41	chalcone isomerase [Fagopyrum dibotrys]	HM149788.1	HM149788	279	2.51e-141	Fagopyrum esculentum chalcone isomerase (CHI) mRNA, complete cds	K01859	E5.5.1.6	chalcone isomerase	http://www.genome.jp/dbget-bin/www_bget?ko:K01859	A2IBF8	308	1.4e-26	Chalcone--flavonone isomerase OS=Gossypium hirsutum OX=3635 GN=CHI PE=2 SV=1	PF02431//PF01874	Chalcone-flavanone isomerase//ATP:dephospho-CoA triphosphoribosyl transferase	GO:0016310	phosphorylation	GO:0016872//GO:0005524//GO:0046917	intramolecular lyase activity//ATP binding//triphosphoribosyl-dephospho-CoA synthase activity	--	--	--	--
F-T-R/T
Cluster-13504.27994	4377.66	705.748	2.6329	6.64e-06	0.00012946	2664	577700652	AHH84790.1	445	4.9e-41	chalcone isomerase [Fagopyrum dibotrys]	HM149788.1	HM149788	279	2.51e-141	Fagopyrum esculentum chalcone isomerase (CHI) mRNA, complete cds	K01859	E5.5.1.6	chalcone isomerase	http://www.genome.jp/dbget-bin/www_bget?ko:K01859	A2IBF8	308	1.4e-26	Chalcone--flavonone isomerase OS=Gossypium hirsutum OX=3635 GN=CHI PE=2 SV=1	PF02431//PF01874	Chalcone-flavanone isomerase//ATP:dephospho-CoA triphosphoribosyl transferase	GO:0016310	phosphorylation	GO:0016872//GO:0005524//GO:0046917	intramolecular lyase activity//ATP binding//triphosphoribosyl-dephospho-CoA synthase activity	--	--	--	--
Cluster-13504.26333	28922	6592.74	2.1332	0.0013175	0.01244	2725	816196829	BAR72208.1	603	2.4e-59	enhancer of flavonoid production [Dianthus caryophyllus]	--	--	--	--	--	-	-	-	http://www.genome.jp/dbget-bin/www_bget?ko:-	Q8VZW3	454	1.7e-43	Probable chalcone--flavonone isomerase 3 OS=Arabidopsis thaliana OX=3702 GN=CHI3 PE=1 SV=1	PF16035//PF02431	Chalcone isomerase like//Chalcone-flavanone isomerase	--	--	GO:0016872	intramolecular lyase activity	--	--	--	--
W-C-R/T
Cluster-13504.27994	1368.57	450.547	1.6026	0.00049618	0.0043485	2664	577700652	AHH84790.1	445	4.9e-41	chalcone isomerase [Fagopyrum dibotrys]	HM149788.1	HM149788	279	2.51e-141	Fagopyrum esculentum chalcone isomerase (CHI) mRNA, complete cds	K01859	E5.5.1.6	chalcone isomerase	http://www.genome.jp/dbget-bin/www_bget?ko:K01859	A2IBF8	308	1.4e-26	Chalcone--flavonone isomerase OS=Gossypium hirsutum OX=3635 GN=CHI PE=2 SV=1	PF02431//PF01874	Chalcone-flavanone isomerase//ATP:dephospho-CoA triphosphoribosyl transferase	GO:0016310	phosphorylation	GO:0016872//GO:0005524//GO:0046917	intramolecular lyase activity//ATP binding//triphosphoribosyl-dephospho-CoA synthase activity	--	--	--	--
Cluster-13504.21296	441.298	267.146	0.72364	0.024504	0.10733	4258	870862162	KMT13385.1	780	1.1e-79	hypothetical protein BVRB_4g084220 [Beta vulgaris subsp. vulgaris]	--	--	--	--	--	-	-	-	http://www.genome.jp/dbget-bin/www_bget?ko:-	Q9M1X2	638	1.2e-64	Fatty-acid-binding protein 1 OS=Arabidopsis thaliana OX=3702 GN=FAP1 PE=1 SV=1	PF02431//PF16035//PF16036	Chalcone-flavanone isomerase//Chalcone isomerase like//Chalcone isomerase-like	--	--	GO:0016872	intramolecular lyase activity	--	--	--	--
W-T-R/T
Cluster-13504.27994	1265.52	259.501	2.2856	7.4e-06	0.0001883	2664	577700652	AHH84790.1	445	4.9e-41	chalcone isomerase [Fagopyrum dibotrys]	HM149788.1	HM149788	279	2.51e-141	Fagopyrum esculentum chalcone isomerase (CHI) mRNA, complete cds	K01859	E5.5.1.6	chalcone isomerase	http://www.genome.jp/dbget-bin/www_bget?ko:K01859	A2IBF8	308	1.4e-26	Chalcone--flavonone isomerase OS=Gossypium hirsutum OX=3635 GN=CHI PE=2 SV=1	PF02431//PF01874	Chalcone-flavanone isomerase//ATP:dephospho-CoA triphosphoribosyl transferase	GO:0016310	phosphorylation	GO:0016872//GO:0005524//GO:0046917	intramolecular lyase activity//ATP binding//triphosphoribosyl-dephospho-CoA synthase activity	--	--	--	--

## Sheet: F3'H
gene_id	BL_C2_readcount	BL_C1_readcount	log2FoldChange	pval	padj	Gene Length	NR GI	NR ID	NR Score	NR Evalue	NR Description	NT GI	NT ID	NT Score	NT Evalue	NT Description	KO ID	KO Name	KO Description	Http Link	Swissprot ID	Swissprot Score	Swissprot Evalue	Swissprot Description	PFAM ID	PFAM description	Gene Ontology Biological Pathway	BP Description	Gene Ontology Molecular Function	MF Description	Gene Ontology Cellular Component	CC Description	KOG ID	KOG Description
BD-C-R/T
Cluster-13504.24577	2135.67	12088.4	-2.5009	0.0020731	0.014776	4116	314910748	ADT63065.1	1489	6.5e-162	flavonoid 3'-hydroxylase, partial [Fagopyrum esculentum]	HM149790.1	HM149790	886	0	Fagopyrum esculentum flavonoid 3'-hydroxylase (F3'H) mRNA, partial cds	K05280	E1.14.13.21	flavonoid 3'-monooxygenase	http://www.genome.jp/dbget-bin/www_bget?ko:K05280	Q9SBQ9	1303	9.2e-142	Flavonoid 3'-monooxygenase OS=Petunia hybrida OX=4102 GN=CYP75B2 PE=2 SV=1	PF00067	Cytochrome P450	GO:0055114	oxidation-reduction process	GO:0020037//GO:0005506//GO:0016705	heme binding//iron ion binding//oxidoreductase activity, acting on paired donors, with incorporation or reduction of molecular oxygen	--	--	--	--
BD-T-M/T
Cluster-13504.24577	6603.44	2973.23	1.1512	0.0059009	0.26646	4116	314910748	ADT63065.1	1489	6.5e-162	flavonoid 3'-hydroxylase, partial [Fagopyrum esculentum]	HM149790.1	HM149790	886	0	Fagopyrum esculentum flavonoid 3'-hydroxylase (F3'H) mRNA, partial cds	K05280	E1.14.13.21	flavonoid 3'-monooxygenase	http://www.genome.jp/dbget-bin/www_bget?ko:K05280	Q9SBQ9	1303	9.2e-142	Flavonoid 3'-monooxygenase OS=Petunia hybrida OX=4102 GN=CYP75B2 PE=2 SV=1	PF00067	Cytochrome P450	GO:0055114	oxidation-reduction process	GO:0020037//GO:0005506//GO:0016705	heme binding//iron ion binding//oxidoreductase activity, acting on paired donors, with incorporation or reduction of molecular oxygen	--	--	--	--
IF-C-R/T
Cluster-13504.24577	4494.92	10739.2	-1.2565	0.026574	0.11331	4116	314910748	ADT63065.1	1489	6.5e-162	flavonoid 3'-hydroxylase, partial [Fagopyrum esculentum]	HM149790.1	HM149790	886	0	Fagopyrum esculentum flavonoid 3'-hydroxylase (F3'H) mRNA, partial cds	K05280	E1.14.13.21	flavonoid 3'-monooxygenase	http://www.genome.jp/dbget-bin/www_bget?ko:K05280	Q9SBQ9	1303	9.2e-142	Flavonoid 3'-monooxygenase OS=Petunia hybrida OX=4102 GN=CYP75B2 PE=2 SV=1	PF00067	Cytochrome P450	GO:0055114	oxidation-reduction process	GO:0020037//GO:0005506//GO:0016705	heme binding//iron ion binding//oxidoreductase activity, acting on paired donors, with incorporation or reduction of molecular oxygen	--	--	--	--
IF-T-B/T
Cluster-13504.10577	9713.17	1308.72	2.8918	0.0403344	0.87896	4116	314910748	ADT63065.1	1489	6.5e-162	flavonoid 3'-hydroxylase, partial [Fagopyrum esculentum]	HM149790.1	HM149790	886	0	Fagopyrum esculentum flavonoid 3'-hydroxylase (F3'H) mRNA, partial cds	K05280	E1.14.13.21	flavonoid 3'-monooxygenase	http://www.genome.jp/dbget-bin/www_bget?ko:K05280	Q9SBQ9	1303	9.2e-142	Flavonoid 3'-monooxygenase OS=Petunia hybrida OX=4102 GN=CYP75B2 PE=2 SV=1	PF00067	Cytochrome P450	GO:0055114	oxidation-reduction process	GO:0020037//GO:0005506//GO:0016705	heme binding//iron ion binding//oxidoreductase activity, acting on paired donors, with incorporation or reduction of molecular oxygen	--	--	--	--
IF-T-R/T
Cluster-13504.9577	10802.2	1063.52	3.3444	0.0403344	0.99996	4116	314910748	ADT63065.1	1489	6.5e-162	flavonoid 3'-hydroxylase, partial [Fagopyrum esculentum]	HM149790.1	HM149790	886	0	Fagopyrum esculentum flavonoid 3'-hydroxylase (F3'H) mRNA, partial cds	K05280	E1.14.13.21	flavonoid 3'-monooxygenase	http://www.genome.jp/dbget-bin/www_bget?ko:K05280	Q9SBQ9	1303	9.2e-142	Flavonoid 3'-monooxygenase OS=Petunia hybrida OX=4102 GN=CYP75B2 PE=2 SV=1	PF00067	Cytochrome P450	GO:0055114	oxidation-reduction process	GO:0020037//GO:0005506//GO:0016705	heme binding//iron ion binding//oxidoreductase activity, acting on paired donors, with incorporation or reduction of molecular oxygen	--	--	--	--
F-C-B/T
Cluster-13504.24577	11808.7	4282.13	1.4634	0.037802	0.37734	4116	314910748	ADT63065.1	1489	6.5e-162	flavonoid 3'-hydroxylase, partial [Fagopyrum esculentum]	HM149790.1	HM149790	886	0	Fagopyrum esculentum flavonoid 3'-hydroxylase (F3'H) mRNA, partial cds	K05280	E1.14.13.21	flavonoid 3'-monooxygenase	http://www.genome.jp/dbget-bin/www_bget?ko:K05280	Q9SBQ9	1303	9.2e-142	Flavonoid 3'-monooxygenase OS=Petunia hybrida OX=4102 GN=CYP75B2 PE=2 SV=1	PF00067	Cytochrome P450	GO:0055114	oxidation-reduction process	GO:0020037//GO:0005506//GO:0016705	heme binding//iron ion binding//oxidoreductase activity, acting on paired donors, with incorporation or reduction of molecular oxygen	--	--	--	--
F-T-M/T
Cluster-13504.24577	9238.87	2719.52	1.7643	0.01578	0.26901	4116	314910748	ADT63065.1	1489	6.5e-162	flavonoid 3'-hydroxylase, partial [Fagopyrum esculentum]	HM149790.1	HM149790	886	0	Fagopyrum esculentum flavonoid 3'-hydroxylase (F3'H) mRNA, partial cds	K05280	E1.14.13.21	flavonoid 3'-monooxygenase	http://www.genome.jp/dbget-bin/www_bget?ko:K05280	Q9SBQ9	1303	9.2e-142	Flavonoid 3'-monooxygenase OS=Petunia hybrida OX=4102 GN=CYP75B2 PE=2 SV=1	PF00067	Cytochrome P450	GO:0055114	oxidation-reduction process	GO:0020037//GO:0005506//GO:0016705	heme binding//iron ion binding//oxidoreductase activity, acting on paired donors, with incorporation or reduction of molecular oxygen	--	--	--	--
F-T-B/T
Cluster-13504.24577	11080.2	2690.38	2.0421	0.0010483	0.026442	4116	314910748	ADT63065.1	1489	6.5e-162	flavonoid 3'-hydroxylase, partial [Fagopyrum esculentum]	HM149790.1	HM149790	886	0	Fagopyrum esculentum flavonoid 3'-hydroxylase (F3'H) mRNA, partial cds	K05280	E1.14.13.21	flavonoid 3'-monooxygenase	http://www.genome.jp/dbget-bin/www_bget?ko:K05280	Q9SBQ9	1303	9.2e-142	Flavonoid 3'-monooxygenase OS=Petunia hybrida OX=4102 GN=CYP75B2 PE=2 SV=1	PF00067	Cytochrome P450	GO:0055114	oxidation-reduction process	GO:0020037//GO:0005506//GO:0016705	heme binding//iron ion binding//oxidoreductase activity, acting on paired donors, with incorporation or reduction of molecular oxygen	--	--	--	--
F-T-R/T
Cluster-13504.24577	12008.2	2623.52	2.1944	0.00033436	0.003909	4116	314910748	ADT63065.1	1489	6.5e-162	flavonoid 3'-hydroxylase, partial [Fagopyrum esculentum]	HM149790.1	HM149790	886	0	Fagopyrum esculentum flavonoid 3'-hydroxylase (F3'H) mRNA, partial cds	K05280	E1.14.13.21	flavonoid 3'-monooxygenase	http://www.genome.jp/dbget-bin/www_bget?ko:K05280	Q9SBQ9	1303	9.2e-142	Flavonoid 3'-monooxygenase OS=Petunia hybrida OX=4102 GN=CYP75B2 PE=2 SV=1	PF00067	Cytochrome P450	GO:0055114	oxidation-reduction process	GO:0020037//GO:0005506//GO:0016705	heme binding//iron ion binding//oxidoreductase activity, acting on paired donors, with incorporation or reduction of molecular oxygen	--	--	--	--
W-C-M/T
Cluster-13504.24577	472.896	2054.82	-2.1189	0.0031938	0.34695	4116	314910748	ADT63065.1	1489	6.5e-162	flavonoid 3'-hydroxylase, partial [Fagopyrum esculentum]	HM149790.1	HM149790	886	0	Fagopyrum esculentum flavonoid 3'-hydroxylase (F3'H) mRNA, partial cds	K05280	E1.14.13.21	flavonoid 3'-monooxygenase	http://www.genome.jp/dbget-bin/www_bget?ko:K05280	Q9SBQ9	1303	9.2e-142	Flavonoid 3'-monooxygenase OS=Petunia hybrida OX=4102 GN=CYP75B2 PE=2 SV=1	PF00067	Cytochrome P450	GO:0055114	oxidation-reduction process	GO:0020037//GO:0005506//GO:0016705	heme binding//iron ion binding//oxidoreductase activity, acting on paired donors, with incorporation or reduction of molecular oxygen	--	--	--	--
W-T-M/T
Cluster-13504.24577	3097.21	774.217	2	0.028225	1	4116	314910748	ADT63065.1	1489	6.5e-162	flavonoid 3'-hydroxylase, partial [Fagopyrum esculentum]	HM149790.1	HM149790	886	0	Fagopyrum esculentum flavonoid 3'-hydroxylase (F3'H) mRNA, partial cds	K05280	E1.14.13.21	flavonoid 3'-monooxygenase	http://www.genome.jp/dbget-bin/www_bget?ko:K05280	Q9SBQ9	1303	9.2e-142	Flavonoid 3'-monooxygenase OS=Petunia hybrida OX=4102 GN=CYP75B2 PE=2 SV=1	PF00067	Cytochrome P450	GO:0055114	oxidation-reduction process	GO:0020037//GO:0005506//GO:0016705	heme binding//iron ion binding//oxidoreductase activity, acting on paired donors, with incorporation or reduction of molecular oxygen	--	--	--	--
W-T-R/T
Cluster-13504.24577	2775.12	765.502	1.8579	0.023867	0.14867	4116	314910748	ADT63065.1	1489	6.5e-162	flavonoid 3'-hydroxylase, partial [Fagopyrum esculentum]	HM149790.1	HM149790	886	0	Fagopyrum esculentum flavonoid 3'-hydroxylase (F3'H) mRNA, partial cds	K05280	E1.14.13.21	flavonoid 3'-monooxygenase	http://www.genome.jp/dbget-bin/www_bget?ko:K05280	Q9SBQ9	1303	9.2e-142	Flavonoid 3'-monooxygenase OS=Petunia hybrida OX=4102 GN=CYP75B2 PE=2 SV=1	PF00067	Cytochrome P450	GO:0055114	oxidation-reduction process	GO:0020037//GO:0005506//GO:0016705	heme binding//iron ion binding//oxidoreductase activity, acting on paired donors, with incorporation or reduction of molecular oxygen	--	--	--	--

## Sheet: F3H
gene_id	BL_C2_readcount	BL_C1_readcount	log2FoldChange	pval	padj	Gene Length	NR GI	NR ID	NR Score	NR Evalue	NR Description	NT GI	NT ID	NT Score	NT Evalue	NT Description	KO ID	KO Name	KO Description	Http Link	Swissprot ID	Swissprot Score	Swissprot Evalue	Swissprot Description	PFAM ID	PFAM description	Gene Ontology Biological Pathway	BP Description	Gene Ontology Molecular Function	MF Description	Gene Ontology Cellular Component	CC Description	KOG ID	KOG Description
BD-C-M/T
Cluster-13504.15351	69.841	163.057	-1.2221	0.01137	0.95629	2130	1009153463	XP_015894649.1	642	5.6e-64	protein DOWNY MILDEW RESISTANCE 6-like [Ziziphus jujuba]	--	--	--	--	--	-	-	-	http://www.genome.jp/dbget-bin/www_bget?ko:-	Q8W2X5	399	3.2e-37	Flavanone 3-dioxygenase 2 OS=Oryza sativa subsp. japonica OX=39947 GN=F3H-2 PE=1 SV=1	--	--	--	--	--	--	--	--	--	--
BD-C-B/T
Cluster-13504.36557	22.2667	52.1305	-1.2283	0.018224	0.3286	1613	743912328	XP_011000039.1	250	1.2e-18	PREDICTED: eukaryotic translation initiation factor 3 subunit H [Populus euphratica]	XM_011075519.2	XM_011075519	66	3.83889e-23	PREDICTED: Sesamum indicum eukaryotic translation initiation factor 3 subunit H (LOC105158685), mRNA	K03247	EIF3H	translation initiation factor 3 subunit H	http://www.genome.jp/dbget-bin/www_bget?ko:K03247	Q9C5Z2	244	2.3e-19	Eukaryotic translation initiation factor 3 subunit H OS=Arabidopsis thaliana OX=3702 GN=TIF3H1 PE=1 SV=2	--	--	--	--	--	--	--	--	KOG1560	Translation initiation factor 3, subunit h (eIF-3h)
BD-C-R/T
Cluster-13504.15352	9.28387	0.907514	3.3453	0.020231	0.095686	1358	1009153463	XP_015894649.1	1014	2.6e-107	protein DOWNY MILDEW RESISTANCE 6-like [Ziziphus jujuba]	--	--	--	--	--	-	-	-	http://www.genome.jp/dbget-bin/www_bget?ko:-	Q8W2X5	571	2.3e-57	Flavanone 3-dioxygenase 2 OS=Oryza sativa subsp. japonica OX=39947 GN=F3H-2 PE=1 SV=1	PF03171	2OG-Fe(II) oxygenase superfamily	GO:0055114	oxidation-reduction process	GO:0016491	oxidoreductase activity	--	--	--	--
BD-T-M/T
Cluster-13504.36557	16.436	40.2472	-1.2918	0.0075628	0.30881	1613	743912328	XP_011000039.1	250	1.2e-18	PREDICTED: eukaryotic translation initiation factor 3 subunit H [Populus euphratica]	XM_011075519.2	XM_011075519	66	3.84e-23	PREDICTED: Sesamum indicum eukaryotic translation initiation factor 3 subunit H (LOC105158685), mRNA	K03247	EIF3H	translation initiation factor 3 subunit H	http://www.genome.jp/dbget-bin/www_bget?ko:K03247	Q9C5Z2	244	2.3e-19	Eukaryotic translation initiation factor 3 subunit H OS=Arabidopsis thaliana OX=3702 GN=TIF3H1 PE=1 SV=2	--	--	--	--	--	--	--	--	KOG1560	Translation initiation factor 3, subunit h (eIF-3h)
BD-T-R/T
Cluster-13504.25703	5823.56	1373.58	2.0839	0.00011379	0.00085222	2189	333362482	AEF30420.1	1396	2.1e-151	flavones 3-hydroxylase [Fagopyrum tataricum]	HQ003252.1	HQ003252	754	0	Fagopyrum tataricum flavones 3-hydroxylase (F3H) mRNA, complete cds	K00475	E1.14.11.9	naringenin 3-dioxygenase	http://www.genome.jp/dbget-bin/www_bget?ko:K00475	Q9S818	1214	1e-131	Naringenin,2-oxoglutarate 3-dioxygenase OS=Arabidopsis thaliana OX=3702 GN=F3H PE=1 SV=1	PF03171//PF06257	2OG-Fe(II) oxygenase superfamily//Biofilm formation stimulator VEG	GO:0006355//GO:0055114	regulation of transcription, DNA-templated//oxidation-reduction process	GO:0016491	oxidoreductase activity	--	--	--	--
IF-C-M/T
Cluster-13504.25703	8758.81	16418.3	-0.90647	0.034187	0.48364	2189	333362482	AEF30420.1	1396	2.1e-151	flavones 3-hydroxylase [Fagopyrum tataricum]	HQ003252.1	HQ003252	754	0	Fagopyrum tataricum flavones 3-hydroxylase (F3H) mRNA, complete cds	K00475	E1.14.11.9	naringenin 3-dioxygenase	http://www.genome.jp/dbget-bin/www_bget?ko:K00475	Q9S818	1214	1e-131	Naringenin,2-oxoglutarate 3-dioxygenase OS=Arabidopsis thaliana OX=3702 GN=F3H PE=1 SV=1	PF03171//PF06257	2OG-Fe(II) oxygenase superfamily//Biofilm formation stimulator VEG	GO:0006355//GO:0055114	regulation of transcription, DNA-templated//oxidation-reduction process	GO:0016491	oxidoreductase activity	--	--	--	--
IF-C-B/T
Cluster-13504.25703	2647.91	18663.3	-2.8173	1.47e-10	6.91e-09	2189	333362482	AEF30420.1	1396	2.1e-151	flavones 3-hydroxylase [Fagopyrum tataricum]	HQ003252.1	HQ003252	754	0	Fagopyrum tataricum flavones 3-hydroxylase (F3H) mRNA, complete cds	K00475	E1.14.11.9	naringenin 3-dioxygenase	http://www.genome.jp/dbget-bin/www_bget?ko:K00475	Q9S818	1214	1e-131	Naringenin,2-oxoglutarate 3-dioxygenase OS=Arabidopsis thaliana OX=3702 GN=F3H PE=1 SV=1	PF03171//PF06257	2OG-Fe(II) oxygenase superfamily//Biofilm formation stimulator VEG	GO:0006355//GO:0055114	regulation of transcription, DNA-templated//oxidation-reduction process	GO:0016491	oxidoreductase activity	--	--	--	--
IF-C-R/T
Cluster-13504.25703	2661.13	18928.7	-2.8305	3.1e-07	6.36e-06	2189	333362482	AEF30420.1	1396	2.1e-151	flavones 3-hydroxylase [Fagopyrum tataricum]	HQ003252.1	HQ003252	754	0	Fagopyrum tataricum flavones 3-hydroxylase (F3H) mRNA, complete cds	K00475	E1.14.11.9	naringenin 3-dioxygenase	http://www.genome.jp/dbget-bin/www_bget?ko:K00475	Q9S818	1214	1e-131	Naringenin,2-oxoglutarate 3-dioxygenase OS=Arabidopsis thaliana OX=3702 GN=F3H PE=1 SV=1	PF03171//PF06257	2OG-Fe(II) oxygenase superfamily//Biofilm formation stimulator VEG	GO:0006355//GO:0055114	regulation of transcription, DNA-templated//oxidation-reduction process	GO:0016491	oxidoreductase activity	--	--	--	--
IF-T-R/T
Cluster-13504.25703	7028.66	261.134	4.7503	0.019492	0.99996	2189	333362482	AEF30420.1	1396	2.1e-151	flavones 3-hydroxylase [Fagopyrum tataricum]	HQ003252.1	HQ003252	754	0	Fagopyrum tataricum flavones 3-hydroxylase (F3H) mRNA, complete cds	K00475	E1.14.11.9	naringenin 3-dioxygenase	http://www.genome.jp/dbget-bin/www_bget?ko:K00475	Q9S818	1214	1e-131	Naringenin,2-oxoglutarate 3-dioxygenase OS=Arabidopsis thaliana OX=3702 GN=F3H PE=1 SV=1	PF03171//PF06257	2OG-Fe(II) oxygenase superfamily//Biofilm formation stimulator VEG	GO:0006355//GO:0055114	regulation of transcription, DNA-templated//oxidation-reduction process	GO:0016491	oxidoreductase activity	--	--	--	--
F-C-B/T
Cluster-13504.35490	2500.7	1294	0.95042	0.0192	0.2399	1705	445065121	AGE13752.1	1373	7.7e-149	flavonol synthase [Fagopyrum tataricum]	JX401285.1	JX401285	743	0	Fagopyrum tataricum flavonol synthase (FLS1) mRNA, complete cds	K05278	FLS	flavonol synthase	http://www.genome.jp/dbget-bin/www_bget?ko:K05278	Q9ZWQ9	667	2.1e-68	Flavonol synthase/flavanone 3-hydroxylase OS=Citrus unshiu OX=55188 GN=FLS PE=1 SV=1	PF03171	2OG-Fe(II) oxygenase superfamily	GO:0055114	oxidation-reduction process	GO:0016491	oxidoreductase activity	--	--	--	--
F-C-R/T
Cluster-13504.27000	124.521	2078.02	-4.0616	1.56e-05	0.00039689	2406	597718006	AHN19765.1	735	1e-74	flavonol synthase [Fagopyrum dibotrys]	KJ094503.1	KJ094503	468	0	Fagopyrum dibotrys flavonol synthase mRNA, complete cds	K05278	FLS	flavonol synthase	http://www.genome.jp/dbget-bin/www_bget?ko:K05278	Q9M547	536	4.7e-53	Flavonol synthase/flavanone 3-hydroxylase OS=Eustoma exaltatum subsp. russellianum OX=52518 GN=FLS PE=2 SV=1	PF03171	2OG-Fe(II) oxygenase superfamily	GO:0055114	oxidation-reduction process	GO:0016491	oxidoreductase activity	--	--	--	--
Cluster-13504.35490	4185.87	1314.28	1.6712	8.43e-05	0.0017157	1705	445065121	AGE13752.1	1373	7.7e-149	flavonol synthase [Fagopyrum tataricum]	JX401285.1	JX401285	743	0	Fagopyrum tataricum flavonol synthase (FLS1) mRNA, complete cds	K05278	FLS	flavonol synthase	http://www.genome.jp/dbget-bin/www_bget?ko:K05278	Q9ZWQ9	667	2.1e-68	Flavonol synthase/flavanone 3-hydroxylase OS=Citrus unshiu OX=55188 GN=FLS PE=1 SV=1	PF03171	2OG-Fe(II) oxygenase superfamily	GO:0055114	oxidation-reduction process	GO:0016491	oxidoreductase activity	--	--	--	--
Cluster-13504.33646	80.1855	214.001	-1.4177	0.00092266	0.012755	3009	731353054	XP_010687861.1	524	3.8e-50	PREDICTED: protein SRG1-like [Beta vulgaris subsp. vulgaris]	--	--	--	--	--	-	-	-	http://www.genome.jp/dbget-bin/www_bget?ko:-	Q9M547	298	2.3e-25	Flavonol synthase/flavanone 3-hydroxylase OS=Eustoma exaltatum subsp. russellianum OX=52518 GN=FLS PE=2 SV=1	PF03171	2OG-Fe(II) oxygenase superfamily	GO:0055114	oxidation-reduction process	GO:0016491	oxidoreductase activity	--	--	--	--
F-T-M/T
Cluster-13504.27000	4297.48	1455.86	1.5616	0.019404	0.31148	2406	597718006	AHN19765.1	735	1e-74	flavonol synthase [Fagopyrum dibotrys]	KJ094503.1	KJ094503	468	0	Fagopyrum dibotrys flavonol synthase mRNA, complete cds	K05278	FLS	flavonol synthase	http://www.genome.jp/dbget-bin/www_bget?ko:K05278	Q9M547	536	4.7e-53	Flavonol synthase/flavanone 3-hydroxylase OS=Eustoma exaltatum subsp. russellianum OX=52518 GN=FLS PE=2 SV=1	PF03171	2OG-Fe(II) oxygenase superfamily	GO:0055114	oxidation-reduction process	GO:0016491	oxidoreductase activity	--	--	--	--
Cluster-13504.15732	5.82973	28.6583	-2.2915	0.034686	0.45933	1834	1111018180	XP_019260105.1	952	5.4e-100	PREDICTED: protein DOWNY MILDEW RESISTANCE 6-like [Nicotiana attenuata]	XM_010691297.2	XM_010691297	155	1.47e-72	PREDICTED: Beta vulgaris subsp. vulgaris flavonol synthase/flavanone 3-hydroxylase (LOC104903279), mRNA	-	-	-	http://www.genome.jp/dbget-bin/www_bget?ko:-	Q9FFF6	850	1.4e-89	Probable 2-oxoglutarate-dependent dioxygenase At5g05600 OS=Arabidopsis thaliana OX=3702 GN=At5g05600 PE=2 SV=1	PF03171	2OG-Fe(II) oxygenase superfamily	GO:0055114	oxidation-reduction process	GO:0016491	oxidoreductase activity	--	--	--	--
Cluster-13504.29240	146.744	48.3671	1.5997	0.036573	0.47469	1262	330688837	AEC33115.1	1450	6.7e-158	flavonol synthase [Fagopyrum esculentum]	KJ094503.1	KJ094503	311	1.91e-159	Fagopyrum dibotrys flavonol synthase mRNA, complete cds	K05278	FLS	flavonol synthase	http://www.genome.jp/dbget-bin/www_bget?ko:K05278	Q9ZWQ9	1303	2.8e-142	Flavonol synthase/flavanone 3-hydroxylase OS=Citrus unshiu OX=55188 GN=FLS PE=1 SV=1	PF03171//PF03694	2OG-Fe(II) oxygenase superfamily//Erg28 like protein	GO:0055114	oxidation-reduction process	GO:0016491	oxidoreductase activity	GO:0016021	integral component of membrane	--	--
F-T-B/T
Cluster-13504.25703	4473.63	775.579	2.5282	0.0011263	0.027924	2189	333362482	AEF30420.1	1396	2.1e-151	flavones 3-hydroxylase [Fagopyrum tataricum]	HQ003252.1	HQ003252	754	0	Fagopyrum tataricum flavones 3-hydroxylase (F3H) mRNA, complete cds	K00475	E1.14.11.9	naringenin 3-dioxygenase	http://www.genome.jp/dbget-bin/www_bget?ko:K00475	Q9S818	1214	1e-131	Naringenin,2-oxoglutarate 3-dioxygenase OS=Arabidopsis thaliana OX=3702 GN=F3H PE=1 SV=1	PF03171//PF06257	2OG-Fe(II) oxygenase superfamily//Biofilm formation stimulator VEG	GO:0006355//GO:0055114	regulation of transcription, DNA-templated//oxidation-reduction process	GO:0016491	oxidoreductase activity	--	--	--	--
Cluster-13504.15732	4.45541	28.3226	-2.6673	0.020202	0.24481	1834	1111018180	XP_019260105.1	952	5.4e-100	PREDICTED: protein DOWNY MILDEW RESISTANCE 6-like [Nicotiana attenuata]	XM_010691297.2	XM_010691297	155	1.47e-72	PREDICTED: Beta vulgaris subsp. vulgaris flavonol synthase/flavanone 3-hydroxylase (LOC104903279), mRNA	-	-	-	http://www.genome.jp/dbget-bin/www_bget?ko:-	Q9FFF6	850	1.4e-89	Probable 2-oxoglutarate-dependent dioxygenase At5g05600 OS=Arabidopsis thaliana OX=3702 GN=At5g05600 PE=2 SV=1	PF03171	2OG-Fe(II) oxygenase superfamily	GO:0055114	oxidation-reduction process	GO:0016491	oxidoreductase activity	--	--	--	--
F-T-R/T
Cluster-13504.25703	21323.6	752.07	4.8254	1.06e-15	1.67e-13	2189	333362482	AEF30420.1	1396	2.1e-151	flavones 3-hydroxylase [Fagopyrum tataricum]	HQ003252.1	HQ003252	754	0	Fagopyrum tataricum flavones 3-hydroxylase (F3H) mRNA, complete cds	K00475	E1.14.11.9	naringenin 3-dioxygenase	http://www.genome.jp/dbget-bin/www_bget?ko:K00475	Q9S818	1214	1e-131	Naringenin,2-oxoglutarate 3-dioxygenase OS=Arabidopsis thaliana OX=3702 GN=F3H PE=1 SV=1	PF03171//PF06257	2OG-Fe(II) oxygenase superfamily//Biofilm formation stimulator VEG	GO:0006355//GO:0055114	regulation of transcription, DNA-templated//oxidation-reduction process	GO:0016491	oxidoreductase activity	--	--	--	--
Cluster-13504.27000	206.361	1408.08	-2.7706	6.98e-06	0.00013518	2406	597718006	AHN19765.1	735	1e-74	flavonol synthase [Fagopyrum dibotrys]	KJ094503.1	KJ094503	468	0	Fagopyrum dibotrys flavonol synthase mRNA, complete cds	K05278	FLS	flavonol synthase	http://www.genome.jp/dbget-bin/www_bget?ko:K05278	Q9M547	536	4.7e-53	Flavonol synthase/flavanone 3-hydroxylase OS=Eustoma exaltatum subsp. russellianum OX=52518 GN=FLS PE=2 SV=1	PF03171	2OG-Fe(II) oxygenase superfamily	GO:0055114	oxidation-reduction process	GO:0016491	oxidoreductase activity	--	--	--	--
Cluster-13504.33646	66.4532	155.369	-1.2249	0.0012428	0.011834	3009	731353054	XP_010687861.1	524	3.8e-50	PREDICTED: protein SRG1-like [Beta vulgaris subsp. vulgaris]	--	--	--	--	--	-	-	-	http://www.genome.jp/dbget-bin/www_bget?ko:-	Q9M547	298	2.3e-25	Flavonol synthase/flavanone 3-hydroxylase OS=Eustoma exaltatum subsp. russellianum OX=52518 GN=FLS PE=2 SV=1	PF03171	2OG-Fe(II) oxygenase superfamily	GO:0055114	oxidation-reduction process	GO:0016491	oxidoreductase activity	--	--	--	--
Cluster-13504.35490	4502.32	1280.89	1.8135	0.0026287	0.022076	1705	445065121	AGE13752.1	1373	7.7e-149	flavonol synthase [Fagopyrum tataricum]	JX401285.1	JX401285	743	0	Fagopyrum tataricum flavonol synthase (FLS1) mRNA, complete cds	K05278	FLS	flavonol synthase	http://www.genome.jp/dbget-bin/www_bget?ko:K05278	Q9ZWQ9	667	2.1e-68	Flavonol synthase/flavanone 3-hydroxylase OS=Citrus unshiu OX=55188 GN=FLS PE=1 SV=1	PF03171	2OG-Fe(II) oxygenase superfamily	GO:0055114	oxidation-reduction process	GO:0016491	oxidoreductase activity	--	--	--	--
Cluster-13504.15732	6.80829	27.7262	-2.0277	0.035299	0.17083	1834	1111018180	XP_019260105.1	952	5.4e-100	PREDICTED: protein DOWNY MILDEW RESISTANCE 6-like [Nicotiana attenuata]	XM_010691297.2	XM_010691297	155	1.47e-72	PREDICTED: Beta vulgaris subsp. vulgaris flavonol synthase/flavanone 3-hydroxylase (LOC104903279), mRNA	-	-	-	http://www.genome.jp/dbget-bin/www_bget?ko:-	Q9FFF6	850	1.4e-89	Probable 2-oxoglutarate-dependent dioxygenase At5g05600 OS=Arabidopsis thaliana OX=3702 GN=At5g05600 PE=2 SV=1	PF03171	2OG-Fe(II) oxygenase superfamily	GO:0055114	oxidation-reduction process	GO:0016491	oxidoreductase activity	--	--	--	--
W-C-M/T
Cluster-13504.25703	1732.55	4705.02	-1.4411	0.017519	0.79858	2189	333362482	AEF30420.1	1396	2.1e-151	flavones 3-hydroxylase [Fagopyrum tataricum]	HQ003252.1	HQ003252	754	0	Fagopyrum tataricum flavones 3-hydroxylase (F3H) mRNA, complete cds	K00475	E1.14.11.9	naringenin 3-dioxygenase	http://www.genome.jp/dbget-bin/www_bget?ko:K00475	Q9S818	1214	1e-131	Naringenin,2-oxoglutarate 3-dioxygenase OS=Arabidopsis thaliana OX=3702 GN=F3H PE=1 SV=1	PF03171//PF06257	2OG-Fe(II) oxygenase superfamily//Biofilm formation stimulator VEG	GO:0006355//GO:0055114	regulation of transcription, DNA-templated//oxidation-reduction process	GO:0016491	oxidoreductase activity	--	--	--	--
W-C-R/T
Cluster-13504.25703	2226.73	4484.06	-1.01	0.013706	0.068291	2189	333362482	AEF30420.1	1396	2.1e-151	flavones 3-hydroxylase [Fagopyrum tataricum]	HQ003252.1	HQ003252	754	0	Fagopyrum tataricum flavones 3-hydroxylase (F3H) mRNA, complete cds	K00475	E1.14.11.9	naringenin 3-dioxygenase	http://www.genome.jp/dbget-bin/www_bget?ko:K00475	Q9S818	1214	1e-131	Naringenin,2-oxoglutarate 3-dioxygenase OS=Arabidopsis thaliana OX=3702 GN=F3H PE=1 SV=1	PF03171//PF06257	2OG-Fe(II) oxygenase superfamily//Biofilm formation stimulator VEG	GO:0006355//GO:0055114	regulation of transcription, DNA-templated//oxidation-reduction process	GO:0016491	oxidoreductase activity	--	--	--	--

## Sheet: DFR
gene_id	BL_C2_readcount	BL_C1_readcount	log2FoldChange	pval	padj	Gene Length	NR GI	NR ID	NR Score	NR Evalue	NR Description	NT GI	NT ID	NT Score	NT Evalue	NT Description	KO ID	KO Name	KO Description	Http Link	Swissprot ID	Swissprot Score	Swissprot Evalue	Swissprot Description	PFAM ID	PFAM description	Gene Ontology Biological Pathway	BP Description	Gene Ontology Molecular Function	MF Description	Gene Ontology Cellular Component	CC Description	KOG ID	KOG Description
BD-C-B/T
Cluster-21942.0	1.3438	8.46357	-2.6796	0.04829	0.53334	1256	1333886114	BBC48378.1	1649	5.6e-181	dihydroflavonol 4-reductase [Fagopyrum esculentum subsp. esculentum]	LC216399.1	LC216399	793	0	Fagopyrum esculentum subsp. esculentum FeDFR2 mRNA for dihydroflavonol 4-reductase, complete cds, cultivar: Sachiizumi	K13082	DFR	bifunctional dihydroflavonol 4-reductase/flavanone 4-reductase [EC:1.1.1.219 1.1.1.234]	http://www.genome.jp/dbget-bin/www_bget?ko:K13082	Q9XES5	1305	1.6e-142	Bifunctional dihydroflavonol 4-reductase/flavanone 4-reductase OS=Malus domestica OX=3750 GN=DFR PE=1 SV=1	PF01073//PF00056//PF01370//PF07469	3-beta hydroxysteroid dehydrogenase/isomerase family//lactate/malate dehydrogenase, NAD binding domain//NAD dependent epimerase/dehydratase family//Domain of unknown function (DUF1518)	GO:0006694//GO:0008210//GO:0008209//GO:0008207//GO:0055114	steroid biosynthetic process//estrogen metabolic process//androgen metabolic process//C21-steroid hormone metabolic process//oxidation-reduction process	GO:0016616//GO:0016491//GO:0003824//GO:0050662//GO:0003854	oxidoreductase activity, acting on the CH-OH group of donors, NAD or NADP as acceptor//oxidoreductase activity//catalytic activity//obsolete coenzyme binding//3-beta-hydroxy-delta5-steroid dehydrogenase activity	GO:0005634	nucleus	--	--
BD-C-R/T
Cluster-13504.11445	7.80145	84.502	-3.4446	1.76e-05	0.000224	1012	228480464	ACQ41893.1	272	2.1e-21	cinnamoyl-CoA reductase [Camellia oleifera]	--	--	--	--	--	-	-	-	http://www.genome.jp/dbget-bin/www_bget?ko:-	Q9XES5	137	3.6e-07	Bifunctional dihydroflavonol 4-reductase/flavanone 4-reductase OS=Malus domestica OX=3750 GN=DFR PE=1 SV=1	PF01370	NAD dependent epimerase/dehydratase family	--	--	GO:0003824//GO:0050662	catalytic activity//obsolete coenzyme binding	--	--	--	--
Cluster-13504.20500	1009.66	199.206	2.3412	0.00044738	0.003963	2425	1228777539	XP_022014098.1	640	1.1e-63	uncharacterized protein LOC110913581 [Helianthus annuus]	--	--	--	--	--	K15891	FLDH	NAD+-dependent farnesol dehydrogenase	http://www.genome.jp/dbget-bin/www_bget?ko:K15891	P73212	184	3.1e-12	Putative dihydroflavonol 4-reductase OS=Synechocystis sp. (strain PCC 6803 / Kazusa) OX=1111708 GN=dfrA PE=3 SV=1	PF01370//PF01073	NAD dependent epimerase/dehydratase family//3-beta hydroxysteroid dehydrogenase/isomerase family	GO:0055114//GO:0008207//GO:0008210//GO:0006694//GO:0008209	oxidation-reduction process//C21-steroid hormone metabolic process//estrogen metabolic process//steroid biosynthetic process//androgen metabolic process	GO:0003854//GO:0050662//GO:0016616//GO:0003824	3-beta-hydroxy-delta5-steroid dehydrogenase activity//obsolete coenzyme binding//oxidoreductase activity, acting on the CH-OH group of donors, NAD or NADP as acceptor//catalytic activity	--	--	--	--
Cluster-21942.0	0.377858	7.87048	-4.378	0.02517	0.11354	1256	1333886114	BBC48378.1	1649	5.6e-181	dihydroflavonol 4-reductase [Fagopyrum esculentum subsp. esculentum]	LC216399.1	LC216399	793	0	Fagopyrum esculentum subsp. esculentum FeDFR2 mRNA for dihydroflavonol 4-reductase, complete cds, cultivar: Sachiizumi	K13082	DFR	bifunctional dihydroflavonol 4-reductase/flavanone 4-reductase [EC:1.1.1.219 1.1.1.234]	http://www.genome.jp/dbget-bin/www_bget?ko:K13082	Q9XES5	1305	1.6e-142	Bifunctional dihydroflavonol 4-reductase/flavanone 4-reductase OS=Malus domestica OX=3750 GN=DFR PE=1 SV=1	PF01073//PF00056//PF01370//PF07469	3-beta hydroxysteroid dehydrogenase/isomerase family//lactate/malate dehydrogenase, NAD binding domain//NAD dependent epimerase/dehydratase family//Domain of unknown function (DUF1518)	GO:0006694//GO:0008210//GO:0008209//GO:0008207//GO:0055114	steroid biosynthetic process//estrogen metabolic process//androgen metabolic process//C21-steroid hormone metabolic process//oxidation-reduction process	GO:0016616//GO:0016491//GO:0003824//GO:0050662//GO:0003854	oxidoreductase activity, acting on the CH-OH group of donors, NAD or NADP as acceptor//oxidoreductase activity//catalytic activity//obsolete coenzyme binding//3-beta-hydroxy-delta5-steroid dehydrogenase activity	GO:0005634	nucleus	--	--
BD-T-R/T
Cluster-13504.20367	6195.35	1384.99	2.1612	1.31e-06	1.4e-05	1840	269838874	ACZ48697.1	1727	7.4e-190	dihydroflavonol-4-reductase [Fagopyrum tataricum]	EF522145.1	EF522145	893	0	Fagopyrum cymosum dihydroflavonol 4-reductase mRNA, complete cds	K13082	DFR	bifunctional dihydroflavonol 4-reductase/flavanone 4-reductase [EC:1.1.1.219 1.1.1.234]	http://www.genome.jp/dbget-bin/www_bget?ko:K13082	Q9XES5	1371	5.4e-150	Bifunctional dihydroflavonol 4-reductase/flavanone 4-reductase OS=Malus domestica OX=3750 GN=DFR PE=1 SV=1	PF01370//PF01118//PF03435//PF01073	NAD dependent epimerase/dehydratase family//Semialdehyde dehydrogenase, NAD binding domain//Saccharopine dehydrogenase NADP binding domain//3-beta hydroxysteroid dehydrogenase/isomerase family	GO:0008207//GO:0055114//GO:0008209//GO:0006694//GO:0008210	C21-steroid hormone metabolic process//oxidation-reduction process//androgen metabolic process//steroid biosynthetic process//estrogen metabolic process	GO:0050662//GO:0016620//GO:0003854//GO:0016491//GO:0051287//GO:0003824//GO:0016616	obsolete coenzyme binding//oxidoreductase activity, acting on the aldehyde or oxo group of donors, NAD or NADP as acceptor//3-beta-hydroxy-delta5-steroid dehydrogenase activity//oxidoreductase activity//NAD binding//catalytic activity//oxidoreductase activity, acting on the CH-OH group of donors, NAD or NADP as acceptor	--	--	--	--
Cluster-13504.11445	8.46719	31.58	-1.9057	0.010898	0.048047	1012	228480464	ACQ41893.1	272	2.1e-21	cinnamoyl-CoA reductase [Camellia oleifera]	--	--	--	--	--	-	-	-	http://www.genome.jp/dbget-bin/www_bget?ko:-	Q9XES5	137	3.6e-07	Bifunctional dihydroflavonol 4-reductase/flavanone 4-reductase OS=Malus domestica OX=3750 GN=DFR PE=1 SV=1	PF01370	NAD dependent epimerase/dehydratase family	--	--	GO:0003824//GO:0050662	catalytic activity//obsolete coenzyme binding	--	--	--	--
Cluster-13504.20500	539.01	296.908	0.85964	0.011191	0.049092	2425	1228777539	XP_022014098.1	640	1.1e-63	uncharacterized protein LOC110913581 [Helianthus annuus]	--	--	--	--	--	K15891	FLDH	NAD+-dependent farnesol dehydrogenase	http://www.genome.jp/dbget-bin/www_bget?ko:K15891	P73212	184	3.1e-12	Putative dihydroflavonol 4-reductase OS=Synechocystis sp. (strain PCC 6803 / Kazusa) OX=1111708 GN=dfrA PE=3 SV=1	PF01370//PF01073	NAD dependent epimerase/dehydratase family//3-beta hydroxysteroid dehydrogenase/isomerase family	GO:0055114//GO:0008207//GO:0008210//GO:0006694//GO:0008209	oxidation-reduction process//C21-steroid hormone metabolic process//estrogen metabolic process//steroid biosynthetic process//androgen metabolic process	GO:0003854//GO:0050662//GO:0016616//GO:0003824	3-beta-hydroxy-delta5-steroid dehydrogenase activity//obsolete coenzyme binding//oxidoreductase activity, acting on the CH-OH group of donors, NAD or NADP as acceptor//catalytic activity	--	--	--	--
Cluster-21942.0	6.95313	0.271969	4.5251	0.017501	0.071681	1256	1333886114	BBC48378.1	1649	5.6e-181	dihydroflavonol 4-reductase [Fagopyrum esculentum subsp. esculentum]	LC216399.1	LC216399	793	0	Fagopyrum esculentum subsp. esculentum FeDFR2 mRNA for dihydroflavonol 4-reductase, complete cds, cultivar: Sachiizumi	K13082	DFR	bifunctional dihydroflavonol 4-reductase/flavanone 4-reductase [EC:1.1.1.219 1.1.1.234]	http://www.genome.jp/dbget-bin/www_bget?ko:K13082	Q9XES5	1305	1.6e-142	Bifunctional dihydroflavonol 4-reductase/flavanone 4-reductase OS=Malus domestica OX=3750 GN=DFR PE=1 SV=1	PF01073//PF00056//PF01370//PF07469	3-beta hydroxysteroid dehydrogenase/isomerase family//lactate/malate dehydrogenase, NAD binding domain//NAD dependent epimerase/dehydratase family//Domain of unknown function (DUF1518)	GO:0006694//GO:0008210//GO:0008209//GO:0008207//GO:0055114	steroid biosynthetic process//estrogen metabolic process//androgen metabolic process//C21-steroid hormone metabolic process//oxidation-reduction process	GO:0016616//GO:0016491//GO:0003824//GO:0050662//GO:0003854	oxidoreductase activity, acting on the CH-OH group of donors, NAD or NADP as acceptor//oxidoreductase activity//catalytic activity//obsolete coenzyme binding//3-beta-hydroxy-delta5-steroid dehydrogenase activity	GO:0005634	nucleus	--	--
IF-C-M/T
Cluster-13504.20367	7587.75	17506	-1.2061	0.004826	0.16151	1840	269838874	ACZ48697.1	1727	7.4e-190	dihydroflavonol-4-reductase [Fagopyrum tataricum]	EF522145.1	EF522145	893	0	Fagopyrum cymosum dihydroflavonol 4-reductase mRNA, complete cds	K13082	DFR	bifunctional dihydroflavonol 4-reductase/flavanone 4-reductase [EC:1.1.1.219 1.1.1.234]	http://www.genome.jp/dbget-bin/www_bget?ko:K13082	Q9XES5	1371	5.4e-150	Bifunctional dihydroflavonol 4-reductase/flavanone 4-reductase OS=Malus domestica OX=3750 GN=DFR PE=1 SV=1	PF01370//PF01118//PF03435//PF01073	NAD dependent epimerase/dehydratase family//Semialdehyde dehydrogenase, NAD binding domain//Saccharopine dehydrogenase NADP binding domain//3-beta hydroxysteroid dehydrogenase/isomerase family	GO:0008207//GO:0055114//GO:0008209//GO:0006694//GO:0008210	C21-steroid hormone metabolic process//oxidation-reduction process//androgen metabolic process//steroid biosynthetic process//estrogen metabolic process	GO:0050662//GO:0016620//GO:0003854//GO:0016491//GO:0051287//GO:0003824//GO:0016616	obsolete coenzyme binding//oxidoreductase activity, acting on the aldehyde or oxo group of donors, NAD or NADP as acceptor//3-beta-hydroxy-delta5-steroid dehydrogenase activity//oxidoreductase activity//NAD binding//catalytic activity//oxidoreductase activity, acting on the CH-OH group of donors, NAD or NADP as acceptor	--	--	--	--
Cluster-21942.0	0	6.40923	-5.1821	0.0097301	0.24305	1256	1333886114	BBC48378.1	1649	5.6e-181	dihydroflavonol 4-reductase [Fagopyrum esculentum subsp. esculentum]	LC216399.1	LC216399	793	0	Fagopyrum esculentum subsp. esculentum FeDFR2 mRNA for dihydroflavonol 4-reductase, complete cds, cultivar: Sachiizumi	K13082	DFR	bifunctional dihydroflavonol 4-reductase/flavanone 4-reductase [EC:1.1.1.219 1.1.1.234]	http://www.genome.jp/dbget-bin/www_bget?ko:K13082	Q9XES5	1305	1.6e-142	Bifunctional dihydroflavonol 4-reductase/flavanone 4-reductase OS=Malus domestica OX=3750 GN=DFR PE=1 SV=1	PF01073//PF00056//PF01370//PF07469	3-beta hydroxysteroid dehydrogenase/isomerase family//lactate/malate dehydrogenase, NAD binding domain//NAD dependent epimerase/dehydratase family//Domain of unknown function (DUF1518)	GO:0006694//GO:0008210//GO:0008209//GO:0008207//GO:0055114	steroid biosynthetic process//estrogen metabolic process//androgen metabolic process//C21-steroid hormone metabolic process//oxidation-reduction process	GO:0016616//GO:0016491//GO:0003824//GO:0050662//GO:0003854	oxidoreductase activity, acting on the CH-OH group of donors, NAD or NADP as acceptor//oxidoreductase activity//catalytic activity//obsolete coenzyme binding//3-beta-hydroxy-delta5-steroid dehydrogenase activity	GO:0005634	nucleus	--	--
IF-C-B/T
Cluster-13504.20367	2206.23	19900	-3.1731	4.26e-11	2.18e-09	1840	269838874	ACZ48697.1	1727	7.4e-190	dihydroflavonol-4-reductase [Fagopyrum tataricum]	EF522145.1	EF522145	893	0	Fagopyrum cymosum dihydroflavonol 4-reductase mRNA, complete cds	K13082	DFR	bifunctional dihydroflavonol 4-reductase/flavanone 4-reductase [EC:1.1.1.219 1.1.1.234]	http://www.genome.jp/dbget-bin/www_bget?ko:K13082	Q9XES5	1371	5.4e-150	Bifunctional dihydroflavonol 4-reductase/flavanone 4-reductase OS=Malus domestica OX=3750 GN=DFR PE=1 SV=1	PF01370//PF01118//PF03435//PF01073	NAD dependent epimerase/dehydratase family//Semialdehyde dehydrogenase, NAD binding domain//Saccharopine dehydrogenase NADP binding domain//3-beta hydroxysteroid dehydrogenase/isomerase family	GO:0008207//GO:0055114//GO:0008209//GO:0006694//GO:0008210	C21-steroid hormone metabolic process//oxidation-reduction process//androgen metabolic process//steroid biosynthetic process//estrogen metabolic process	GO:0050662//GO:0016620//GO:0003854//GO:0016491//GO:0051287//GO:0003824//GO:0016616	obsolete coenzyme binding//oxidoreductase activity, acting on the aldehyde or oxo group of donors, NAD or NADP as acceptor//3-beta-hydroxy-delta5-steroid dehydrogenase activity//oxidoreductase activity//NAD binding//catalytic activity//oxidoreductase activity, acting on the CH-OH group of donors, NAD or NADP as acceptor	--	--	--	--
Cluster-13504.20500	337.924	743.578	-1.1377	0.029541	0.12827	2425	1228777539	XP_022014098.1	640	1.1e-63	uncharacterized protein LOC110913581 [Helianthus annuus]	--	--	--	--	--	K15891	FLDH	NAD+-dependent farnesol dehydrogenase	http://www.genome.jp/dbget-bin/www_bget?ko:K15891	P73212	184	3.1e-12	Putative dihydroflavonol 4-reductase OS=Synechocystis sp. (strain PCC 6803 / Kazusa) OX=1111708 GN=dfrA PE=3 SV=1	PF01370//PF01073	NAD dependent epimerase/dehydratase family//3-beta hydroxysteroid dehydrogenase/isomerase family	GO:0055114//GO:0008207//GO:0008210//GO:0006694//GO:0008209	oxidation-reduction process//C21-steroid hormone metabolic process//estrogen metabolic process//steroid biosynthetic process//androgen metabolic process	GO:0003854//GO:0050662//GO:0016616//GO:0003824	3-beta-hydroxy-delta5-steroid dehydrogenase activity//obsolete coenzyme binding//oxidoreductase activity, acting on the CH-OH group of donors, NAD or NADP as acceptor//catalytic activity	--	--	--	--
IF-C-R/T
Cluster-13504.20367	2573.98	20185	-2.9713	1.29e-11	5.65e-10	1840	269838874	ACZ48697.1	1727	7.4e-190	dihydroflavonol-4-reductase [Fagopyrum tataricum]	EF522145.1	EF522145	893	0	Fagopyrum cymosum dihydroflavonol 4-reductase mRNA, complete cds	K13082	DFR	bifunctional dihydroflavonol 4-reductase/flavanone 4-reductase [EC:1.1.1.219 1.1.1.234]	http://www.genome.jp/dbget-bin/www_bget?ko:K13082	Q9XES5	1371	5.4e-150	Bifunctional dihydroflavonol 4-reductase/flavanone 4-reductase OS=Malus domestica OX=3750 GN=DFR PE=1 SV=1	PF01370//PF01118//PF03435//PF01073	NAD dependent epimerase/dehydratase family//Semialdehyde dehydrogenase, NAD binding domain//Saccharopine dehydrogenase NADP binding domain//3-beta hydroxysteroid dehydrogenase/isomerase family	GO:0008207//GO:0055114//GO:0008209//GO:0006694//GO:0008210	C21-steroid hormone metabolic process//oxidation-reduction process//androgen metabolic process//steroid biosynthetic process//estrogen metabolic process	GO:0050662//GO:0016620//GO:0003854//GO:0016491//GO:0051287//GO:0003824//GO:0016616	obsolete coenzyme binding//oxidoreductase activity, acting on the aldehyde or oxo group of donors, NAD or NADP as acceptor//3-beta-hydroxy-delta5-steroid dehydrogenase activity//oxidoreductase activity//NAD binding//catalytic activity//oxidoreductase activity, acting on the CH-OH group of donors, NAD or NADP as acceptor	--	--	--	--
IF-T-R/T
Cluster-13504.20367	18255	912.977	4.3216	0.040358	0.99996	1840	269838874	ACZ48697.1	1727	7.4e-190	dihydroflavonol-4-reductase [Fagopyrum tataricum]	EF522145.1	EF522145	893	0	Fagopyrum cymosum dihydroflavonol 4-reductase mRNA, complete cds	K13082	DFR	bifunctional dihydroflavonol 4-reductase/flavanone 4-reductase [EC:1.1.1.219 1.1.1.234]	http://www.genome.jp/dbget-bin/www_bget?ko:K13082	Q9XES5	1371	5.4e-150	Bifunctional dihydroflavonol 4-reductase/flavanone 4-reductase OS=Malus domestica OX=3750 GN=DFR PE=1 SV=1	PF01370//PF01118//PF03435//PF01073	NAD dependent epimerase/dehydratase family//Semialdehyde dehydrogenase, NAD binding domain//Saccharopine dehydrogenase NADP binding domain//3-beta hydroxysteroid dehydrogenase/isomerase family	GO:0008207//GO:0055114//GO:0008209//GO:0006694//GO:0008210	C21-steroid hormone metabolic process//oxidation-reduction process//androgen metabolic process//steroid biosynthetic process//estrogen metabolic process	GO:0050662//GO:0016620//GO:0003854//GO:0016491//GO:0051287//GO:0003824//GO:0016616	obsolete coenzyme binding//oxidoreductase activity, acting on the aldehyde or oxo group of donors, NAD or NADP as acceptor//3-beta-hydroxy-delta5-steroid dehydrogenase activity//oxidoreductase activity//NAD binding//catalytic activity//oxidoreductase activity, acting on the CH-OH group of donors, NAD or NADP as acceptor	--	--	--	--
F-C-B/T
Cluster-13504.11445	62.8608	26.4535	1.2486	0.0039087	0.075872	1012	228480464	ACQ41893.1	272	2.1e-21	cinnamoyl-CoA reductase [Camellia oleifera]	--	--	--	--	--	-	-	-	http://www.genome.jp/dbget-bin/www_bget?ko:-	Q9XES5	137	3.6e-07	Bifunctional dihydroflavonol 4-reductase/flavanone 4-reductase OS=Malus domestica OX=3750 GN=DFR PE=1 SV=1	PF01370	NAD dependent epimerase/dehydratase family	--	--	GO:0003824//GO:0050662	catalytic activity//obsolete coenzyme binding	--	--	--	--
F-C-R/T
Cluster-13504.20367	16185.1	2115.31	2.9357	4.82e-05	0.0010554	1840	269838874	ACZ48697.1	1727	7.4e-190	dihydroflavonol-4-reductase [Fagopyrum tataricum]	EF522145.1	EF522145	893	0	Fagopyrum cymosum dihydroflavonol 4-reductase mRNA, complete cds	K13082	DFR	bifunctional dihydroflavonol 4-reductase/flavanone 4-reductase [EC:1.1.1.219 1.1.1.234]	http://www.genome.jp/dbget-bin/www_bget?ko:K13082	Q9XES5	1371	5.4e-150	Bifunctional dihydroflavonol 4-reductase/flavanone 4-reductase OS=Malus domestica OX=3750 GN=DFR PE=1 SV=1	PF01370//PF01118//PF03435//PF01073	NAD dependent epimerase/dehydratase family//Semialdehyde dehydrogenase, NAD binding domain//Saccharopine dehydrogenase NADP binding domain//3-beta hydroxysteroid dehydrogenase/isomerase family	GO:0008207//GO:0055114//GO:0008209//GO:0006694//GO:0008210	C21-steroid hormone metabolic process//oxidation-reduction process//androgen metabolic process//steroid biosynthetic process//estrogen metabolic process	GO:0050662//GO:0016620//GO:0003854//GO:0016491//GO:0051287//GO:0003824//GO:0016616	obsolete coenzyme binding//oxidoreductase activity, acting on the aldehyde or oxo group of donors, NAD or NADP as acceptor//3-beta-hydroxy-delta5-steroid dehydrogenase activity//oxidoreductase activity//NAD binding//catalytic activity//oxidoreductase activity, acting on the CH-OH group of donors, NAD or NADP as acceptor	--	--	--	--
Cluster-13504.20500	1036	541.1	0.93665	0.0068906	0.062691	2425	1228777539	XP_022014098.1	640	1.1e-63	uncharacterized protein LOC110913581 [Helianthus annuus]	--	--	--	--	--	K15891	FLDH	NAD+-dependent farnesol dehydrogenase	http://www.genome.jp/dbget-bin/www_bget?ko:K15891	P73212	184	3.1e-12	Putative dihydroflavonol 4-reductase OS=Synechocystis sp. (strain PCC 6803 / Kazusa) OX=1111708 GN=dfrA PE=3 SV=1	PF01370//PF01073	NAD dependent epimerase/dehydratase family//3-beta hydroxysteroid dehydrogenase/isomerase family	GO:0055114//GO:0008207//GO:0008210//GO:0006694//GO:0008209	oxidation-reduction process//C21-steroid hormone metabolic process//estrogen metabolic process//steroid biosynthetic process//androgen metabolic process	GO:0003854//GO:0050662//GO:0016616//GO:0003824	3-beta-hydroxy-delta5-steroid dehydrogenase activity//obsolete coenzyme binding//oxidoreductase activity, acting on the CH-OH group of donors, NAD or NADP as acceptor//catalytic activity	--	--	--	--
F-T-M/T
Cluster-13504.20367	4872.15	1514.82	1.6854	0.0195	0.31262	1840	269838874	ACZ48697.1	1727	7.4e-190	dihydroflavonol-4-reductase [Fagopyrum tataricum]	EF522145.1	EF522145	893	0	Fagopyrum cymosum dihydroflavonol 4-reductase mRNA, complete cds	K13082	DFR	bifunctional dihydroflavonol 4-reductase/flavanone 4-reductase [EC:1.1.1.219 1.1.1.234]	http://www.genome.jp/dbget-bin/www_bget?ko:K13082	Q9XES5	1371	5.4e-150	Bifunctional dihydroflavonol 4-reductase/flavanone 4-reductase OS=Malus domestica OX=3750 GN=DFR PE=1 SV=1	PF01370//PF01118//PF03435//PF01073	NAD dependent epimerase/dehydratase family//Semialdehyde dehydrogenase, NAD binding domain//Saccharopine dehydrogenase NADP binding domain//3-beta hydroxysteroid dehydrogenase/isomerase family	GO:0008207//GO:0055114//GO:0008209//GO:0006694//GO:0008210	C21-steroid hormone metabolic process//oxidation-reduction process//androgen metabolic process//steroid biosynthetic process//estrogen metabolic process	GO:0050662//GO:0016620//GO:0003854//GO:0016491//GO:0051287//GO:0003824//GO:0016616	obsolete coenzyme binding//oxidoreductase activity, acting on the aldehyde or oxo group of donors, NAD or NADP as acceptor//3-beta-hydroxy-delta5-steroid dehydrogenase activity//oxidoreductase activity//NAD binding//catalytic activity//oxidoreductase activity, acting on the CH-OH group of donors, NAD or NADP as acceptor	--	--	--	--
F-T-B/T
Cluster-13504.11445	33.7342	91.4227	-1.4371	0.0078529	0.12751	1012	228480464	ACQ41893.1	272	2.1e-21	cinnamoyl-CoA reductase [Camellia oleifera]	--	--	--	--	--	-	-	-	http://www.genome.jp/dbget-bin/www_bget?ko:-	Q9XES5	137	3.6e-07	Bifunctional dihydroflavonol 4-reductase/flavanone 4-reductase OS=Malus domestica OX=3750 GN=DFR PE=1 SV=1	PF01370	NAD dependent epimerase/dehydratase family	--	--	GO:0003824//GO:0050662	catalytic activity//obsolete coenzyme binding	--	--	--	--
Cluster-13504.20367	5780.09	1502.15	1.9441	0.014396	0.19345	1840	269838874	ACZ48697.1	1727	7.4e-190	dihydroflavonol-4-reductase [Fagopyrum tataricum]	EF522145.1	EF522145	893	0	Fagopyrum cymosum dihydroflavonol 4-reductase mRNA, complete cds	K13082	DFR	bifunctional dihydroflavonol 4-reductase/flavanone 4-reductase [EC:1.1.1.219 1.1.1.234]	http://www.genome.jp/dbget-bin/www_bget?ko:K13082	Q9XES5	1371	5.4e-150	Bifunctional dihydroflavonol 4-reductase/flavanone 4-reductase OS=Malus domestica OX=3750 GN=DFR PE=1 SV=1	PF01370//PF01118//PF03435//PF01073	NAD dependent epimerase/dehydratase family//Semialdehyde dehydrogenase, NAD binding domain//Saccharopine dehydrogenase NADP binding domain//3-beta hydroxysteroid dehydrogenase/isomerase family	GO:0008207//GO:0055114//GO:0008209//GO:0006694//GO:0008210	C21-steroid hormone metabolic process//oxidation-reduction process//androgen metabolic process//steroid biosynthetic process//estrogen metabolic process	GO:0050662//GO:0016620//GO:0003854//GO:0016491//GO:0051287//GO:0003824//GO:0016616	obsolete coenzyme binding//oxidoreductase activity, acting on the aldehyde or oxo group of donors, NAD or NADP as acceptor//3-beta-hydroxy-delta5-steroid dehydrogenase activity//oxidoreductase activity//NAD binding//catalytic activity//oxidoreductase activity, acting on the CH-OH group of donors, NAD or NADP as acceptor	--	--	--	--
F-T-R/T
Cluster-13504.20367	19804.7	1458.61	3.7632	5.4e-12	4.21e-10	1840	269838874	ACZ48697.1	1727	7.4e-190	dihydroflavonol-4-reductase [Fagopyrum tataricum]	EF522145.1	EF522145	893	0	Fagopyrum cymosum dihydroflavonol 4-reductase mRNA, complete cds	K13082	DFR	bifunctional dihydroflavonol 4-reductase/flavanone 4-reductase [EC:1.1.1.219 1.1.1.234]	http://www.genome.jp/dbget-bin/www_bget?ko:K13082	Q9XES5	1371	5.4e-150	Bifunctional dihydroflavonol 4-reductase/flavanone 4-reductase OS=Malus domestica OX=3750 GN=DFR PE=1 SV=1	PF01370//PF01118//PF03435//PF01073	NAD dependent epimerase/dehydratase family//Semialdehyde dehydrogenase, NAD binding domain//Saccharopine dehydrogenase NADP binding domain//3-beta hydroxysteroid dehydrogenase/isomerase family	GO:0008207//GO:0055114//GO:0008209//GO:0006694//GO:0008210	C21-steroid hormone metabolic process//oxidation-reduction process//androgen metabolic process//steroid biosynthetic process//estrogen metabolic process	GO:0050662//GO:0016620//GO:0003854//GO:0016491//GO:0051287//GO:0003824//GO:0016616	obsolete coenzyme binding//oxidoreductase activity, acting on the aldehyde or oxo group of donors, NAD or NADP as acceptor//3-beta-hydroxy-delta5-steroid dehydrogenase activity//oxidoreductase activity//NAD binding//catalytic activity//oxidoreductase activity, acting on the CH-OH group of donors, NAD or NADP as acceptor	--	--	--	--
Cluster-13504.11445	38.2192	88.9613	-1.2191	0.033836	0.16559	1012	228480464	ACQ41893.1	272	2.1e-21	cinnamoyl-CoA reductase [Camellia oleifera]	--	--	--	--	--	-	-	-	http://www.genome.jp/dbget-bin/www_bget?ko:-	Q9XES5	137	3.6e-07	Bifunctional dihydroflavonol 4-reductase/flavanone 4-reductase OS=Malus domestica OX=3750 GN=DFR PE=1 SV=1	PF01370	NAD dependent epimerase/dehydratase family	--	--	GO:0003824//GO:0050662	catalytic activity//obsolete coenzyme binding	--	--	--	--
W-C-M/T
Cluster-13504.20367	1174.44	4567.21	-1.9593	0.0060593	0.48544	1840	269838874	ACZ48697.1	1727	7.4e-190	dihydroflavonol-4-reductase [Fagopyrum tataricum]	EF522145.1	EF522145	893	0	Fagopyrum cymosum dihydroflavonol 4-reductase mRNA, complete cds	K13082	DFR	bifunctional dihydroflavonol 4-reductase/flavanone 4-reductase [EC:1.1.1.219 1.1.1.234]	http://www.genome.jp/dbget-bin/www_bget?ko:K13082	Q9XES5	1371	5.4e-150	Bifunctional dihydroflavonol 4-reductase/flavanone 4-reductase OS=Malus domestica OX=3750 GN=DFR PE=1 SV=1	PF01370//PF01118//PF03435//PF01073	NAD dependent epimerase/dehydratase family//Semialdehyde dehydrogenase, NAD binding domain//Saccharopine dehydrogenase NADP binding domain//3-beta hydroxysteroid dehydrogenase/isomerase family	GO:0008207//GO:0055114//GO:0008209//GO:0006694//GO:0008210	C21-steroid hormone metabolic process//oxidation-reduction process//androgen metabolic process//steroid biosynthetic process//estrogen metabolic process	GO:0050662//GO:0016620//GO:0003854//GO:0016491//GO:0051287//GO:0003824//GO:0016616	obsolete coenzyme binding//oxidoreductase activity, acting on the aldehyde or oxo group of donors, NAD or NADP as acceptor//3-beta-hydroxy-delta5-steroid dehydrogenase activity//oxidoreductase activity//NAD binding//catalytic activity//oxidoreductase activity, acting on the CH-OH group of donors, NAD or NADP as acceptor	--	--	--	--
Cluster-13504.20500	533.125	1293.15	-1.278	0.025955	0.92714	2425	1228777539	XP_022014098.1	640	1.1e-63	uncharacterized protein LOC110913581 [Helianthus annuus]	--	--	--	--	--	K15891	FLDH	NAD+-dependent farnesol dehydrogenase	http://www.genome.jp/dbget-bin/www_bget?ko:K15891	P73212	184	3.1e-12	Putative dihydroflavonol 4-reductase OS=Synechocystis sp. (strain PCC 6803 / Kazusa) OX=1111708 GN=dfrA PE=3 SV=1	PF01370//PF01073	NAD dependent epimerase/dehydratase family//3-beta hydroxysteroid dehydrogenase/isomerase family	GO:0055114//GO:0008207//GO:0008210//GO:0006694//GO:0008209	oxidation-reduction process//C21-steroid hormone metabolic process//estrogen metabolic process//steroid biosynthetic process//androgen metabolic process	GO:0003854//GO:0050662//GO:0016616//GO:0003824	3-beta-hydroxy-delta5-steroid dehydrogenase activity//obsolete coenzyme binding//oxidoreductase activity, acting on the CH-OH group of donors, NAD or NADP as acceptor//catalytic activity	--	--	--	--
W-C-R/T
Cluster-13504.11445	23.2114	2.46301	3.2229	0.0033926	0.022034	1012	228480464	ACQ41893.1	272	2.1e-21	cinnamoyl-CoA reductase [Camellia oleifera]	--	--	--	--	--	-	-	-	http://www.genome.jp/dbget-bin/www_bget?ko:-	Q9XES5	137	3.6e-07	Bifunctional dihydroflavonol 4-reductase/flavanone 4-reductase OS=Malus domestica OX=3750 GN=DFR PE=1 SV=1	PF01370	NAD dependent epimerase/dehydratase family	--	--	GO:0003824//GO:0050662	catalytic activity//obsolete coenzyme binding	--	--	--	--
W-T-R/T
Cluster-13504.11445	33.6669	2.81983	3.6017	0.0002429	0.0037876	1012	228480464	ACQ41893.1	272	2.1e-21	cinnamoyl-CoA reductase [Camellia oleifera]	--	--	--	--	--	-	-	-	http://www.genome.jp/dbget-bin/www_bget?ko:-	Q9XES5	137	3.6e-07	Bifunctional dihydroflavonol 4-reductase/flavanone 4-reductase OS=Malus domestica OX=3750 GN=DFR PE=1 SV=1	PF01370	NAD dependent epimerase/dehydratase family	--	--	GO:0003824//GO:0050662	catalytic activity//obsolete coenzyme binding	--	--	--	--

## Sheet: ANR
gene_id	BL_C2_readcount	BL_C1_readcount	log2FoldChange	pval	padj	Gene Length	NR GI	NR ID	NR Score	NR Evalue	NR Description	NT GI	NT ID	NT Score	NT Evalue	NT Description	KO ID	KO Name	KO Description	Http Link	Swissprot ID	Swissprot Score	Swissprot Evalue	Swissprot Description	PFAM ID	PFAM description	Gene Ontology Biological Pathway	BP Description	Gene Ontology Molecular Function	MF Description	Gene Ontology Cellular Component	CC Description	KOG ID	KOG Description
BD-C-M/T
Cluster-13504.29296	206.24	613.475	-1.5722	0.030028	0.98373	1181	557639995	AHA14497.1	160	2.4e-08	anthocyanidin reductase [Fagopyrum tataricum]	KC404848.1	KC404848	220	6.87149e-109	Fagopyrum tataricum anthocyanidin reductase mRNA, complete cds	K08695	ANR	anthocyanidin reductase	http://www.genome.jp/dbget-bin/www_bget?ko:K08695	Q5FB34	132	1.6e-06	Anthocyanidin reductase ((2S)-flavan-3-ol-forming) OS=Vitis vinifera OX=29760 GN=ANR PE=1 SV=1	--	--	--	--	--	--	--	--	--	--
BD-C-B/T
Cluster-13504.40162	269.507	124.723	1.1122	0.0035253	0.12566	6302	1060856059	BAV56576.1	766	6.9e-78	putative leucoanthocyanidin reductase [Fagopyrum esculentum]	LC107623.1	LC107623	435	0	Fagopyrum esculentum FeLAR2 mRNA for putative leucoanthocyanidin reductase, complete cds	K13081	LAR	leucoanthocyanidin reductase	http://www.genome.jp/dbget-bin/www_bget?ko:K13081	Q84V83	600	4.6e-60	Leucoanthocyanidin reductase OS=Desmodium uncinatum OX=225101 GN=LAR PE=1 SV=1	PF01370//PF01073//PF01591	NAD dependent epimerase/dehydratase family//3-beta hydroxysteroid dehydrogenase/isomerase family//6-phosphofructo-2-kinase	GO:0006013//GO:0008210//GO:0006694//GO:0008209//GO:0008207//GO:0055114//GO:0006000	mannose metabolic process//estrogen metabolic process//steroid biosynthetic process//androgen metabolic process//C21-steroid hormone metabolic process//oxidation-reduction process//fructose metabolic process	GO:0016616//GO:0003824//GO:0005524//GO:0050662//GO:0003873//GO:0003854	oxidoreductase activity, acting on the CH-OH group of donors, NAD or NADP as acceptor//catalytic activity//ATP binding//obsolete coenzyme binding//6-phosphofructo-2-kinase activity//3-beta-hydroxy-delta5-steroid dehydrogenase activity	--	--	--	--
BD-C-R/T
Cluster-13504.6433	48.6069	1.68096	4.8124	0.00037932	0.0034262	1360	747094900	XP_011095308.1	1185	3.8e-127	putative anthocyanidin reductase isoform X2 [Sesamum indicum]	--	--	--	--	--	-	-	-	http://www.genome.jp/dbget-bin/www_bget?ko:-	Q5XLY0	689	4.8e-71	Putative anthocyanidin reductase OS=Ginkgo biloba OX=3311 PE=2 SV=1	PF01073//PF01370	3-beta hydroxysteroid dehydrogenase/isomerase family//NAD dependent epimerase/dehydratase family	GO:0008207//GO:0055114//GO:0008210//GO:0006694//GO:0008209	C21-steroid hormone metabolic process//oxidation-reduction process//estrogen metabolic process//steroid biosynthetic process//androgen metabolic process	GO:0003854//GO:0050662//GO:0016616//GO:0003824	3-beta-hydroxy-delta5-steroid dehydrogenase activity//obsolete coenzyme binding//oxidoreductase activity, acting on the CH-OH group of donors, NAD or NADP as acceptor//catalytic activity	--	--	--	--
BD-T-B/T
Cluster-13504.29296	68.3305	157.827	-1.2068	0.0084362	0.26234	1181	557639995	AHA14497.1	160	2.4e-08	anthocyanidin reductase [Fagopyrum tataricum]	KC404848.1	KC404848	220	6.87149e-109	Fagopyrum tataricum anthocyanidin reductase mRNA, complete cds	K08695	ANR	anthocyanidin reductase	http://www.genome.jp/dbget-bin/www_bget?ko:K08695	Q5FB34	132	1.6e-06	Anthocyanidin reductase ((2S)-flavan-3-ol-forming) OS=Vitis vinifera OX=29760 GN=ANR PE=1 SV=1	--	--	--	--	--	--	--	--	--	--
Cluster-13504.28087	631.446	1364.98	-1.1121	0.0047388	0.18998	2697	557639995	AHA14497.1	1389	1.7e-150	anthocyanidin reductase [Fagopyrum tataricum]	KC404848.1	KC404848	638	0	Fagopyrum tataricum anthocyanidin reductase mRNA, complete cds	K08695	ANR	anthocyanidin reductase	http://www.genome.jp/dbget-bin/www_bget?ko:K08695	D7U6G6	1207	8.2e-131	Anthocyanidin reductase ((2S)-flavan-3-ol-forming) OS=Vitis vinifera OX=29760 GN=ANR PE=3 SV=1	PF01073//PF02882//PF01144//PF00208//PF01370//PF01118	3-beta hydroxysteroid dehydrogenase/isomerase family//Tetrahydrofolate dehydrogenase/cyclohydrolase, NAD(P)-binding domain//Coenzyme A transferase//Glutamate/Leucine/Phenylalanine/Valine dehydrogenase//NAD dependent epimerase/dehydratase family//Semialdehyde dehydrogenase, NAD binding domain	GO:0008209//GO:0009396//GO:0046487//GO:0008207//GO:0008210//GO:0006694//GO:0006520//GO:0055114	androgen metabolic process//folic acid-containing compound biosynthetic process//glyoxylate metabolic process//C21-steroid hormone metabolic process//estrogen metabolic process//steroid biosynthetic process//cellular amino acid metabolic process//oxidation-reduction process	GO:0003824//GO:0004488//GO:0003854//GO:0016620//GO:0050662//GO:0008410//GO:0016616//GO:0016491//GO:0051287	catalytic activity//methylenetetrahydrofolate dehydrogenase (NADP+) activity//3-beta-hydroxy-delta5-steroid dehydrogenase activity//oxidoreductase activity, acting on the aldehyde or oxo group of donors, NAD or NADP as acceptor//obsolete coenzyme binding//CoA-transferase activity//oxidoreductase activity, acting on the CH-OH group of donors, NAD or NADP as acceptor//oxidoreductase activity//NAD b…	--	--	--	--
BD-T-R/T
Cluster-13504.6433	73.6048	0.271969	7.9326	4.72e-08	6.25e-07	1360	747094900	XP_011095308.1	1185	3.8e-127	putative anthocyanidin reductase isoform X2 [Sesamum indicum]	--	--	--	--	--	-	-	-	http://www.genome.jp/dbget-bin/www_bget?ko:-	Q5XLY0	689	4.8e-71	Putative anthocyanidin reductase OS=Ginkgo biloba OX=3311 PE=2 SV=1	PF01073//PF01370	3-beta hydroxysteroid dehydrogenase/isomerase family//NAD dependent epimerase/dehydratase family	GO:0008207//GO:0055114//GO:0008210//GO:0006694//GO:0008209	C21-steroid hormone metabolic process//oxidation-reduction process//estrogen metabolic process//steroid biosynthetic process//androgen metabolic process	GO:0003854//GO:0050662//GO:0016616//GO:0003824	3-beta-hydroxy-delta5-steroid dehydrogenase activity//obsolete coenzyme binding//oxidoreductase activity, acting on the CH-OH group of donors, NAD or NADP as acceptor//catalytic activity	--	--	--	--
Cluster-13504.28087	5120.9	1139.57	2.1678	4.06e-06	3.99e-05	2697	557639995	AHA14497.1	1389	1.7e-150	anthocyanidin reductase [Fagopyrum tataricum]	KC404848.1	KC404848	638	0	Fagopyrum tataricum anthocyanidin reductase mRNA, complete cds	K08695	ANR	anthocyanidin reductase	http://www.genome.jp/dbget-bin/www_bget?ko:K08695	D7U6G6	1207	8.2e-131	Anthocyanidin reductase ((2S)-flavan-3-ol-forming) OS=Vitis vinifera OX=29760 GN=ANR PE=3 SV=1	PF01073//PF02882//PF01144//PF00208//PF01370//PF01118	3-beta hydroxysteroid dehydrogenase/isomerase family//Tetrahydrofolate dehydrogenase/cyclohydrolase, NAD(P)-binding domain//Coenzyme A transferase//Glutamate/Leucine/Phenylalanine/Valine dehydrogenase//NAD dependent epimerase/dehydratase family//Semialdehyde dehydrogenase, NAD binding domain	GO:0008209//GO:0009396//GO:0046487//GO:0008207//GO:0008210//GO:0006694//GO:0006520//GO:0055114	androgen metabolic process//folic acid-containing compound biosynthetic process//glyoxylate metabolic process//C21-steroid hormone metabolic process//estrogen metabolic process//steroid biosynthetic process//cellular amino acid metabolic process//oxidation-reduction process	GO:0003824//GO:0004488//GO:0003854//GO:0016620//GO:0050662//GO:0008410//GO:0016616//GO:0016491//GO:0051287	catalytic activity//methylenetetrahydrofolate dehydrogenase (NADP+) activity//3-beta-hydroxy-delta5-steroid dehydrogenase activity//oxidoreductase activity, acting on the aldehyde or oxo group of donors, NAD or NADP as acceptor//obsolete coenzyme binding//CoA-transferase activity//oxidoreductase activity, acting on the CH-OH group of donors, NAD or NADP as acceptor//oxidoreductase activity//NAD b…	--	--	--	--
Cluster-13504.29296	552.443	131.766	2.0668	4.17e-06	4.08e-05	1181	557639995	AHA14497.1	160	2.4e-08	anthocyanidin reductase [Fagopyrum tataricum]	KC404848.1	KC404848	220	6.87e-109	Fagopyrum tataricum anthocyanidin reductase mRNA, complete cds	K08695	ANR	anthocyanidin reductase	http://www.genome.jp/dbget-bin/www_bget?ko:K08695	Q5FB34	132	1.6e-06	Anthocyanidin reductase ((2S)-flavan-3-ol-forming) OS=Vitis vinifera OX=29760 GN=ANR PE=1 SV=1	--	--	--	--	--	--	--	--	--	--
IF-C-M/T
Cluster-13504.28087	7030.83	14407.2	-1.035	0.00089357	0.054162	2697	557639995	AHA14497.1	1389	1.7e-150	anthocyanidin reductase [Fagopyrum tataricum]	KC404848.1	KC404848	638	0	Fagopyrum tataricum anthocyanidin reductase mRNA, complete cds	K08695	ANR	anthocyanidin reductase	http://www.genome.jp/dbget-bin/www_bget?ko:K08695	D7U6G6	1207	8.2e-131	Anthocyanidin reductase ((2S)-flavan-3-ol-forming) OS=Vitis vinifera OX=29760 GN=ANR PE=3 SV=1	PF01073//PF02882//PF01144//PF00208//PF01370//PF01118	3-beta hydroxysteroid dehydrogenase/isomerase family//Tetrahydrofolate dehydrogenase/cyclohydrolase, NAD(P)-binding domain//Coenzyme A transferase//Glutamate/Leucine/Phenylalanine/Valine dehydrogenase//NAD dependent epimerase/dehydratase family//Semialdehyde dehydrogenase, NAD binding domain	GO:0008209//GO:0009396//GO:0046487//GO:0008207//GO:0008210//GO:0006694//GO:0006520//GO:0055114	androgen metabolic process//folic acid-containing compound biosynthetic process//glyoxylate metabolic process//C21-steroid hormone metabolic process//estrogen metabolic process//steroid biosynthetic process//cellular amino acid metabolic process//oxidation-reduction process	GO:0003824//GO:0004488//GO:0003854//GO:0016620//GO:0050662//GO:0008410//GO:0016616//GO:0016491//GO:0051287	catalytic activity//methylenetetrahydrofolate dehydrogenase (NADP+) activity//3-beta-hydroxy-delta5-steroid dehydrogenase activity//oxidoreductase activity, acting on the aldehyde or oxo group of donors, NAD or NADP as acceptor//obsolete coenzyme binding//CoA-transferase activity//oxidoreductase activity, acting on the CH-OH group of donors, NAD or NADP as acceptor//oxidoreductase activity//NAD b…	--	--	--	--
Cluster-13504.29296	686.5	1504.59	-1.1321	0.0025229	0.10772	1181	557639995	AHA14497.1	160	2.4e-08	anthocyanidin reductase [Fagopyrum tataricum]	KC404848.1	KC404848	220	6.87e-109	Fagopyrum tataricum anthocyanidin reductase mRNA, complete cds	K08695	ANR	anthocyanidin reductase	http://www.genome.jp/dbget-bin/www_bget?ko:K08695	Q5FB34	132	1.6e-06	Anthocyanidin reductase ((2S)-flavan-3-ol-forming) OS=Vitis vinifera OX=29760 GN=ANR PE=1 SV=1	--	--	--	--	--	--	--	--	--	--
IF-C-B/T
Cluster-13504.28087	1952.61	16360.5	-3.0668	1.17e-06	2.45e-05	2697	557639995	AHA14497.1	1389	1.7e-150	anthocyanidin reductase [Fagopyrum tataricum]	KC404848.1	KC404848	638	0	Fagopyrum tataricum anthocyanidin reductase mRNA, complete cds	K08695	ANR	anthocyanidin reductase	http://www.genome.jp/dbget-bin/www_bget?ko:K08695	D7U6G6	1207	8.2e-131	Anthocyanidin reductase ((2S)-flavan-3-ol-forming) OS=Vitis vinifera OX=29760 GN=ANR PE=3 SV=1	PF01073//PF02882//PF01144//PF00208//PF01370//PF01118	3-beta hydroxysteroid dehydrogenase/isomerase family//Tetrahydrofolate dehydrogenase/cyclohydrolase, NAD(P)-binding domain//Coenzyme A transferase//Glutamate/Leucine/Phenylalanine/Valine dehydrogenase//NAD dependent epimerase/dehydratase family//Semialdehyde dehydrogenase, NAD binding domain	GO:0008209//GO:0009396//GO:0046487//GO:0008207//GO:0008210//GO:0006694//GO:0006520//GO:0055114	androgen metabolic process//folic acid-containing compound biosynthetic process//glyoxylate metabolic process//C21-steroid hormone metabolic process//estrogen metabolic process//steroid biosynthetic process//cellular amino acid metabolic process//oxidation-reduction process	GO:0003824//GO:0004488//GO:0003854//GO:0016620//GO:0050662//GO:0008410//GO:0016616//GO:0016491//GO:0051287	catalytic activity//methylenetetrahydrofolate dehydrogenase (NADP+) activity//3-beta-hydroxy-delta5-steroid dehydrogenase activity//oxidoreductase activity, acting on the aldehyde or oxo group of donors, NAD or NADP as acceptor//obsolete coenzyme binding//CoA-transferase activity//oxidoreductase activity, acting on the CH-OH group of donors, NAD or NADP as acceptor//oxidoreductase activity//NAD b…	--	--	--	--
Cluster-13504.6433	1.95919	51.8993	-4.7314	2.15e-05	0.00032054	1360	747094900	XP_011095308.1	1185	3.8e-127	putative anthocyanidin reductase isoform X2 [Sesamum indicum]	--	--	--	--	--	-	-	-	http://www.genome.jp/dbget-bin/www_bget?ko:-	Q5XLY0	689	4.8e-71	Putative anthocyanidin reductase OS=Ginkgo biloba OX=3311 PE=2 SV=1	PF01073//PF01370	3-beta hydroxysteroid dehydrogenase/isomerase family//NAD dependent epimerase/dehydratase family	GO:0008207//GO:0055114//GO:0008210//GO:0006694//GO:0008209	C21-steroid hormone metabolic process//oxidation-reduction process//estrogen metabolic process//steroid biosynthetic process//androgen metabolic process	GO:0003854//GO:0050662//GO:0016616//GO:0003824	3-beta-hydroxy-delta5-steroid dehydrogenase activity//obsolete coenzyme binding//oxidoreductase activity, acting on the CH-OH group of donors, NAD or NADP as acceptor//catalytic activity	--	--	--	--
Cluster-13504.29296	266.123	1713.97	-2.6872	0.00015059	0.0017314	1181	557639995	AHA14497.1	160	2.4e-08	anthocyanidin reductase [Fagopyrum tataricum]	KC404848.1	KC404848	220	6.87e-109	Fagopyrum tataricum anthocyanidin reductase mRNA, complete cds	K08695	ANR	anthocyanidin reductase	http://www.genome.jp/dbget-bin/www_bget?ko:K08695	Q5FB34	132	1.6e-06	Anthocyanidin reductase ((2S)-flavan-3-ol-forming) OS=Vitis vinifera OX=29760 GN=ANR PE=1 SV=1	--	--	--	--	--	--	--	--	--	--
IF-C-R/T
Cluster-13504.28087	2301.61	16599.1	-2.8504	5.16e-09	1.49e-07	2697	557639995	AHA14497.1	1389	1.7e-150	anthocyanidin reductase [Fagopyrum tataricum]	KC404848.1	KC404848	638	0	Fagopyrum tataricum anthocyanidin reductase mRNA, complete cds	K08695	ANR	anthocyanidin reductase	http://www.genome.jp/dbget-bin/www_bget?ko:K08695	D7U6G6	1207	8.2e-131	Anthocyanidin reductase ((2S)-flavan-3-ol-forming) OS=Vitis vinifera OX=29760 GN=ANR PE=3 SV=1	PF01073//PF02882//PF01144//PF00208//PF01370//PF01118	3-beta hydroxysteroid dehydrogenase/isomerase family//Tetrahydrofolate dehydrogenase/cyclohydrolase, NAD(P)-binding domain//Coenzyme A transferase//Glutamate/Leucine/Phenylalanine/Valine dehydrogenase//NAD dependent epimerase/dehydratase family//Semialdehyde dehydrogenase, NAD binding domain	GO:0008209//GO:0009396//GO:0046487//GO:0008207//GO:0008210//GO:0006694//GO:0006520//GO:0055114	androgen metabolic process//folic acid-containing compound biosynthetic process//glyoxylate metabolic process//C21-steroid hormone metabolic process//estrogen metabolic process//steroid biosynthetic process//cellular amino acid metabolic process//oxidation-reduction process	GO:0003824//GO:0004488//GO:0003854//GO:0016620//GO:0050662//GO:0008410//GO:0016616//GO:0016491//GO:0051287	catalytic activity//methylenetetrahydrofolate dehydrogenase (NADP+) activity//3-beta-hydroxy-delta5-steroid dehydrogenase activity//oxidoreductase activity, acting on the aldehyde or oxo group of donors, NAD or NADP as acceptor//obsolete coenzyme binding//CoA-transferase activity//oxidoreductase activity, acting on the CH-OH group of donors, NAD or NADP as acceptor//oxidoreductase activity//NAD b…	--	--	--	--
Cluster-13504.29296	297.233	1738.75	-2.5486	2.04e-08	5.33e-07	1181	557639995	AHA14497.1	160	2.4e-08	anthocyanidin reductase [Fagopyrum tataricum]	KC404848.1	KC404848	220	6.87e-109	Fagopyrum tataricum anthocyanidin reductase mRNA, complete cds	K08695	ANR	anthocyanidin reductase	http://www.genome.jp/dbget-bin/www_bget?ko:K08695	Q5FB34	132	1.6e-06	Anthocyanidin reductase ((2S)-flavan-3-ol-forming) OS=Vitis vinifera OX=29760 GN=ANR PE=1 SV=1	--	--	--	--	--	--	--	--	--	--
Cluster-13504.6433	4.88221	52.7036	-3.4256	9.21e-06	0.00013661	1360	747094900	XP_011095308.1	1185	3.8e-127	putative anthocyanidin reductase isoform X2 [Sesamum indicum]	--	--	--	--	--	-	-	-	http://www.genome.jp/dbget-bin/www_bget?ko:-	Q5XLY0	689	4.8e-71	Putative anthocyanidin reductase OS=Ginkgo biloba OX=3311 PE=2 SV=1	PF01073//PF01370	3-beta hydroxysteroid dehydrogenase/isomerase family//NAD dependent epimerase/dehydratase family	GO:0008207//GO:0055114//GO:0008210//GO:0006694//GO:0008209	C21-steroid hormone metabolic process//oxidation-reduction process//estrogen metabolic process//steroid biosynthetic process//androgen metabolic process	GO:0003854//GO:0050662//GO:0016616//GO:0003824	3-beta-hydroxy-delta5-steroid dehydrogenase activity//obsolete coenzyme binding//oxidoreductase activity, acting on the CH-OH group of donors, NAD or NADP as acceptor//catalytic activity	--	--	--	--
IF-T-R/T
Cluster-13504.28087	10022	73.136	7.0983	0.026692	0.99996	2697	557639995	AHA14497.1	1389	1.7e-150	anthocyanidin reductase [Fagopyrum tataricum]	KC404848.1	KC404848	638	0	Fagopyrum tataricum anthocyanidin reductase mRNA, complete cds	K08695	ANR	anthocyanidin reductase	http://www.genome.jp/dbget-bin/www_bget?ko:K08695	D7U6G6	1207	8.2e-131	Anthocyanidin reductase ((2S)-flavan-3-ol-forming) OS=Vitis vinifera OX=29760 GN=ANR PE=3 SV=1	PF01073//PF02882//PF01144//PF00208//PF01370//PF01118	3-beta hydroxysteroid dehydrogenase/isomerase family//Tetrahydrofolate dehydrogenase/cyclohydrolase, NAD(P)-binding domain//Coenzyme A transferase//Glutamate/Leucine/Phenylalanine/Valine dehydrogenase//NAD dependent epimerase/dehydratase family//Semialdehyde dehydrogenase, NAD binding domain	GO:0008209//GO:0009396//GO:0046487//GO:0008207//GO:0008210//GO:0006694//GO:0006520//GO:0055114	androgen metabolic process//folic acid-containing compound biosynthetic process//glyoxylate metabolic process//C21-steroid hormone metabolic process//estrogen metabolic process//steroid biosynthetic process//cellular amino acid metabolic process//oxidation-reduction process	GO:0003824//GO:0004488//GO:0003854//GO:0016620//GO:0050662//GO:0008410//GO:0016616//GO:0016491//GO:0051287	catalytic activity//methylenetetrahydrofolate dehydrogenase (NADP+) activity//3-beta-hydroxy-delta5-steroid dehydrogenase activity//oxidoreductase activity, acting on the aldehyde or oxo group of donors, NAD or NADP as acceptor//obsolete coenzyme binding//CoA-transferase activity//oxidoreductase activity, acting on the CH-OH group of donors, NAD or NADP as acceptor//oxidoreductase activity//NAD b…	--	--	--	--
F-C-B/T
Cluster-13504.11639	169.423	19.2683	3.1368	0.0067625	0.11432	1482	1060856057	BAV56575.1	1253	5.5e-135	putative leucoanthocyanidin reductase [Fagopyrum esculentum]	LC107623.1	LC107623	681	0	Fagopyrum esculentum FeLAR2 mRNA for putative leucoanthocyanidin reductase, complete cds	K13081	LAR	leucoanthocyanidin reductase	http://www.genome.jp/dbget-bin/www_bget?ko:K13081	Q84V83	1070	3.4e-115	Leucoanthocyanidin reductase OS=Desmodium uncinatum OX=225101 GN=LAR PE=1 SV=1	PF01370//PF01073	NAD dependent epimerase/dehydratase family//3-beta hydroxysteroid dehydrogenase/isomerase family	GO:0008209//GO:0008210//GO:0006694//GO:0008207//GO:0055114	androgen metabolic process//estrogen metabolic process//steroid biosynthetic process//C21-steroid hormone metabolic process//oxidation-reduction process	GO:0003824//GO:0016616//GO:0050662//GO:0003854	catalytic activity//oxidoreductase activity, acting on the CH-OH group of donors, NAD or NADP as acceptor//obsolete coenzyme binding//3-beta-hydroxy-delta5-steroid dehydrogenase activity	--	--	--	--
Cluster-13504.40162	389.085	192.833	1.0121	0.024599	0.28534	6302	1060856059	BAV56576.1	766	6.9e-78	putative leucoanthocyanidin reductase [Fagopyrum esculentum]	LC107623.1	LC107623	435	0	Fagopyrum esculentum FeLAR2 mRNA for putative leucoanthocyanidin reductase, complete cds	K13081	LAR	leucoanthocyanidin reductase	http://www.genome.jp/dbget-bin/www_bget?ko:K13081	Q84V83	600	4.6e-60	Leucoanthocyanidin reductase OS=Desmodium uncinatum OX=225101 GN=LAR PE=1 SV=1	PF01370//PF01073//PF01591	NAD dependent epimerase/dehydratase family//3-beta hydroxysteroid dehydrogenase/isomerase family//6-phosphofructo-2-kinase	GO:0006013//GO:0008210//GO:0006694//GO:0008209//GO:0008207//GO:0055114//GO:0006000	mannose metabolic process//estrogen metabolic process//steroid biosynthetic process//androgen metabolic process//C21-steroid hormone metabolic process//oxidation-reduction process//fructose metabolic process	GO:0016616//GO:0003824//GO:0005524//GO:0050662//GO:0003873//GO:0003854	oxidoreductase activity, acting on the CH-OH group of donors, NAD or NADP as acceptor//catalytic activity//ATP binding//obsolete coenzyme binding//6-phosphofructo-2-kinase activity//3-beta-hydroxy-delta5-steroid dehydrogenase activity	--	--	--	--
F-C-R/T
Cluster-13504.28087	10270	995.445	3.3669	6.1e-08	2.76e-06	2697	557639995	AHA14497.1	1389	1.7e-150	anthocyanidin reductase [Fagopyrum tataricum]	KC404848.1	KC404848	638	0	Fagopyrum tataricum anthocyanidin reductase mRNA, complete cds	K08695	ANR	anthocyanidin reductase	http://www.genome.jp/dbget-bin/www_bget?ko:K08695	D7U6G6	1207	8.2e-131	Anthocyanidin reductase ((2S)-flavan-3-ol-forming) OS=Vitis vinifera OX=29760 GN=ANR PE=3 SV=1	PF01073//PF02882//PF01144//PF00208//PF01370//PF01118	3-beta hydroxysteroid dehydrogenase/isomerase family//Tetrahydrofolate dehydrogenase/cyclohydrolase, NAD(P)-binding domain//Coenzyme A transferase//Glutamate/Leucine/Phenylalanine/Valine dehydrogenase//NAD dependent epimerase/dehydratase family//Semialdehyde dehydrogenase, NAD binding domain	GO:0008209//GO:0009396//GO:0046487//GO:0008207//GO:0008210//GO:0006694//GO:0006520//GO:0055114	androgen metabolic process//folic acid-containing compound biosynthetic process//glyoxylate metabolic process//C21-steroid hormone metabolic process//estrogen metabolic process//steroid biosynthetic process//cellular amino acid metabolic process//oxidation-reduction process	GO:0003824//GO:0004488//GO:0003854//GO:0016620//GO:0050662//GO:0008410//GO:0016616//GO:0016491//GO:0051287	catalytic activity//methylenetetrahydrofolate dehydrogenase (NADP+) activity//3-beta-hydroxy-delta5-steroid dehydrogenase activity//oxidoreductase activity, acting on the aldehyde or oxo group of donors, NAD or NADP as acceptor//obsolete coenzyme binding//CoA-transferase activity//oxidoreductase activity, acting on the CH-OH group of donors, NAD or NADP as acceptor//oxidoreductase activity//NAD b…	--	--	--	--
Cluster-13504.29296	1429.46	198.714	2.8468	5.3e-05	0.0011461	1181	557639995	AHA14497.1	160	2.4e-08	anthocyanidin reductase [Fagopyrum tataricum]	KC404848.1	KC404848	220	6.87e-109	Fagopyrum tataricum anthocyanidin reductase mRNA, complete cds	K08695	ANR	anthocyanidin reductase	http://www.genome.jp/dbget-bin/www_bget?ko:K08695	Q5FB34	132	1.6e-06	Anthocyanidin reductase ((2S)-flavan-3-ol-forming) OS=Vitis vinifera OX=29760 GN=ANR PE=1 SV=1	--	--	--	--	--	--	--	--	--	--
F-T-M/T
Cluster-13504.28087	2553.51	825.221	1.6297	0.0025889	0.067619	2697	557639995	AHA14497.1	1389	1.7e-150	anthocyanidin reductase [Fagopyrum tataricum]	KC404848.1	KC404848	638	0	Fagopyrum tataricum anthocyanidin reductase mRNA, complete cds	K08695	ANR	anthocyanidin reductase	http://www.genome.jp/dbget-bin/www_bget?ko:K08695	D7U6G6	1207	8.2e-131	Anthocyanidin reductase ((2S)-flavan-3-ol-forming) OS=Vitis vinifera OX=29760 GN=ANR PE=3 SV=1	PF01073//PF02882//PF01144//PF00208//PF01370//PF01118	3-beta hydroxysteroid dehydrogenase/isomerase family//Tetrahydrofolate dehydrogenase/cyclohydrolase, NAD(P)-binding domain//Coenzyme A transferase//Glutamate/Leucine/Phenylalanine/Valine dehydrogenase//NAD dependent epimerase/dehydratase family//Semialdehyde dehydrogenase, NAD binding domain	GO:0008209//GO:0009396//GO:0046487//GO:0008207//GO:0008210//GO:0006694//GO:0006520//GO:0055114	androgen metabolic process//folic acid-containing compound biosynthetic process//glyoxylate metabolic process//C21-steroid hormone metabolic process//estrogen metabolic process//steroid biosynthetic process//cellular amino acid metabolic process//oxidation-reduction process	GO:0003824//GO:0004488//GO:0003854//GO:0016620//GO:0050662//GO:0008410//GO:0016616//GO:0016491//GO:0051287	catalytic activity//methylenetetrahydrofolate dehydrogenase (NADP+) activity//3-beta-hydroxy-delta5-steroid dehydrogenase activity//oxidoreductase activity, acting on the aldehyde or oxo group of donors, NAD or NADP as acceptor//obsolete coenzyme binding//CoA-transferase activity//oxidoreductase activity, acting on the CH-OH group of donors, NAD or NADP as acceptor//oxidoreductase activity//NAD b…	--	--	--	--
Cluster-13504.29296	392.177	124.505	1.656	0.0088192	0.1772	1181	557639995	AHA14497.1	160	2.4e-08	anthocyanidin reductase [Fagopyrum tataricum]	KC404848.1	KC404848	220	6.87e-109	Fagopyrum tataricum anthocyanidin reductase mRNA, complete cds	K08695	ANR	anthocyanidin reductase	http://www.genome.jp/dbget-bin/www_bget?ko:K08695	Q5FB34	132	1.6e-06	Anthocyanidin reductase ((2S)-flavan-3-ol-forming) OS=Vitis vinifera OX=29760 GN=ANR PE=1 SV=1	--	--	--	--	--	--	--	--	--	--
Cluster-13504.6433	4.67793	0	4.6207	0.02287	0.34894	1360	747094900	XP_011095308.1	1185	3.8e-127	putative anthocyanidin reductase isoform X2 [Sesamum indicum]	--	--	--	--	--	-	-	-	http://www.genome.jp/dbget-bin/www_bget?ko:-	Q5XLY0	689	4.8e-71	Putative anthocyanidin reductase OS=Ginkgo biloba OX=3311 PE=2 SV=1	PF01073//PF01370	3-beta hydroxysteroid dehydrogenase/isomerase family//NAD dependent epimerase/dehydratase family	GO:0008207//GO:0055114//GO:0008210//GO:0006694//GO:0008209	C21-steroid hormone metabolic process//oxidation-reduction process//estrogen metabolic process//steroid biosynthetic process//androgen metabolic process	GO:0003854//GO:0050662//GO:0016616//GO:0003824	3-beta-hydroxy-delta5-steroid dehydrogenase activity//obsolete coenzyme binding//oxidoreductase activity, acting on the CH-OH group of donors, NAD or NADP as acceptor//catalytic activity	--	--	--	--
F-T-B/T
Cluster-13504.28087	2177.62	817.718	1.4132	0.023063	0.26778	2697	557639995	AHA14497.1	1389	1.7e-150	anthocyanidin reductase [Fagopyrum tataricum]	KC404848.1	KC404848	638	0	Fagopyrum tataricum anthocyanidin reductase mRNA, complete cds	K08695	ANR	anthocyanidin reductase	http://www.genome.jp/dbget-bin/www_bget?ko:K08695	D7U6G6	1207	8.2e-131	Anthocyanidin reductase ((2S)-flavan-3-ol-forming) OS=Vitis vinifera OX=29760 GN=ANR PE=3 SV=1	PF01073//PF02882//PF01144//PF00208//PF01370//PF01118	3-beta hydroxysteroid dehydrogenase/isomerase family//Tetrahydrofolate dehydrogenase/cyclohydrolase, NAD(P)-binding domain//Coenzyme A transferase//Glutamate/Leucine/Phenylalanine/Valine dehydrogenase//NAD dependent epimerase/dehydratase family//Semialdehyde dehydrogenase, NAD binding domain	GO:0008209//GO:0009396//GO:0046487//GO:0008207//GO:0008210//GO:0006694//GO:0006520//GO:0055114	androgen metabolic process//folic acid-containing compound biosynthetic process//glyoxylate metabolic process//C21-steroid hormone metabolic process//estrogen metabolic process//steroid biosynthetic process//cellular amino acid metabolic process//oxidation-reduction process	GO:0003824//GO:0004488//GO:0003854//GO:0016620//GO:0050662//GO:0008410//GO:0016616//GO:0016491//GO:0051287	catalytic activity//methylenetetrahydrofolate dehydrogenase (NADP+) activity//3-beta-hydroxy-delta5-steroid dehydrogenase activity//oxidoreductase activity, acting on the aldehyde or oxo group of donors, NAD or NADP as acceptor//obsolete coenzyme binding//CoA-transferase activity//oxidoreductase activity, acting on the CH-OH group of donors, NAD or NADP as acceptor//oxidoreductase activity//NAD b…	--	--	--	--
Cluster-13504.29296	368.988	123.494	1.58	0.029548	0.31495	1181	557639995	AHA14497.1	160	2.4e-08	anthocyanidin reductase [Fagopyrum tataricum]	KC404848.1	KC404848	220	6.87e-109	Fagopyrum tataricum anthocyanidin reductase mRNA, complete cds	K08695	ANR	anthocyanidin reductase	http://www.genome.jp/dbget-bin/www_bget?ko:K08695	Q5FB34	132	1.6e-06	Anthocyanidin reductase ((2S)-flavan-3-ol-forming) OS=Vitis vinifera OX=29760 GN=ANR PE=1 SV=1	--	--	--	--	--	--	--	--	--	--
F-T-R/T
Cluster-13504.6433	203.3	0	10.108	4.06e-15	5.85e-13	1360	747094900	XP_011095308.1	1185	3.8e-127	putative anthocyanidin reductase isoform X2 [Sesamum indicum]	--	--	--	--	--	-	-	-	http://www.genome.jp/dbget-bin/www_bget?ko:-	Q5XLY0	689	4.8e-71	Putative anthocyanidin reductase OS=Ginkgo biloba OX=3311 PE=2 SV=1	PF01073//PF01370	3-beta hydroxysteroid dehydrogenase/isomerase family//NAD dependent epimerase/dehydratase family	GO:0008207//GO:0055114//GO:0008210//GO:0006694//GO:0008209	C21-steroid hormone metabolic process//oxidation-reduction process//estrogen metabolic process//steroid biosynthetic process//androgen metabolic process	GO:0003854//GO:0050662//GO:0016616//GO:0003824	3-beta-hydroxy-delta5-steroid dehydrogenase activity//obsolete coenzyme binding//oxidoreductase activity, acting on the CH-OH group of donors, NAD or NADP as acceptor//catalytic activity	--	--	--	--
Cluster-13504.29296	1275.92	119.722	3.4141	4.72e-08	1.55e-06	1181	557639995	AHA14497.1	160	2.4e-08	anthocyanidin reductase [Fagopyrum tataricum]	KC404848.1	KC404848	220	6.87e-109	Fagopyrum tataricum anthocyanidin reductase mRNA, complete cds	K08695	ANR	anthocyanidin reductase	http://www.genome.jp/dbget-bin/www_bget?ko:K08695	Q5FB34	132	1.6e-06	Anthocyanidin reductase ((2S)-flavan-3-ol-forming) OS=Vitis vinifera OX=29760 GN=ANR PE=1 SV=1	--	--	--	--	--	--	--	--	--	--
Cluster-13504.28087	156.336	0.905435	7.4086	4.12e-13	5.02e-11	1360	747094900	XP_011095308.1	1185	3.8e-127	putative anthocyanidin reductase isoform X2 [Sesamum indicum]	--	--	--	--	--	-	-	-	http://www.genome.jp/dbget-bin/www_bget?ko:-	Q5XLY0	689	4.8e-71	Putative anthocyanidin reductase OS=Ginkgo biloba OX=3311 PE=2 SV=1	PF01073//PF01370	3-beta hydroxysteroid dehydrogenase/isomerase family//NAD dependent epimerase/dehydratase family	GO:0008207//GO:0055114//GO:0008210//GO:0006694//GO:0008209	C21-steroid hormone metabolic process//oxidation-reduction process//estrogen metabolic process//steroid biosynthetic process//androgen metabolic process	GO:0003854//GO:0050662//GO:0016616//GO:0003824	3-beta-hydroxy-delta5-steroid dehydrogenase activity//obsolete coenzyme binding//oxidoreductase activity, acting on the CH-OH group of donors, NAD or NADP as acceptor//catalytic activity	--	--	--	--
W-C-M/T
Cluster-13504.28087	456.606	1460.41	-1.6772	0.017626	0.7997	2697	557639995	AHA14497.1	1389	1.7e-150	anthocyanidin reductase [Fagopyrum tataricum]	KC404848.1	KC404848	638	0	Fagopyrum tataricum anthocyanidin reductase mRNA, complete cds	K08695	ANR	anthocyanidin reductase	http://www.genome.jp/dbget-bin/www_bget?ko:K08695	D7U6G6	1207	8.2e-131	Anthocyanidin reductase ((2S)-flavan-3-ol-forming) OS=Vitis vinifera OX=29760 GN=ANR PE=3 SV=1	PF01073//PF02882//PF01144//PF00208//PF01370//PF01118	3-beta hydroxysteroid dehydrogenase/isomerase family//Tetrahydrofolate dehydrogenase/cyclohydrolase, NAD(P)-binding domain//Coenzyme A transferase//Glutamate/Leucine/Phenylalanine/Valine dehydrogenase//NAD dependent epimerase/dehydratase family//Semialdehyde dehydrogenase, NAD binding domain	GO:0008209//GO:0009396//GO:0046487//GO:0008207//GO:0008210//GO:0006694//GO:0006520//GO:0055114	androgen metabolic process//folic acid-containing compound biosynthetic process//glyoxylate metabolic process//C21-steroid hormone metabolic process//estrogen metabolic process//steroid biosynthetic process//cellular amino acid metabolic process//oxidation-reduction process	GO:0003824//GO:0004488//GO:0003854//GO:0016620//GO:0050662//GO:0008410//GO:0016616//GO:0016491//GO:0051287	catalytic activity//methylenetetrahydrofolate dehydrogenase (NADP+) activity//3-beta-hydroxy-delta5-steroid dehydrogenase activity//oxidoreductase activity, acting on the aldehyde or oxo group of donors, NAD or NADP as acceptor//obsolete coenzyme binding//CoA-transferase activity//oxidoreductase activity, acting on the CH-OH group of donors, NAD or NADP as acceptor//oxidoreductase activity//NAD b…	--	--	--	--
W-C-R/T
Cluster-13504.28087	3063.05	1387.54	1.1423	0.049668	0.18374	2697	557639995	AHA14497.1	1389	1.7e-150	anthocyanidin reductase [Fagopyrum tataricum]	KC404848.1	KC404848	638	0	Fagopyrum tataricum anthocyanidin reductase mRNA, complete cds	K08695	ANR	anthocyanidin reductase	http://www.genome.jp/dbget-bin/www_bget?ko:K08695	D7U6G6	1207	8.2e-131	Anthocyanidin reductase ((2S)-flavan-3-ol-forming) OS=Vitis vinifera OX=29760 GN=ANR PE=3 SV=1	PF01073//PF02882//PF01144//PF00208//PF01370//PF01118	3-beta hydroxysteroid dehydrogenase/isomerase family//Tetrahydrofolate dehydrogenase/cyclohydrolase, NAD(P)-binding domain//Coenzyme A transferase//Glutamate/Leucine/Phenylalanine/Valine dehydrogenase//NAD dependent epimerase/dehydratase family//Semialdehyde dehydrogenase, NAD binding domain	GO:0008209//GO:0009396//GO:0046487//GO:0008207//GO:0008210//GO:0006694//GO:0006520//GO:0055114	androgen metabolic process//folic acid-containing compound biosynthetic process//glyoxylate metabolic process//C21-steroid hormone metabolic process//estrogen metabolic process//steroid biosynthetic process//cellular amino acid metabolic process//oxidation-reduction process	GO:0003824//GO:0004488//GO:0003854//GO:0016620//GO:0050662//GO:0008410//GO:0016616//GO:0016491//GO:0051287	catalytic activity//methylenetetrahydrofolate dehydrogenase (NADP+) activity//3-beta-hydroxy-delta5-steroid dehydrogenase activity//oxidoreductase activity, acting on the aldehyde or oxo group of donors, NAD or NADP as acceptor//obsolete coenzyme binding//CoA-transferase activity//oxidoreductase activity, acting on the CH-OH group of donors, NAD or NADP as acceptor//oxidoreductase activity//NAD b…	--	--	--	--
W-T-M/T
Cluster-13504.29296	479.679	138.358	1.7945	0.030386	1	1181	557639995	AHA14497.1	160	2.4e-08	anthocyanidin reductase [Fagopyrum tataricum]	KC404848.1	KC404848	220	6.87149e-109	Fagopyrum tataricum anthocyanidin reductase mRNA, complete cds	K08695	ANR	anthocyanidin reductase	http://www.genome.jp/dbget-bin/www_bget?ko:K08695	Q5FB34	132	1.6e-06	Anthocyanidin reductase ((2S)-flavan-3-ol-forming) OS=Vitis vinifera OX=29760 GN=ANR PE=1 SV=1	--	--	--	--	--	--	--	--	--	--
W-T-B/T
Cluster-13504.28087	312.325	890.155	-1.5108	0.010263	0.99962	2697	557639995	AHA14497.1	1389	1.7e-150	anthocyanidin reductase [Fagopyrum tataricum]	KC404848.1	KC404848	638	0	Fagopyrum tataricum anthocyanidin reductase mRNA, complete cds	K08695	ANR	anthocyanidin reductase	http://www.genome.jp/dbget-bin/www_bget?ko:K08695	D7U6G6	1207	8.2e-131	Anthocyanidin reductase ((2S)-flavan-3-ol-forming) OS=Vitis vinifera OX=29760 GN=ANR PE=3 SV=1	PF01073//PF02882//PF01144//PF00208//PF01370//PF01118	3-beta hydroxysteroid dehydrogenase/isomerase family//Tetrahydrofolate dehydrogenase/cyclohydrolase, NAD(P)-binding domain//Coenzyme A transferase//Glutamate/Leucine/Phenylalanine/Valine dehydrogenase//NAD dependent epimerase/dehydratase family//Semialdehyde dehydrogenase, NAD binding domain	GO:0008209//GO:0009396//GO:0046487//GO:0008207//GO:0008210//GO:0006694//GO:0006520//GO:0055114	androgen metabolic process//folic acid-containing compound biosynthetic process//glyoxylate metabolic process//C21-steroid hormone metabolic process//estrogen metabolic process//steroid biosynthetic process//cellular amino acid metabolic process//oxidation-reduction process	GO:0003824//GO:0004488//GO:0003854//GO:0016620//GO:0050662//GO:0008410//GO:0016616//GO:0016491//GO:0051287	catalytic activity//methylenetetrahydrofolate dehydrogenase (NADP+) activity//3-beta-hydroxy-delta5-steroid dehydrogenase activity//oxidoreductase activity, acting on the aldehyde or oxo group of donors, NAD or NADP as acceptor//obsolete coenzyme binding//CoA-transferase activity//oxidoreductase activity, acting on the CH-OH group of donors, NAD or NADP as acceptor//oxidoreductase activity//NAD b…	--	--	--	--
W-T-R/T
Cluster-13504.28087	11951.1	795.136	3.9098	2.42e-14	2.99e-12	2697	557639995	AHA14497.1	1389	1.7e-150	anthocyanidin reductase [Fagopyrum tataricum]	KC404848.1	KC404848	638	0	Fagopyrum tataricum anthocyanidin reductase mRNA, complete cds	K08695	ANR	anthocyanidin reductase	http://www.genome.jp/dbget-bin/www_bget?ko:K08695	D7U6G6	1207	8.2e-131	Anthocyanidin reductase ((2S)-flavan-3-ol-forming) OS=Vitis vinifera OX=29760 GN=ANR PE=3 SV=1	PF01073//PF02882//PF01144//PF00208//PF01370//PF01118	3-beta hydroxysteroid dehydrogenase/isomerase family//Tetrahydrofolate dehydrogenase/cyclohydrolase, NAD(P)-binding domain//Coenzyme A transferase//Glutamate/Leucine/Phenylalanine/Valine dehydrogenase//NAD dependent epimerase/dehydratase family//Semialdehyde dehydrogenase, NAD binding domain	GO:0008209//GO:0009396//GO:0046487//GO:0008207//GO:0008210//GO:0006694//GO:0006520//GO:0055114	androgen metabolic process//folic acid-containing compound biosynthetic process//glyoxylate metabolic process//C21-steroid hormone metabolic process//estrogen metabolic process//steroid biosynthetic process//cellular amino acid metabolic process//oxidation-reduction process	GO:0003824//GO:0004488//GO:0003854//GO:0016620//GO:0050662//GO:0008410//GO:0016616//GO:0016491//GO:0051287	catalytic activity//methylenetetrahydrofolate dehydrogenase (NADP+) activity//3-beta-hydroxy-delta5-steroid dehydrogenase activity//oxidoreductase activity, acting on the aldehyde or oxo group of donors, NAD or NADP as acceptor//obsolete coenzyme binding//CoA-transferase activity//oxidoreductase activity, acting on the CH-OH group of donors, NAD or NADP as acceptor//oxidoreductase activity//NAD b…	--	--	--	--

## Sheet: SPL
gene_id	BL_C2_readcount	BL_C1_readcount	log2FoldChange	pval	padj	Gene Length	NR GI	NR ID	NR Score	NR Evalue	NR Description	NT GI	NT ID	NT Score	NT Evalue	NT Description	KO ID	KO Name	KO Description	Http Link	Swissprot ID	Swissprot Score	Swissprot Evalue	Swissprot Description	PFAM ID	PFAM description	Gene Ontology Biological Pathway	BP Description	Gene Ontology Molecular Function	MF Description	Gene Ontology Cellular Component	CC Description	KOG ID	KOG Description
BD-C-M/T
Cluster-13504.13420	262.717	83.2566	1.6599	0.025572	0.39716	568	802786278	XP_012091635.1	244	2.1e-18	squamosa promoter-binding-like protein 3 isoform X1 [Jatropha curcas]	XM_010059090.2	XM_010059090	43	7.92181e-11	PREDICTED: Eucalyptus grandis squamosa promoter-binding-like protein 3 (LOC104445258), mRNA	-	-	-	http://www.genome.jp/dbget-bin/www_bget?ko:-	Q38741	213	3.1e-16	Squamosa promoter-binding protein 1 OS=Antirrhinum majus OX=4151 GN=SBP1 PE=2 SV=1	PF03110	SBP domain	--	--	GO:0003677	DNA binding	GO:0005634	nucleus	--	--
BD-C-R/T
Cluster-13504.31049	2465.17	526.602	2.2266	1.05e-11	4.15e-10	5061	508774873	EOY22129.1	607	1.5e-59	LIGULELESS1 protein, putative [Theobroma cacao]	MF429844.1	MF429844	132	2.5e-59	Betula platyphylla squamosa-promoter binding-like protein (SPL12) mRNA, complete cds	-	-	-	http://www.genome.jp/dbget-bin/www_bget?ko:-	Q94JW8	413	1.8e-38	Squamosa promoter-binding-like protein 6 OS=Arabidopsis thaliana OX=3702 GN=SPL6 PE=1 SV=2	PF03110//PF02959	SBP domain//HTLV Tax	GO:0045893	positive regulation of transcription, DNA-templated	GO:0003677	DNA binding	GO:0005634	nucleus	--	--
Cluster-13504.8095	209.445	8.48914	4.6038	2.46e-08	5.62e-07	1731	720026692	XP_010264333.1	419	3.3e-38	PREDICTED: squamosa promoter-binding-like protein 8 [Nelumbo nucifera]	CP039337.1	CP039337	83	1.46e-32	Cicer arietinum chromosome Ca7	-	-	-	http://www.genome.jp/dbget-bin/www_bget?ko:-	Q8GXL3	378	7e-35	Squamosa promoter-binding-like protein 8 OS=Arabidopsis thaliana OX=3702 GN=SPL8 PE=1 SV=2	PF05656//PF03110	Protein of unknown function (DUF805)//SBP domain	--	--	GO:0003677	DNA binding	GO:0005634//GO:0016021	nucleus//integral component of membrane	--	--
Cluster-13504.27540	4621.36	2052.16	1.1712	0.00013111	0.0013404	6410	1585646022	XP_028110481.1	697	7e-70	squamosa promoter-binding-like protein 1 isoform X2 [Camellia sinensis]	JX845247.1	JX845247	122	1.15e-53	Vitis pseudoreticulata squamosa promoter binding protein 5 mRNA, complete cds	-	-	-	http://www.genome.jp/dbget-bin/www_bget?ko:-	Q9S7P5	532	3.6e-52	Squamosa promoter-binding-like protein 12 OS=Arabidopsis thaliana OX=3702 GN=SPL12 PE=1 SV=1	PF13606//PF04030//PF02892//PF00023//PF03110	Ankyrin repeat//D-arabinono-1,4-lactone oxidase//BED zinc finger//Ankyrin repeat//SBP domain	GO:0055114	oxidation-reduction process	GO:0003885//GO:0003677//GO:0005515	D-arabinono-1,4-lactone oxidase activity//DNA binding//protein binding	GO:0016020//GO:0005634	membrane//nucleus	--	--
Cluster-13504.6154	14.7424	0	6.4453	0.00026693	0.0025026	1281	1040907291	XP_017216600.1	387	1.2e-34	PREDICTED: squamosa promoter-binding-like protein 8 [Daucus carota subsp. sativus]	XM_010090956.2	XM_010090956	92	1.07e-37	PREDICTED: Morus notabilis squamosa promoter-binding-like protein 8 (LOC21404629), mRNA	-	-	-	http://www.genome.jp/dbget-bin/www_bget?ko:-	Q8GXL3	345	3.5e-31	Squamosa promoter-binding-like protein 8 OS=Arabidopsis thaliana OX=3702 GN=SPL8 PE=1 SV=2	PF03110	SBP domain	--	--	GO:0003677	DNA binding	GO:0005634	nucleus	--	--
Cluster-13504.23952	37.0515	130.556	-1.8189	0.0021257	0.015097	2529	1063470399	XP_017971013.1	495	7.3e-47	PREDICTED: squamosa promoter-binding-like protein 6 [Theobroma cacao]	XM_021875206.1	XM_021875206	100	7.63e-42	PREDICTED: Chenopodium quinoa teosinte glume architecture 1-like (LOC110697803), transcript variant X3, mRNA	-	-	-	http://www.genome.jp/dbget-bin/www_bget?ko:-	Q94JW8	363	5.6e-33	Squamosa promoter-binding-like protein 6 OS=Arabidopsis thaliana OX=3702 GN=SPL6 PE=1 SV=2	PF08649//PF03110	DASH complex subunit Dad1//SBP domain	GO:0007052	mitotic spindle organization	GO:0003677	DNA binding	GO:0005634//GO:0072686//GO:0042729	nucleus//mitotic spindle//DASH complex	--	--
Cluster-13504.31307	1900.97	1154.25	0.71983	0.011449	0.06069	5252	1219087562	XP_021769961.1	1958	3.5e-216	squamosa promoter-binding-like protein 1 [Chenopodium quinoa]	XM_010654006.2	XM_010654006	243	5.13e-121	PREDICTED: Vitis vinifera squamosa promoter-binding-like protein 1 (LOC100258912), mRNA	-	-	-	http://www.genome.jp/dbget-bin/www_bget?ko:-	Q9SMX9	1440	1.5e-157	Squamosa promoter-binding-like protein 1 OS=Arabidopsis thaliana OX=3702 GN=SPL1 PE=1 SV=2	PF00023//PF13606//PF06553//PF03110	Ankyrin repeat//Ankyrin repeat//BNIP3//SBP domain	GO:0043065	positive regulation of apoptotic process	GO:0005515//GO:0003677	protein binding//DNA binding	GO:0005740//GO:0005634//GO:0016021	mitochondrial envelope//nucleus//integral component of membrane	--	--
Cluster-13504.20280	198.96	468.58	-1.238	0.016318	0.080688	2544	731343152	XP_010682751.1	772	5.6e-79	PREDICTED: squamosa promoter-binding-like protein 2 [Beta vulgaris subsp. vulgaris]	XR_841192.1	XR_841192	83	2.16e-32	PREDICTED: Populus euphratica squamosa promoter-binding-like protein 2 (LOC105119786), transcript variant X6, misc_RNA	-	-	-	http://www.genome.jp/dbget-bin/www_bget?ko:-	Q9S840	524	1.2e-51	Squamosa promoter-binding-like protein 2 OS=Arabidopsis thaliana OX=3702 GN=SPL2 PE=2 SV=1	PF00187//PF03110	Chitin recognition protein//SBP domain	--	--	GO:0008061//GO:0003677	chitin binding//DNA binding	GO:0005634	nucleus	--	--
Cluster-13504.25260	8540.05	18231.1	-1.0941	0.024821	0.1123	6421	731395847	XP_010652308.1	2067	9.7e-229	PREDICTED: squamosa promoter-binding-like protein 1 [Vitis vinifera]	XM_021878836.1	XM_021878836	480	0	PREDICTED: Chenopodium quinoa S-adenosylmethionine synthase 4 (LOC110701227), mRNA	-	-	-	http://www.genome.jp/dbget-bin/www_bget?ko:-	Q9SMX9	1532	4e-168	Squamosa promoter-binding-like protein 1 OS=Arabidopsis thaliana OX=3702 GN=SPL1 PE=1 SV=2	PF00023//PF02773//PF02772//PF03110//PF05587//PF13606	Ankyrin repeat//S-adenosylmethionine synthetase, C-terminal domain//S-adenosylmethionine synthetase, central domain//SBP domain//Anthrax receptor extracellular domain//Ankyrin repeat	GO:0006555//GO:0006556	methionine metabolic process//S-adenosylmethionine biosynthetic process	GO:0038023//GO:0004478//GO:0005515//GO:0003677	signaling receptor activity//methionine adenosyltransferase activity//protein binding//DNA binding	GO:0016021//GO:0005634	integral component of membrane//nucleus	KOG1506	S-adenosylmethionine synthetase
BD-T-M/T
Cluster-13504.18693	191.073	305.74	-0.67875	0.010631	0.37254	2286	1333964312	AUS89431.1	594	2.2e-58	squamosa promoter binding protein [Sesuvium portulacastrum]	KY434031.1	KY434031	122	4.06e-54	Sesuvium portulacastrum clone Sesu011874 squamosa promoter binding protein mRNA, complete cds	-	-	-	http://www.genome.jp/dbget-bin/www_bget?ko:-	Q6YZE8	439	7.9e-42	Squamosa promoter-binding-like protein 16 OS=Oryza sativa subsp. japonica OX=39947 GN=SPL16 PE=2 SV=1	PF03110	SBP domain	--	--	GO:0003677	DNA binding	GO:0005634	nucleus	--	--
Cluster-13504.25260	5314.48	8503.89	-0.67821	0.023038	0.56029	6421	731395847	XP_010652308.1	2067	9.7e-229	PREDICTED: squamosa promoter-binding-like protein 1 [Vitis vinifera]	XM_021878836.1	XM_021878836	480	0	PREDICTED: Chenopodium quinoa S-adenosylmethionine synthase 4 (LOC110701227), mRNA	-	-	-	http://www.genome.jp/dbget-bin/www_bget?ko:-	Q9SMX9	1532	4e-168	Squamosa promoter-binding-like protein 1 OS=Arabidopsis thaliana OX=3702 GN=SPL1 PE=1 SV=2	PF00023//PF02773//PF02772//PF03110//PF05587//PF13606	Ankyrin repeat//S-adenosylmethionine synthetase, C-terminal domain//S-adenosylmethionine synthetase, central domain//SBP domain//Anthrax receptor extracellular domain//Ankyrin repeat	GO:0006555//GO:0006556	methionine metabolic process//S-adenosylmethionine biosynthetic process	GO:0038023//GO:0004478//GO:0005515//GO:0003677	signaling receptor activity//methionine adenosyltransferase activity//protein binding//DNA binding	GO:0016021//GO:0005634	integral component of membrane//nucleus	KOG1506	S-adenosylmethionine synthetase
BD-T-B/T
Cluster-13504.31049	454.765	703.596	-0.6298	0.008123	0.25719	5061	508774873	EOY22129.1	607	1.5e-59	LIGULELESS1 protein, putative [Theobroma cacao]	MF429844.1	MF429844	132	2.5011e-59	Betula platyphylla squamosa-promoter binding-like protein (SPL12) mRNA, complete cds	-	-	-	http://www.genome.jp/dbget-bin/www_bget?ko:-	Q94JW8	413	1.8e-38	Squamosa promoter-binding-like protein 6 OS=Arabidopsis thaliana OX=3702 GN=SPL6 PE=1 SV=2	PF03110//PF02959	SBP domain//HTLV Tax	GO:0045893	positive regulation of transcription, DNA-templated	GO:0003677	DNA binding	GO:0005634	nucleus	--	--
BD-T-R/T
Cluster-13504.31049	589.083	2741.24	-2.2181	5.13e-15	1.48e-13	5061	508774873	EOY22129.1	607	1.5e-59	LIGULELESS1 protein, putative [Theobroma cacao]	MF429844.1	MF429844	132	2.5e-59	Betula platyphylla squamosa-promoter binding-like protein (SPL12) mRNA, complete cds	-	-	-	http://www.genome.jp/dbget-bin/www_bget?ko:-	Q94JW8	413	1.8e-38	Squamosa promoter-binding-like protein 6 OS=Arabidopsis thaliana OX=3702 GN=SPL6 PE=1 SV=2	PF03110//PF02959	SBP domain//HTLV Tax	GO:0045893	positive regulation of transcription, DNA-templated	GO:0003677	DNA binding	GO:0005634	nucleus	--	--
Cluster-13504.27540	5519.19	2182.09	1.3388	5.99e-07	6.77e-06	6410	1585646022	XP_028110481.1	697	7e-70	squamosa promoter-binding-like protein 1 isoform X2 [Camellia sinensis]	JX845247.1	JX845247	122	1.15e-53	Vitis pseudoreticulata squamosa promoter binding protein 5 mRNA, complete cds	-	-	-	http://www.genome.jp/dbget-bin/www_bget?ko:-	Q9S7P5	532	3.6e-52	Squamosa promoter-binding-like protein 12 OS=Arabidopsis thaliana OX=3702 GN=SPL12 PE=1 SV=1	PF13606//PF04030//PF02892//PF00023//PF03110	Ankyrin repeat//D-arabinono-1,4-lactone oxidase//BED zinc finger//Ankyrin repeat//SBP domain	GO:0055114	oxidation-reduction process	GO:0003885//GO:0003677//GO:0005515	D-arabinono-1,4-lactone oxidase activity//DNA binding//protein binding	GO:0016020//GO:0005634	membrane//nucleus	--	--
Cluster-13504.34385	1363.2	591.5	1.2047	6.7e-05	0.0005273	4516	870859255	KMT10719.1	1274	6.1e-137	hypothetical protein BVRB_5g118270 [Beta vulgaris subsp. vulgaris]	CP032253.1	CP032253	86	8.31e-34	Gossypioides kirkii chromosome KI_11	-	-	-	http://www.genome.jp/dbget-bin/www_bget?ko:-	Q9SMX9	910	3.8e-96	Squamosa promoter-binding-like protein 1 OS=Arabidopsis thaliana OX=3702 GN=SPL1 PE=1 SV=2	PF01304//PF00023//PF13606//PF03110	Gas vesicles protein GVPc repeated domain//Ankyrin repeat//Ankyrin repeat//SBP domain	GO:0031412	gas vesicle organization	GO:0003677//GO:0005515	DNA binding//protein binding	GO:0031411//GO:0005634	gas vesicle//nucleus	--	--
Cluster-13504.9219	27.0212	113.836	-2.073	0.00023252	0.0016287	2962	1552262876	RVX06974.1	187	4.5e-11	Squamosa promoter-binding-like protein 13A [Vitis vinifera]	--	--	--	--	--	-	-	-	http://www.genome.jp/dbget-bin/www_bget?ko:-	Q0J0K1	164	7.9e-10	Squamosa promoter-binding-like protein 18 OS=Oryza sativa subsp. japonica OX=39947 GN=SPL18 PE=2 SV=1	PF06558	Secretion monitor precursor protein (SecM)	--	--	GO:0045182	translation regulator activity	--	--	--	--
Cluster-13504.33551	183.059	406.976	-1.1521	0.0077465	0.036	1459	1431592987	XP_025693743.1	201	5.2e-13	squamosa promoter-binding-like protein 7 isoform X2 [Arachis hypogaea]	CP025645.1	CP025645	69	7.45e-25	Ipomoea trifida cultivar NCNSP0306 chromosome 2	-	-	-	http://www.genome.jp/dbget-bin/www_bget?ko:-	Q8S9G8	142	1.4e-07	Squamosa promoter-binding-like protein 7 OS=Arabidopsis thaliana OX=3702 GN=SPL7 PE=1 SV=2	--	--	--	--	--	--	--	--	--	--
Cluster-13504.31307	2211.63	1339.9	0.72304	0.019923	0.079913	5252	1219087562	XP_021769961.1	1958	3.5e-216	squamosa promoter-binding-like protein 1 [Chenopodium quinoa]	XM_010654006.2	XM_010654006	243	5.13e-121	PREDICTED: Vitis vinifera squamosa promoter-binding-like protein 1 (LOC100258912), mRNA	-	-	-	http://www.genome.jp/dbget-bin/www_bget?ko:-	Q9SMX9	1440	1.5e-157	Squamosa promoter-binding-like protein 1 OS=Arabidopsis thaliana OX=3702 GN=SPL1 PE=1 SV=2	PF00023//PF13606//PF06553//PF03110	Ankyrin repeat//Ankyrin repeat//BNIP3//SBP domain	GO:0043065	positive regulation of apoptotic process	GO:0005515//GO:0003677	protein binding//DNA binding	GO:0005740//GO:0005634//GO:0016021	mitochondrial envelope//nucleus//integral component of membrane	--	--
Cluster-13504.20280	173.113	353.794	-1.0313	0.041378	0.14522	2544	731343152	XP_010682751.1	772	5.6e-79	PREDICTED: squamosa promoter-binding-like protein 2 [Beta vulgaris subsp. vulgaris]	XR_841192.1	XR_841192	83	2.16e-32	PREDICTED: Populus euphratica squamosa promoter-binding-like protein 2 (LOC105119786), transcript variant X6, misc_RNA	-	-	-	http://www.genome.jp/dbget-bin/www_bget?ko:-	Q9S840	524	1.2e-51	Squamosa promoter-binding-like protein 2 OS=Arabidopsis thaliana OX=3702 GN=SPL2 PE=2 SV=1	PF00187//PF03110	Chitin recognition protein//SBP domain	--	--	GO:0008061//GO:0003677	chitin binding//DNA binding	GO:0005634	nucleus	--	--
IF-C-M/T
Cluster-13504.26512	1308.95	820.085	0.67468	0.0046564	0.15745	5903	1035919264	OAY48854.1	1082	1.5e-114	hypothetical protein MANES_05G010400 [Manihot esculenta]	XM_010278241.2	XM_010278241	120	1.37e-52	PREDICTED: Nelumbo nucifera squamosa promoter-binding-like protein 1 (LOC104611258), mRNA	-	-	-	http://www.genome.jp/dbget-bin/www_bget?ko:-	Q9SMX9	821	1e-85	Squamosa promoter-binding-like protein 1 OS=Arabidopsis thaliana OX=3702 GN=SPL1 PE=1 SV=2	PF01160//PF13606//PF03110//PF00023	Vertebrate endogenous opioids neuropeptide//Ankyrin repeat//SBP domain//Ankyrin repeat	GO:0007218	neuropeptide signaling pathway	GO:0003677//GO:0005515	DNA binding//protein binding	GO:0005634	nucleus	--	--
Cluster-13504.8095	361.279	577.345	-0.67653	0.025107	0.41109	1731	720026692	XP_010264333.1	419	3.3e-38	PREDICTED: squamosa promoter-binding-like protein 8 [Nelumbo nucifera]	CP039337.1	CP039337	83	1.46e-32	Cicer arietinum chromosome Ca7	-	-	-	http://www.genome.jp/dbget-bin/www_bget?ko:-	Q8GXL3	378	7e-35	Squamosa promoter-binding-like protein 8 OS=Arabidopsis thaliana OX=3702 GN=SPL8 PE=1 SV=2	PF05656//PF03110	Protein of unknown function (DUF805)//SBP domain	--	--	GO:0003677	DNA binding	GO:0005634//GO:0016021	nucleus//integral component of membrane	--	--
Cluster-13504.31049	1941.4	1163.1	0.73917	0.031246	0.46098	5061	508774873	EOY22129.1	607	1.5e-59	LIGULELESS1 protein, putative [Theobroma cacao]	MF429844.1	MF429844	132	2.5e-59	Betula platyphylla squamosa-promoter binding-like protein (SPL12) mRNA, complete cds	-	-	-	http://www.genome.jp/dbget-bin/www_bget?ko:-	Q94JW8	413	1.8e-38	Squamosa promoter-binding-like protein 6 OS=Arabidopsis thaliana OX=3702 GN=SPL6 PE=1 SV=2	PF03110//PF02959	SBP domain//HTLV Tax	GO:0045893	positive regulation of transcription, DNA-templated	GO:0003677	DNA binding	GO:0005634	nucleus	--	--
Cluster-13504.30050	1698.97	509.258	1.7376	0.00074948	0.16026	3791	1219112086	XP_021719300.1	783	4.4e-80	probable protein phosphatase 2C 39 isoform X1 [Chenopodium quinoa]	KF437879.1	KF437879	79	5.42e-30	Salvia miltiorrhiza SQUAMOSA promoter binding protein-like 3 (SPL3) mRNA, partial cds	K17506	PPM1L, PP2CE	protein phosphatase 1L	http://www.genome.jp/dbget-bin/www_bget?ko:K17506	Q9LDA7	723	1.5e-74	Probable protein phosphatase 2C 39 OS=Arabidopsis thaliana OX=3702 GN=At3g15260 PE=2 SV=1	PF01635//PF03110//PF00481//PF00693	Coronavirus M matrix/glycoprotein//SBP domain//Protein phosphatase 2C//Thymidine kinase from herpesvirus	GO:0006206//GO:0006230//GO:0019058	pyrimidine nucleobase metabolic process//TMP biosynthetic process//viral life cycle	GO:0003677//GO:0004797//GO:0005524//GO:0003824	DNA binding//thymidine kinase activity//ATP binding//catalytic activity	GO:0005634	nucleus	--	--
Cluster-13504.41900	138.22	342.102	-1.3066	0.041056	0.53114	4547	1063505252	XP_017977243.1	434	1.6e-39	PREDICTED: squamosa promoter-binding-like protein 9 [Theobroma cacao]	MF136604.1	MF136604	40	3.12e-08	Malus hybrid cultivar SPL domain class transcription factor 1 mRNA, complete cds	-	-	-	http://www.genome.jp/dbget-bin/www_bget?ko:-	Q700W2	292	1.7e-24	Squamosa promoter-binding-like protein 9 OS=Arabidopsis thaliana OX=3702 GN=SPL9 PE=2 SV=2	PF02285//PF03110//PF09025	Cytochrome oxidase c subunit VIII//SBP domain//YopR, type III needle-polymerisation regulator	GO:0030254//GO:0006123//GO:0009405	protein secretion by the type III secretion system//mitochondrial electron transport, cytochrome c to oxygen//pathogenesis	GO:0004129//GO:0003677	cytochrome-c oxidase activity//DNA binding	GO:0030257//GO:0045277//GO:0005634	type III protein secretion system complex//respiratory chain complex IV//nucleus	--	--
Cluster-13504.34385	1059.73	1534.5	-0.53422	0.043572	0.54657	4516	870859255	KMT10719.1	1274	6.1e-137	hypothetical protein BVRB_5g118270 [Beta vulgaris subsp. vulgaris]	CP032253.1	CP032253	86	8.31e-34	Gossypioides kirkii chromosome KI_11	-	-	-	http://www.genome.jp/dbget-bin/www_bget?ko:-	Q9SMX9	910	3.8e-96	Squamosa promoter-binding-like protein 1 OS=Arabidopsis thaliana OX=3702 GN=SPL1 PE=1 SV=2	PF01304//PF00023//PF13606//PF03110	Gas vesicles protein GVPc repeated domain//Ankyrin repeat//Ankyrin repeat//SBP domain	GO:0031412	gas vesicle organization	GO:0003677//GO:0005515	DNA binding//protein binding	GO:0031411//GO:0005634	gas vesicle//nucleus	--	--
IF-C-B/T
Cluster-13504.8095	64.5334	659.07	-3.3523	0.0001579	0.0018074	1731	720026692	XP_010264333.1	419	3.3e-38	PREDICTED: squamosa promoter-binding-like protein 8 [Nelumbo nucifera]	CP039337.1	CP039337	83	1.46e-32	Cicer arietinum chromosome Ca7	-	-	-	http://www.genome.jp/dbget-bin/www_bget?ko:-	Q8GXL3	378	7e-35	Squamosa promoter-binding-like protein 8 OS=Arabidopsis thaliana OX=3702 GN=SPL8 PE=1 SV=2	PF05656//PF03110	Protein of unknown function (DUF805)//SBP domain	--	--	GO:0003677	DNA binding	GO:0005634//GO:0016021	nucleus//integral component of membrane	--	--
Cluster-13504.6154	1.95919	32.2324	-4.0442	0.0018769	0.014401	1281	1040907291	XP_017216600.1	387	1.2e-34	PREDICTED: squamosa promoter-binding-like protein 8 [Daucus carota subsp. sativus]	XM_010090956.2	XM_010090956	92	1.07e-37	PREDICTED: Morus notabilis squamosa promoter-binding-like protein 8 (LOC21404629), mRNA	-	-	-	http://www.genome.jp/dbget-bin/www_bget?ko:-	Q8GXL3	345	3.5e-31	Squamosa promoter-binding-like protein 8 OS=Arabidopsis thaliana OX=3702 GN=SPL8 PE=1 SV=2	PF03110	SBP domain	--	--	GO:0003677	DNA binding	GO:0005634	nucleus	--	--
Cluster-13504.25260	22348.4	10124.8	1.1423	0.0062371	0.038237	6421	731395847	XP_010652308.1	2067	9.7e-229	PREDICTED: squamosa promoter-binding-like protein 1 [Vitis vinifera]	XM_021878836.1	XM_021878836	480	0	PREDICTED: Chenopodium quinoa S-adenosylmethionine synthase 4 (LOC110701227), mRNA	-	-	-	http://www.genome.jp/dbget-bin/www_bget?ko:-	Q9SMX9	1532	4e-168	Squamosa promoter-binding-like protein 1 OS=Arabidopsis thaliana OX=3702 GN=SPL1 PE=1 SV=2	PF00023//PF02773//PF02772//PF03110//PF05587//PF13606	Ankyrin repeat//S-adenosylmethionine synthetase, C-terminal domain//S-adenosylmethionine synthetase, central domain//SBP domain//Anthrax receptor extracellular domain//Ankyrin repeat	GO:0006555//GO:0006556	methionine metabolic process//S-adenosylmethionine biosynthetic process	GO:0038023//GO:0004478//GO:0005515//GO:0003677	signaling receptor activity//methionine adenosyltransferase activity//protein binding//DNA binding	GO:0016021//GO:0005634	integral component of membrane//nucleus	KOG1506	S-adenosylmethionine synthetase
Cluster-13504.33551	449.422	163.47	1.4572	0.0079182	0.046166	1459	1431592987	XP_025693743.1	201	5.2e-13	squamosa promoter-binding-like protein 7 isoform X2 [Arachis hypogaea]	CP025645.1	CP025645	69	7.45e-25	Ipomoea trifida cultivar NCNSP0306 chromosome 2	-	-	-	http://www.genome.jp/dbget-bin/www_bget?ko:-	Q8S9G8	142	1.4e-07	Squamosa promoter-binding-like protein 7 OS=Arabidopsis thaliana OX=3702 GN=SPL7 PE=1 SV=2	--	--	--	--	--	--	--	--	--	--
Cluster-13504.20280	569.739	318.502	0.83903	0.011851	0.063223	2544	731343152	XP_010682751.1	772	5.6e-79	PREDICTED: squamosa promoter-binding-like protein 2 [Beta vulgaris subsp. vulgaris]	XR_841192.1	XR_841192	83	2.16e-32	PREDICTED: Populus euphratica squamosa promoter-binding-like protein 2 (LOC105119786), transcript variant X6, misc_RNA	-	-	-	http://www.genome.jp/dbget-bin/www_bget?ko:-	Q9S840	524	1.2e-51	Squamosa promoter-binding-like protein 2 OS=Arabidopsis thaliana OX=3702 GN=SPL2 PE=2 SV=1	PF00187//PF03110	Chitin recognition protein//SBP domain	--	--	GO:0008061//GO:0003677	chitin binding//DNA binding	GO:0005634	nucleus	--	--
Cluster-13504.31161	813.244	404.635	1.007	0.013046	0.068162	2702	225432430	XP_002277039.1	461	6.9e-43	PREDICTED: squamosa promoter-binding-like protein 7 [Vitis vinifera]	--	--	--	--	--	-	-	-	http://www.genome.jp/dbget-bin/www_bget?ko:-	Q8S9G8	312	4.9e-27	Squamosa promoter-binding-like protein 7 OS=Arabidopsis thaliana OX=3702 GN=SPL7 PE=1 SV=2	PF00943	Alphavirus E2 glycoprotein	--	--	GO:0005198	structural molecule activity	GO:0019028	viral capsid	--	--
Cluster-13504.27540	2368.76	4069.38	-0.78058	0.019035	0.0917	6410	1585646022	XP_028110481.1	697	7e-70	squamosa promoter-binding-like protein 1 isoform X2 [Camellia sinensis]	JX845247.1	JX845247	122	1.15e-53	Vitis pseudoreticulata squamosa promoter binding protein 5 mRNA, complete cds	-	-	-	http://www.genome.jp/dbget-bin/www_bget?ko:-	Q9S7P5	532	3.6e-52	Squamosa promoter-binding-like protein 12 OS=Arabidopsis thaliana OX=3702 GN=SPL12 PE=1 SV=1	PF13606//PF04030//PF02892//PF00023//PF03110	Ankyrin repeat//D-arabinono-1,4-lactone oxidase//BED zinc finger//Ankyrin repeat//SBP domain	GO:0055114	oxidation-reduction process	GO:0003885//GO:0003677//GO:0005515	D-arabinono-1,4-lactone oxidase activity//DNA binding//protein binding	GO:0016020//GO:0005634	membrane//nucleus	--	--
Cluster-13504.18693	1942.5	1044.29	0.89542	0.020107	0.095598	2286	1333964312	AUS89431.1	594	2.2e-58	squamosa promoter binding protein [Sesuvium portulacastrum]	KY434031.1	KY434031	122	4.06e-54	Sesuvium portulacastrum clone Sesu011874 squamosa promoter binding protein mRNA, complete cds	-	-	-	http://www.genome.jp/dbget-bin/www_bget?ko:-	Q6YZE8	439	7.9e-42	Squamosa promoter-binding-like protein 16 OS=Oryza sativa subsp. japonica OX=39947 GN=SPL16 PE=2 SV=1	PF03110	SBP domain	--	--	GO:0003677	DNA binding	GO:0005634	nucleus	--	--
Cluster-13504.23450	591.4	982.686	-0.73233	0.024079	0.10995	7209	731343158	XP_010682754.1	1177	1.7e-125	PREDICTED: squamosa promoter-binding-like protein 2 [Beta vulgaris subsp. vulgaris]	XM_021867406.1	XM_021867406	100	2.19e-41	PREDICTED: Chenopodium quinoa ranBP2-type zinc finger protein At1g67325-like (LOC110690545), transcript variant X2, mRNA	-	-	-	http://www.genome.jp/dbget-bin/www_bget?ko:-	Q9S840	655	2.2e-66	Squamosa promoter-binding-like protein 2 OS=Arabidopsis thaliana OX=3702 GN=SPL2 PE=2 SV=1	PF03110	SBP domain	--	--	GO:0003677	DNA binding	GO:0005634	nucleus	--	--
Cluster-13504.31081	674.157	344.027	0.97011	0.031584	0.13481	2347	1050652542	XP_017649675.1	485	9.8e-46	PREDICTED: squamosa promoter-binding-like protein 7 isoform X1 [Gossypium arboreum]	XM_016685857.1	XM_016685857	57	5.67e-18	PREDICTED: Capsicum annuum squamosa promoter-binding-like protein 7 (LOC107842049), transcript variant X2, mRNA	-	-	-	http://www.genome.jp/dbget-bin/www_bget?ko:-	Q8S9G8	414	6.4e-39	Squamosa promoter-binding-like protein 7 OS=Arabidopsis thaliana OX=3702 GN=SPL7 PE=1 SV=2	PF01050//PF03110	Mannose-6-phosphate isomerase//SBP domain	GO:0005976	polysaccharide metabolic process	GO:0016779//GO:0003677	nucleotidyltransferase activity//DNA binding	GO:0005634	nucleus	--	--
IF-C-R/T
Cluster-13504.33551	443.541	165.883	1.4165	0.0045495	0.02816	1459	1431592987	XP_025693743.1	201	5.2e-13	squamosa promoter-binding-like protein 7 isoform X2 [Arachis hypogaea]	CP025645.1	CP025645	69	7.45e-25	Ipomoea trifida cultivar NCNSP0306 chromosome 2	-	-	-	http://www.genome.jp/dbget-bin/www_bget?ko:-	Q8S9G8	142	1.4e-07	Squamosa promoter-binding-like protein 7 OS=Arabidopsis thaliana OX=3702 GN=SPL7 PE=1 SV=2	--	--	--	--	--	--	--	--	--	--
Cluster-13504.34385	1022.36	1764.46	-0.7875	0.01188	0.060647	4516	870859255	KMT10719.1	1274	6.1e-137	hypothetical protein BVRB_5g118270 [Beta vulgaris subsp. vulgaris]	CP032253.1	CP032253	86	8.31e-34	Gossypioides kirkii chromosome KI_11	-	-	-	http://www.genome.jp/dbget-bin/www_bget?ko:-	Q9SMX9	910	3.8e-96	Squamosa promoter-binding-like protein 1 OS=Arabidopsis thaliana OX=3702 GN=SPL1 PE=1 SV=2	PF01304//PF00023//PF13606//PF03110	Gas vesicles protein GVPc repeated domain//Ankyrin repeat//Ankyrin repeat//SBP domain	GO:0031412	gas vesicle organization	GO:0003677//GO:0005515	DNA binding//protein binding	GO:0031411//GO:0005634	gas vesicle//nucleus	--	--
Cluster-13504.8095	172.007	668.346	-1.9579	0.014129	0.069353	1731	720026692	XP_010264333.1	419	3.3e-38	PREDICTED: squamosa promoter-binding-like protein 8 [Nelumbo nucifera]	CP039337.1	CP039337	83	1.46e-32	Cicer arietinum chromosome Ca7	-	-	-	http://www.genome.jp/dbget-bin/www_bget?ko:-	Q8GXL3	378	7e-35	Squamosa promoter-binding-like protein 8 OS=Arabidopsis thaliana OX=3702 GN=SPL8 PE=1 SV=2	PF05656//PF03110	Protein of unknown function (DUF805)//SBP domain	--	--	GO:0003677	DNA binding	GO:0005634//GO:0016021	nucleus//integral component of membrane	--	--
Cluster-13504.35000	997.266	419.751	1.2493	0.019595	0.089546	3791	1219112086	XP_021719300.1	783	4.4e-80	probable protein phosphatase 2C 39 isoform X1 [Chenopodium quinoa]	KF437879.1	KF437879	79	5.42e-30	Salvia miltiorrhiza SQUAMOSA promoter binding protein-like 3 (SPL3) mRNA, partial cds	K17506	PPM1L, PP2CE	protein phosphatase 1L	http://www.genome.jp/dbget-bin/www_bget?ko:K17506	Q9LDA7	723	1.5e-74	Probable protein phosphatase 2C 39 OS=Arabidopsis thaliana OX=3702 GN=At3g15260 PE=2 SV=1	PF01635//PF03110//PF00481//PF00693	Coronavirus M matrix/glycoprotein//SBP domain//Protein phosphatase 2C//Thymidine kinase from herpesvirus	GO:0006206//GO:0006230//GO:0019058	pyrimidine nucleobase metabolic process//TMP biosynthetic process//viral life cycle	GO:0003677//GO:0004797//GO:0005524//GO:0003824	DNA binding//thymidine kinase activity//ATP binding//catalytic activity	GO:0005634	nucleus	--	--
Cluster-13504.27540	2571.91	4127.5	-0.68233	0.026264	0.11227	6410	1585646022	XP_028110481.1	697	7e-70	squamosa promoter-binding-like protein 1 isoform X2 [Camellia sinensis]	JX845247.1	JX845247	122	1.15e-53	Vitis pseudoreticulata squamosa promoter binding protein 5 mRNA, complete cds	-	-	-	http://www.genome.jp/dbget-bin/www_bget?ko:-	Q9S7P5	532	3.6e-52	Squamosa promoter-binding-like protein 12 OS=Arabidopsis thaliana OX=3702 GN=SPL12 PE=1 SV=1	PF13606//PF04030//PF02892//PF00023//PF03110	Ankyrin repeat//D-arabinono-1,4-lactone oxidase//BED zinc finger//Ankyrin repeat//SBP domain	GO:0055114	oxidation-reduction process	GO:0003885//GO:0003677//GO:0005515	D-arabinono-1,4-lactone oxidase activity//DNA binding//protein binding	GO:0016020//GO:0005634	membrane//nucleus	--	--
Cluster-13504.18693	2823.36	1059.13	1.4145	0.038166	0.14968	2286	1333964312	AUS89431.1	594	2.2e-58	squamosa promoter binding protein [Sesuvium portulacastrum]	KY434031.1	KY434031	122	4.06e-54	Sesuvium portulacastrum clone Sesu011874 squamosa promoter binding protein mRNA, complete cds	-	-	-	http://www.genome.jp/dbget-bin/www_bget?ko:-	Q6YZE8	439	7.9e-42	Squamosa promoter-binding-like protein 16 OS=Oryza sativa subsp. japonica OX=39947 GN=SPL16 PE=2 SV=1	PF03110	SBP domain	--	--	GO:0003677	DNA binding	GO:0005634	nucleus	--	--
IF-T-M/T
Cluster-13504.32833	285.704	184.011	0.6347	3.96e-07	3.58e-07	3791	1219112086	XP_021719300.1	783	4.4e-80	probable protein phosphatase 2C 39 isoform X1 [Chenopodium quinoa]	KF437879.1	KF437879	79	5.42e-30	Salvia miltiorrhiza SQUAMOSA promoter binding protein-like 3 (SPL3) mRNA, partial cds	K17506	PPM1L, PP2CE	protein phosphatase 1L	http://www.genome.jp/dbget-bin/www_bget?ko:K17506	Q9LDA7	723	1.5e-74	Probable protein phosphatase 2C 39 OS=Arabidopsis thaliana OX=3702 GN=At3g15260 PE=2 SV=1	PF01635//PF03110//PF00481//PF00693	Coronavirus M matrix/glycoprotein//SBP domain//Protein phosphatase 2C//Thymidine kinase from herpesvirus	GO:0006206//GO:0006230//GO:0019058	pyrimidine nucleobase metabolic process//TMP biosynthetic process//viral life cycle	GO:0003677//GO:0004797//GO:0005524//GO:0003824	DNA binding//thymidine kinase activity//ATP binding//catalytic activity	GO:0005634	nucleus	--	--
IF-T-B/T
Cluster-13504.9219	2.73925	25.7553	-3.2234	0.00057757	0.13194	2962	1552262876	RVX06974.1	187	4.5e-11	Squamosa promoter-binding-like protein 13A [Vitis vinifera]	--	--	--	--	--	-	-	-	http://www.genome.jp/dbget-bin/www_bget?ko:-	Q0J0K1	164	7.9e-10	Squamosa promoter-binding-like protein 18 OS=Oryza sativa subsp. japonica OX=39947 GN=SPL18 PE=2 SV=1	PF06558	Secretion monitor precursor protein (SecM)	--	--	GO:0045182	translation regulator activity	--	--	--	--
Cluster-13504.35023	436.385	344.034	0.343	0.00075219	0.16026	3791	1219112086	XP_021719300.1	783	4.4e-80	probable protein phosphatase 2C 39 isoform X1 [Chenopodium quinoa]	KF437879.1	KF437879	79	5.42e-30	Salvia miltiorrhiza SQUAMOSA promoter binding protein-like 3 (SPL3) mRNA, partial cds	K17506	PPM1L, PP2CE	protein phosphatase 1L	http://www.genome.jp/dbget-bin/www_bget?ko:K17506	Q9LDA7	723	1.5e-74	Probable protein phosphatase 2C 39 OS=Arabidopsis thaliana OX=3702 GN=At3g15260 PE=2 SV=1	PF01635//PF03110//PF00481//PF00693	Coronavirus M matrix/glycoprotein//SBP domain//Protein phosphatase 2C//Thymidine kinase from herpesvirus	GO:0006206//GO:0006230//GO:0019058	pyrimidine nucleobase metabolic process//TMP biosynthetic process//viral life cycle	GO:0003677//GO:0004797//GO:0005524//GO:0003824	DNA binding//thymidine kinase activity//ATP binding//catalytic activity	GO:0005634	nucleus	--	--
Cluster-13504.13420	114.184	264.995	-1.215	0.01431	0.69241	568	802786278	XP_012091635.1	244	2.1e-18	squamosa promoter-binding-like protein 3 isoform X1 [Jatropha curcas]	XM_010059090.2	XM_010059090	43	7.92e-11	PREDICTED: Eucalyptus grandis squamosa promoter-binding-like protein 3 (LOC104445258), mRNA	-	-	-	http://www.genome.jp/dbget-bin/www_bget?ko:-	Q38741	213	3.1e-16	Squamosa promoter-binding protein 1 OS=Antirrhinum majus OX=4151 GN=SBP1 PE=2 SV=1	PF03110	SBP domain	--	--	GO:0003677	DNA binding	GO:0005634	nucleus	--	--
IF-T-R/T
Cluster-13504.8095	13.9795	92.8517	-2.7339	0.0098544	0.71951	1731	720026692	XP_010264333.1	419	3.3e-38	PREDICTED: squamosa promoter-binding-like protein 8 [Nelumbo nucifera]	CP039337.1	CP039337	83	1.46e-32	Cicer arietinum chromosome Ca7	-	-	-	http://www.genome.jp/dbget-bin/www_bget?ko:-	Q8GXL3	378	7e-35	Squamosa promoter-binding-like protein 8 OS=Arabidopsis thaliana OX=3702 GN=SPL8 PE=1 SV=2	PF05656//PF03110	Protein of unknown function (DUF805)//SBP domain	--	--	GO:0003677	DNA binding	GO:0005634//GO:0016021	nucleus//integral component of membrane	--	--
Cluster-13504.6154	4.55309	32.6771	-2.8397	0.048533	0.1794	1281	1040907291	XP_017216600.1	387	1.2e-34	PREDICTED: squamosa promoter-binding-like protein 8 [Daucus carota subsp. sativus]	XM_010090956.2	XM_010090956	92	1.07e-37	PREDICTED: Morus notabilis squamosa promoter-binding-like protein 8 (LOC21404629), mRNA	-	-	-	http://www.genome.jp/dbget-bin/www_bget?ko:-	Q8GXL3	345	3.5e-31	Squamosa promoter-binding-like protein 8 OS=Arabidopsis thaliana OX=3702 GN=SPL8 PE=1 SV=2	PF03110	SBP domain	--	--	GO:0003677	DNA binding	GO:0005634	nucleus	--	--
F-C-B/T
Cluster-13504.13195	0.71247	23.5512	-5.0469	0.0013528	0.032956	1907	1216309540	XP_021596986.1	244	7e-18	squamosa promoter-binding-like protein 3 [Manihot esculenta]	--	--	--	--	--	-	-	-	http://www.genome.jp/dbget-bin/www_bget?ko:-	Q38741	213	1.1e-15	Squamosa promoter-binding protein 1 OS=Antirrhinum majus OX=4151 GN=SBP1 PE=2 SV=1	PF06463//PF03110	Molybdenum Cofactor Synthesis C//SBP domain	GO:0006777	Mo-molybdopterin cofactor biosynthetic process	GO:0051539//GO:0003677	4 iron, 4 sulfur cluster binding//DNA binding	GO:0019008//GO:0005634	molybdopterin synthase complex//nucleus	--	--
Cluster-13504.33551	210.6	371.319	-0.81813	0.010005	0.15167	1459	1431592987	XP_025693743.1	201	5.2e-13	squamosa promoter-binding-like protein 7 isoform X2 [Arachis hypogaea]	CP025645.1	CP025645	69	7.44539e-25	Ipomoea trifida cultivar NCNSP0306 chromosome 2	-	-	-	http://www.genome.jp/dbget-bin/www_bget?ko:-	Q8S9G8	142	1.4e-07	Squamosa promoter-binding-like protein 7 OS=Arabidopsis thaliana OX=3702 GN=SPL7 PE=1 SV=2	--	--	--	--	--	--	--	--	--	--
Cluster-13504.13420	869.049	335.219	1.3743	0.019137	0.23936	568	802786278	XP_012091635.1	244	2.1e-18	squamosa promoter-binding-like protein 3 isoform X1 [Jatropha curcas]	XM_010059090.2	XM_010059090	43	7.92181e-11	PREDICTED: Eucalyptus grandis squamosa promoter-binding-like protein 3 (LOC104445258), mRNA	-	-	-	http://www.genome.jp/dbget-bin/www_bget?ko:-	Q38741	213	3.1e-16	Squamosa promoter-binding protein 1 OS=Antirrhinum majus OX=4151 GN=SBP1 PE=2 SV=1	PF03110	SBP domain	--	--	GO:0003677	DNA binding	GO:0005634	nucleus	--	--
Cluster-13504.42720	0.35324	6.00655	-3.9709	0.021469	0.25964	1390	1387835497	PWA98644.1	196	1.9e-12	SBP-like protein [Artemisia annua]	AK452462.1	AK452462	63	1.5335e-21	Triticum aestivum mRNA, clone: tplb0057a10, cultivar Chinese Spring	-	-	-	http://www.genome.jp/dbget-bin/www_bget?ko:-	Q8S9G8	179	6.7e-12	Squamosa promoter-binding-like protein 7 OS=Arabidopsis thaliana OX=3702 GN=SPL7 PE=1 SV=2	--	--	--	--	--	--	--	--	--	--
F-C-R/T
Cluster-13504.35000	305.423	1376.79	-2.1726	1.31e-09	8.59e-08	3791	1219112086	XP_021719300.1	783	4.4e-80	probable protein phosphatase 2C 39 isoform X1 [Chenopodium quinoa]	KF437879.1	KF437879	79	5.42e-30	Salvia miltiorrhiza SQUAMOSA promoter binding protein-like 3 (SPL3) mRNA, partial cds	K17506	PPM1L, PP2CE	protein phosphatase 1L	http://www.genome.jp/dbget-bin/www_bget?ko:K17506	Q9LDA7	723	1.5e-74	Probable protein phosphatase 2C 39 OS=Arabidopsis thaliana OX=3702 GN=At3g15260 PE=2 SV=1	PF01635//PF03110//PF00481//PF00693	Coronavirus M matrix/glycoprotein//SBP domain//Protein phosphatase 2C//Thymidine kinase from herpesvirus	GO:0006206//GO:0006230//GO:0019058	pyrimidine nucleobase metabolic process//TMP biosynthetic process//viral life cycle	GO:0003677//GO:0004797//GO:0005524//GO:0003824	DNA binding//thymidine kinase activity//ATP binding//catalytic activity	GO:0005634	nucleus	--	--
Cluster-13504.8095	75.4891	7.84783	3.2771	0.0021176	0.02499	1731	720026692	XP_010264333.1	419	3.3e-38	PREDICTED: squamosa promoter-binding-like protein 8 [Nelumbo nucifera]	CP039337.1	CP039337	83	1.46e-32	Cicer arietinum chromosome Ca7	-	-	-	http://www.genome.jp/dbget-bin/www_bget?ko:-	Q8GXL3	378	7e-35	Squamosa promoter-binding-like protein 8 OS=Arabidopsis thaliana OX=3702 GN=SPL8 PE=1 SV=2	PF05656//PF03110	Protein of unknown function (DUF805)//SBP domain	--	--	GO:0003677	DNA binding	GO:0005634//GO:0016021	nucleus//integral component of membrane	--	--
Cluster-13504.9219	2.25472	23.9122	-3.4047	0.0064921	0.046148	2962	1552262876	RVX06974.1	187	4.5e-11	Squamosa promoter-binding-like protein 13A [Vitis vinifera]	--	--	--	--	--	-	-	-	http://www.genome.jp/dbget-bin/www_bget?ko:-	Q0J0K1	164	7.9e-10	Squamosa promoter-binding-like protein 18 OS=Oryza sativa subsp. japonica OX=39947 GN=SPL18 PE=2 SV=1	PF06558	Secretion monitor precursor protein (SecM)	--	--	GO:0045182	translation regulator activity	--	--	--	--
Cluster-13504.18693	702.322	1811.83	-1.3674	0.020574	0.13878	2286	1333964312	AUS89431.1	594	2.2e-58	squamosa promoter binding protein [Sesuvium portulacastrum]	KY434031.1	KY434031	122	4.06e-54	Sesuvium portulacastrum clone Sesu011874 squamosa promoter binding protein mRNA, complete cds	-	-	-	http://www.genome.jp/dbget-bin/www_bget?ko:-	Q6YZE8	439	7.9e-42	Squamosa promoter-binding-like protein 16 OS=Oryza sativa subsp. japonica OX=39947 GN=SPL16 PE=2 SV=1	PF03110	SBP domain	--	--	GO:0003677	DNA binding	GO:0005634	nucleus	--	--
Cluster-13504.23450	953.235	535.652	0.83162	0.021888	0.14503	7209	731343158	XP_010682754.1	1177	1.7e-125	PREDICTED: squamosa promoter-binding-like protein 2 [Beta vulgaris subsp. vulgaris]	XM_021867406.1	XM_021867406	100	2.19e-41	PREDICTED: Chenopodium quinoa ranBP2-type zinc finger protein At1g67325-like (LOC110690545), transcript variant X2, mRNA	-	-	-	http://www.genome.jp/dbget-bin/www_bget?ko:-	Q9S840	655	2.2e-66	Squamosa promoter-binding-like protein 2 OS=Arabidopsis thaliana OX=3702 GN=SPL2 PE=2 SV=1	PF03110	SBP domain	--	--	GO:0003677	DNA binding	GO:0005634	nucleus	--	--
Cluster-13504.33550	6.87169	21.6329	-1.6505	0.049849	0.25824	548	1585762309	XP_028076086.1	138	4e-06	squamosa promoter-binding-like protein 7 isoform X3 [Camellia sinensis]	--	--	--	--	--	-	-	-	http://www.genome.jp/dbget-bin/www_bget?ko:-	Q8S9G8	129	1.7e-06	Squamosa promoter-binding-like protein 7 OS=Arabidopsis thaliana OX=3702 GN=SPL7 PE=1 SV=2	--	--	--	--	--	--	--	--	--	--
F-T-M/T
Cluster-13504.30566	267.293	331.461	-0.3104	0.042305	1.04e-18	3791	1219112086	XP_021719300.1	783	4.4e-80	probable protein phosphatase 2C 39 isoform X1 [Chenopodium quinoa]	KF437879.1	KF437879	79	5.42e-30	Salvia miltiorrhiza SQUAMOSA promoter binding protein-like 3 (SPL3) mRNA, partial cds	K17506	PPM1L, PP2CE	protein phosphatase 1L	http://www.genome.jp/dbget-bin/www_bget?ko:K17506	Q9LDA7	723	1.5e-74	Probable protein phosphatase 2C 39 OS=Arabidopsis thaliana OX=3702 GN=At3g15260 PE=2 SV=1	PF01635//PF03110//PF00481//PF00693	Coronavirus M matrix/glycoprotein//SBP domain//Protein phosphatase 2C//Thymidine kinase from herpesvirus	GO:0006206//GO:0006230//GO:0019058	pyrimidine nucleobase metabolic process//TMP biosynthetic process//viral life cycle	GO:0003677//GO:0004797//GO:0005524//GO:0003824	DNA binding//thymidine kinase activity//ATP binding//catalytic activity	GO:0005634	nucleus	--	--
Cluster-13504.33551	408.812	221.312	0.88515	0.0031719	0.079576	1459	1431592987	XP_025693743.1	201	5.2e-13	squamosa promoter-binding-like protein 7 isoform X2 [Arachis hypogaea]	CP025645.1	CP025645	69	7.45e-25	Ipomoea trifida cultivar NCNSP0306 chromosome 2	-	-	-	http://www.genome.jp/dbget-bin/www_bget?ko:-	Q8S9G8	142	1.4e-07	Squamosa promoter-binding-like protein 7 OS=Arabidopsis thaliana OX=3702 GN=SPL7 PE=1 SV=2	--	--	--	--	--	--	--	--	--	--
F-T-B/T
Cluster-13504.31161	837.525	526.251	0.67045	0.015235	0.20152	2702	225432430	XP_002277039.1	461	6.9e-43	PREDICTED: squamosa promoter-binding-like protein 7 [Vitis vinifera]	--	--	--	--	--	-	-	-	http://www.genome.jp/dbget-bin/www_bget?ko:-	Q8S9G8	312	4.9e-27	Squamosa promoter-binding-like protein 7 OS=Arabidopsis thaliana OX=3702 GN=SPL7 PE=1 SV=2	PF00943	Alphavirus E2 glycoprotein	--	--	GO:0005198	structural molecule activity	GO:0019028	viral capsid	--	--
Cluster-13504.33551	374.545	219.142	0.77296	0.016154	0.21034	1459	1431592987	XP_025693743.1	201	5.2e-13	squamosa promoter-binding-like protein 7 isoform X2 [Arachis hypogaea]	CP025645.1	CP025645	69	7.45e-25	Ipomoea trifida cultivar NCNSP0306 chromosome 2	-	-	-	http://www.genome.jp/dbget-bin/www_bget?ko:-	Q8S9G8	142	1.4e-07	Squamosa promoter-binding-like protein 7 OS=Arabidopsis thaliana OX=3702 GN=SPL7 PE=1 SV=2	--	--	--	--	--	--	--	--	--	--
Cluster-13504.35000	795.459	1598.2	-1.0065	0.042305	0.39036	3791	1219112086	XP_021719300.1	783	4.4e-80	probable protein phosphatase 2C 39 isoform X1 [Chenopodium quinoa]	KF437879.1	KF437879	79	5.42e-30	Salvia miltiorrhiza SQUAMOSA promoter binding protein-like 3 (SPL3) mRNA, partial cds	K17506	PPM1L, PP2CE	protein phosphatase 1L	http://www.genome.jp/dbget-bin/www_bget?ko:K17506	Q9LDA7	723	1.5e-74	Probable protein phosphatase 2C 39 OS=Arabidopsis thaliana OX=3702 GN=At3g15260 PE=2 SV=1	PF01635//PF03110//PF00481//PF00693	Coronavirus M matrix/glycoprotein//SBP domain//Protein phosphatase 2C//Thymidine kinase from herpesvirus	GO:0006206//GO:0006230//GO:0019058	pyrimidine nucleobase metabolic process//TMP biosynthetic process//viral life cycle	GO:0003677//GO:0004797//GO:0005524//GO:0003824	DNA binding//thymidine kinase activity//ATP binding//catalytic activity	GO:0005634	nucleus	--	--
F-T-R/T
Cluster-13504.35000	258.406	5560.29	-4.4275	2.22e-06	4.92e-05	3791	1219112086	XP_021719300.1	783	4.4e-80	probable protein phosphatase 2C 39 isoform X1 [Chenopodium quinoa]	KF437879.1	KF437879	79	5.42e-30	Salvia miltiorrhiza SQUAMOSA promoter binding protein-like 3 (SPL3) mRNA, partial cds	K17506	PPM1L, PP2CE	protein phosphatase 1L	http://www.genome.jp/dbget-bin/www_bget?ko:K17506	Q9LDA7	723	1.5e-74	Probable protein phosphatase 2C 39 OS=Arabidopsis thaliana OX=3702 GN=At3g15260 PE=2 SV=1	PF01635//PF03110//PF00481//PF00693	Coronavirus M matrix/glycoprotein//SBP domain//Protein phosphatase 2C//Thymidine kinase from herpesvirus	GO:0006206//GO:0006230//GO:0019058	pyrimidine nucleobase metabolic process//TMP biosynthetic process//viral life cycle	GO:0003677//GO:0004797//GO:0005524//GO:0003824	DNA binding//thymidine kinase activity//ATP binding//catalytic activity	GO:0005634	nucleus	--	--
Cluster-13504.42720	0	6.04175	-4.9816	0.010069	0.082512	1390	1387835497	PWA98644.1	196	1.9e-12	SBP-like protein [Artemisia annua]	AK452462.1	AK452462	63	1.53e-21	Triticum aestivum mRNA, clone: tplb0057a10, cultivar Chinese Spring	-	-	-	http://www.genome.jp/dbget-bin/www_bget?ko:-	Q8S9G8	179	6.7e-12	Squamosa promoter-binding-like protein 7 OS=Arabidopsis thaliana OX=3702 GN=SPL7 PE=1 SV=2	--	--	--	--	--	--	--	--	--	--
Cluster-13504.18693	618.511	1937.53	-1.6474	0.0099748	0.065171	2286	1333964312	AUS89431.1	594	2.2e-58	squamosa promoter binding protein [Sesuvium portulacastrum]	KY434031.1	KY434031	122	4.06e-54	Sesuvium portulacastrum clone Sesu011874 squamosa promoter binding protein mRNA, complete cds	-	-	-	http://www.genome.jp/dbget-bin/www_bget?ko:-	Q6YZE8	439	7.9e-42	Squamosa promoter-binding-like protein 16 OS=Oryza sativa subsp. japonica OX=39947 GN=SPL16 PE=2 SV=1	PF03110	SBP domain	--	--	GO:0003677	DNA binding	GO:0005634	nucleus	--	--
Cluster-13504.23952	160.468	439.79	-1.4546	0.022414	0.12223	2529	1063470399	XP_017971013.1	495	7.3e-47	PREDICTED: squamosa promoter-binding-like protein 6 [Theobroma cacao]	XM_021875206.1	XM_021875206	100	7.63e-42	PREDICTED: Chenopodium quinoa teosinte glume architecture 1-like (LOC110697803), transcript variant X3, mRNA	-	-	-	http://www.genome.jp/dbget-bin/www_bget?ko:-	Q94JW8	363	5.6e-33	Squamosa promoter-binding-like protein 6 OS=Arabidopsis thaliana OX=3702 GN=SPL6 PE=1 SV=2	PF08649//PF03110	DASH complex subunit Dad1//SBP domain	GO:0007052	mitotic spindle organization	GO:0003677	DNA binding	GO:0005634//GO:0072686//GO:0042729	nucleus//mitotic spindle//DASH complex	--	--
Cluster-13504.33551	370.532	214.371	0.78938	0.025298	0.13368	1459	1431592987	XP_025693743.1	201	5.2e-13	squamosa promoter-binding-like protein 7 isoform X2 [Arachis hypogaea]	CP025645.1	CP025645	69	7.45e-25	Ipomoea trifida cultivar NCNSP0306 chromosome 2	-	-	-	http://www.genome.jp/dbget-bin/www_bget?ko:-	Q8S9G8	142	1.4e-07	Squamosa promoter-binding-like protein 7 OS=Arabidopsis thaliana OX=3702 GN=SPL7 PE=1 SV=2	--	--	--	--	--	--	--	--	--	--
Cluster-13504.25260	14904.2	8380.91	0.83053	0.047394	0.21268	6421	731395847	XP_010652308.1	2067	9.7e-229	PREDICTED: squamosa promoter-binding-like protein 1 [Vitis vinifera]	XM_021878836.1	XM_021878836	480	0	PREDICTED: Chenopodium quinoa S-adenosylmethionine synthase 4 (LOC110701227), mRNA	-	-	-	http://www.genome.jp/dbget-bin/www_bget?ko:-	Q9SMX9	1532	4e-168	Squamosa promoter-binding-like protein 1 OS=Arabidopsis thaliana OX=3702 GN=SPL1 PE=1 SV=2	PF00023//PF02773//PF02772//PF03110//PF05587//PF13606	Ankyrin repeat//S-adenosylmethionine synthetase, C-terminal domain//S-adenosylmethionine synthetase, central domain//SBP domain//Anthrax receptor extracellular domain//Ankyrin repeat	GO:0006555//GO:0006556	methionine metabolic process//S-adenosylmethionine biosynthetic process	GO:0038023//GO:0004478//GO:0005515//GO:0003677	signaling receptor activity//methionine adenosyltransferase activity//protein binding//DNA binding	GO:0016021//GO:0005634	integral component of membrane//nucleus	KOG1506	S-adenosylmethionine synthetase
W-C-R/T
Cluster-13504.8095	435.628	6.45611	6.0626	2.92e-19	4.54e-17	1731	720026692	XP_010264333.1	419	3.3e-38	PREDICTED: squamosa promoter-binding-like protein 8 [Nelumbo nucifera]	CP039337.1	CP039337	83	1.46e-32	Cicer arietinum chromosome Ca7	-	-	-	http://www.genome.jp/dbget-bin/www_bget?ko:-	Q8GXL3	378	7e-35	Squamosa promoter-binding-like protein 8 OS=Arabidopsis thaliana OX=3702 GN=SPL8 PE=1 SV=2	PF05656//PF03110	Protein of unknown function (DUF805)//SBP domain	--	--	GO:0003677	DNA binding	GO:0005634//GO:0016021	nucleus//integral component of membrane	--	--
Cluster-13504.13420	89.9606	0	9.0091	6.41e-11	2.83e-09	568	802786278	XP_012091635.1	244	2.1e-18	squamosa promoter-binding-like protein 3 isoform X1 [Jatropha curcas]	XM_010059090.2	XM_010059090	43	7.92e-11	PREDICTED: Eucalyptus grandis squamosa promoter-binding-like protein 3 (LOC104445258), mRNA	-	-	-	http://www.genome.jp/dbget-bin/www_bget?ko:-	Q38741	213	3.1e-16	Squamosa promoter-binding protein 1 OS=Antirrhinum majus OX=4151 GN=SBP1 PE=2 SV=1	PF03110	SBP domain	--	--	GO:0003677	DNA binding	GO:0005634	nucleus	--	--
Cluster-13504.8095	286.772	1.14681	7.9948	1.05e-21	5.18e-20	1731	720026692	XP_010264333.1	419	3.3e-38	PREDICTED: squamosa promoter-binding-like protein 8 [Nelumbo nucifera]	CP039337.1	CP039337	83	1.46e-32	Cicer arietinum chromosome Ca7	-	-	-	http://www.genome.jp/dbget-bin/www_bget?ko:-	Q8GXL3	378	7e-35	Squamosa promoter-binding-like protein 8 OS=Arabidopsis thaliana OX=3702 GN=SPL8 PE=1 SV=2	PF05656//PF03110	Protein of unknown function (DUF805)//SBP domain	--	--	GO:0003677	DNA binding	GO:0005634//GO:0016021	nucleus//integral component of membrane	--	--
Cluster-13504.41900	223.456	34.4394	2.6977	1.53e-07	3.43e-06	4547	1063505252	XP_017977243.1	434	1.6e-39	PREDICTED: squamosa promoter-binding-like protein 9 [Theobroma cacao]	MF136604.1	MF136604	40	3.12e-08	Malus hybrid cultivar SPL domain class transcription factor 1 mRNA, complete cds	-	-	-	http://www.genome.jp/dbget-bin/www_bget?ko:-	Q700W2	292	1.7e-24	Squamosa promoter-binding-like protein 9 OS=Arabidopsis thaliana OX=3702 GN=SPL9 PE=2 SV=2	PF02285//PF03110//PF09025	Cytochrome oxidase c subunit VIII//SBP domain//YopR, type III needle-polymerisation regulator	GO:0030254//GO:0006123//GO:0009405	protein secretion by the type III secretion system//mitochondrial electron transport, cytochrome c to oxygen//pathogenesis	GO:0004129//GO:0003677	cytochrome-c oxidase activity//DNA binding	GO:0030257//GO:0045277//GO:0005634	type III protein secretion system complex//respiratory chain complex IV//nucleus	--	--
Cluster-13504.6154	18.1502	0	6.7003	3.94e-05	0.0004841	1281	1040907291	XP_017216600.1	387	1.2e-34	PREDICTED: squamosa promoter-binding-like protein 8 [Daucus carota subsp. sativus]	XM_010090956.2	XM_010090956	92	1.07e-37	PREDICTED: Morus notabilis squamosa promoter-binding-like protein 8 (LOC21404629), mRNA	-	-	-	http://www.genome.jp/dbget-bin/www_bget?ko:-	Q8GXL3	345	3.5e-31	Squamosa promoter-binding-like protein 8 OS=Arabidopsis thaliana OX=3702 GN=SPL8 PE=1 SV=2	PF03110	SBP domain	--	--	GO:0003677	DNA binding	GO:0005634	nucleus	--	--
Cluster-13504.23450	770.19	277.241	1.4737	0.00014849	0.0015314	7209	731343158	XP_010682754.1	1177	1.7e-125	PREDICTED: squamosa promoter-binding-like protein 2 [Beta vulgaris subsp. vulgaris]	XM_021867406.1	XM_021867406	100	2.19e-41	PREDICTED: Chenopodium quinoa ranBP2-type zinc finger protein At1g67325-like (LOC110690545), transcript variant X2, mRNA	-	-	-	http://www.genome.jp/dbget-bin/www_bget?ko:-	Q9S840	655	2.2e-66	Squamosa promoter-binding-like protein 2 OS=Arabidopsis thaliana OX=3702 GN=SPL2 PE=2 SV=1	PF03110	SBP domain	--	--	GO:0003677	DNA binding	GO:0005634	nucleus	--	--
Cluster-13504.18693	686.845	92.4802	2.8909	0.00014952	0.001541	2286	1333964312	AUS89431.1	594	2.2e-58	squamosa promoter binding protein [Sesuvium portulacastrum]	KY434031.1	KY434031	122	4.06e-54	Sesuvium portulacastrum clone Sesu011874 squamosa promoter binding protein mRNA, complete cds	-	-	-	http://www.genome.jp/dbget-bin/www_bget?ko:-	Q6YZE8	439	7.9e-42	Squamosa promoter-binding-like protein 16 OS=Oryza sativa subsp. japonica OX=39947 GN=SPL16 PE=2 SV=1	PF03110	SBP domain	--	--	GO:0003677	DNA binding	GO:0005634	nucleus	--	--
Cluster-13504.20280	384.86	158.097	1.283	0.00040559	0.0036533	2544	731343152	XP_010682751.1	772	5.6e-79	PREDICTED: squamosa promoter-binding-like protein 2 [Beta vulgaris subsp. vulgaris]	XR_841192.1	XR_841192	83	2.16e-32	PREDICTED: Populus euphratica squamosa promoter-binding-like protein 2 (LOC105119786), transcript variant X6, misc_RNA	-	-	-	http://www.genome.jp/dbget-bin/www_bget?ko:-	Q9S840	524	1.2e-51	Squamosa promoter-binding-like protein 2 OS=Arabidopsis thaliana OX=3702 GN=SPL2 PE=2 SV=1	PF00187//PF03110	Chitin recognition protein//SBP domain	--	--	GO:0008061//GO:0003677	chitin binding//DNA binding	GO:0005634	nucleus	--	--
Cluster-13504.27540	3487.9	1841.29	0.92154	0.0010507	0.0082904	6410	1585646022	XP_028110481.1	697	7e-70	squamosa promoter-binding-like protein 1 isoform X2 [Camellia sinensis]	JX845247.1	JX845247	122	1.15e-53	Vitis pseudoreticulata squamosa promoter binding protein 5 mRNA, complete cds	-	-	-	http://www.genome.jp/dbget-bin/www_bget?ko:-	Q9S7P5	532	3.6e-52	Squamosa promoter-binding-like protein 12 OS=Arabidopsis thaliana OX=3702 GN=SPL12 PE=1 SV=1	PF13606//PF04030//PF02892//PF00023//PF03110	Ankyrin repeat//D-arabinono-1,4-lactone oxidase//BED zinc finger//Ankyrin repeat//SBP domain	GO:0055114	oxidation-reduction process	GO:0003885//GO:0003677//GO:0005515	D-arabinono-1,4-lactone oxidase activity//DNA binding//protein binding	GO:0016020//GO:0005634	membrane//nucleus	--	--
Cluster-13504.13239	288.112	139.977	1.0401	0.010717	0.05629	4093	1104510140	XP_019074698.1	291	5.4e-23	PREDICTED: squamosa promoter-binding-like protein 6 isoform X1 [Vitis vinifera]	MH210720.1	MH210720	71	1.64e-25	Diospyros kaki transcription factor SBP1 mRNA, complete cds	-	-	-	http://www.genome.jp/dbget-bin/www_bget?ko:-	Q94JW8	249	1.5e-19	Squamosa promoter-binding-like protein 6 OS=Arabidopsis thaliana OX=3702 GN=SPL6 PE=1 SV=2	PF06463//PF03110	Molybdenum Cofactor Synthesis C//SBP domain	GO:0006777	Mo-molybdopterin cofactor biosynthetic process	GO:0003677//GO:0051539	DNA binding//4 iron, 4 sulfur cluster binding	GO:0005634//GO:0019008	nucleus//molybdopterin synthase complex	--	--
Cluster-13504.31081	408.279	244.442	0.73923	0.022952	0.10204	2347	1050652542	XP_017649675.1	485	9.8e-46	PREDICTED: squamosa promoter-binding-like protein 7 isoform X1 [Gossypium arboreum]	XM_016685857.1	XM_016685857	57	5.67e-18	PREDICTED: Capsicum annuum squamosa promoter-binding-like protein 7 (LOC107842049), transcript variant X2, mRNA	-	-	-	http://www.genome.jp/dbget-bin/www_bget?ko:-	Q8S9G8	414	6.4e-39	Squamosa promoter-binding-like protein 7 OS=Arabidopsis thaliana OX=3702 GN=SPL7 PE=1 SV=2	PF01050//PF03110	Mannose-6-phosphate isomerase//SBP domain	GO:0005976	polysaccharide metabolic process	GO:0016779//GO:0003677	nucleotidyltransferase activity//DNA binding	GO:0005634	nucleus	--	--
Cluster-13504.26512	1572.35	888.409	0.82338	0.037607	0.14953	5903	1035919264	OAY48854.1	1082	1.5e-114	hypothetical protein MANES_05G010400 [Manihot esculenta]	XM_010278241.2	XM_010278241	120	1.37e-52	PREDICTED: Nelumbo nucifera squamosa promoter-binding-like protein 1 (LOC104611258), mRNA	-	-	-	http://www.genome.jp/dbget-bin/www_bget?ko:-	Q9SMX9	821	1e-85	Squamosa promoter-binding-like protein 1 OS=Arabidopsis thaliana OX=3702 GN=SPL1 PE=1 SV=2	PF01160//PF13606//PF03110//PF00023	Vertebrate endogenous opioids neuropeptide//Ankyrin repeat//SBP domain//Ankyrin repeat	GO:0007218	neuropeptide signaling pathway	GO:0003677//GO:0005515	DNA binding//protein binding	GO:0005634	nucleus	--	--
W-T-M/T
Cluster-13504.8095	2.86518	33.5112	-3.5462	0.019288	1	1731	720026692	XP_010264333.1	419	3.3e-38	PREDICTED: squamosa promoter-binding-like protein 8 [Nelumbo nucifera]	CP039337.1	CP039337	83	1.46317e-32	Cicer arietinum chromosome Ca7	-	-	-	http://www.genome.jp/dbget-bin/www_bget?ko:-	Q8GXL3	378	7e-35	Squamosa promoter-binding-like protein 8 OS=Arabidopsis thaliana OX=3702 GN=SPL8 PE=1 SV=2	PF05656//PF03110	Protein of unknown function (DUF805)//SBP domain	--	--	GO:0003677	DNA binding	GO:0005634//GO:0016021	nucleus//integral component of membrane	--	--
W-T-B/T
Cluster-13504.8095	1.96339	32.2701	-4.0372	0.011871	0.99962	1731	720026692	XP_010264333.1	419	3.3e-38	PREDICTED: squamosa promoter-binding-like protein 8 [Nelumbo nucifera]	CP039337.1	CP039337	83	1.46e-32	Cicer arietinum chromosome Ca7	-	-	-	http://www.genome.jp/dbget-bin/www_bget?ko:-	Q8GXL3	378	7e-35	Squamosa promoter-binding-like protein 8 OS=Arabidopsis thaliana OX=3702 GN=SPL8 PE=1 SV=2	PF05656//PF03110	Protein of unknown function (DUF805)//SBP domain	--	--	GO:0003677	DNA binding	GO:0005634//GO:0016021	nucleus//integral component of membrane	--	--
W-T-R/T
Cluster-13504.31049	1917.63	244.312	2.9714	1.68e-12	2.11e-10	5061	508774873	EOY22129.1	607	1.5e-59	LIGULELESS1 protein, putative [Theobroma cacao]	MF429844.1	MF429844	132	2.5e-59	Betula platyphylla squamosa-promoter binding-like protein (SPL12) mRNA, complete cds	-	-	-	http://www.genome.jp/dbget-bin/www_bget?ko:-	Q94JW8	413	1.8e-38	Squamosa promoter-binding-like protein 6 OS=Arabidopsis thaliana OX=3702 GN=SPL6 PE=1 SV=2	PF03110//PF02959	SBP domain//HTLV Tax	GO:0045893	positive regulation of transcription, DNA-templated	GO:0003677	DNA binding	GO:0005634	nucleus	--	--
Cluster-13504.13420	195.211	1.74805	6.8256	3.31e-12	3.91e-10	568	802786278	XP_012091635.1	244	2.1e-18	squamosa promoter-binding-like protein 3 isoform X1 [Jatropha curcas]	XM_010059090.2	XM_010059090	43	7.92e-11	PREDICTED: Eucalyptus grandis squamosa promoter-binding-like protein 3 (LOC104445258), mRNA	-	-	-	http://www.genome.jp/dbget-bin/www_bget?ko:-	Q38741	213	3.1e-16	Squamosa promoter-binding protein 1 OS=Antirrhinum majus OX=4151 GN=SBP1 PE=2 SV=1	PF03110	SBP domain	--	--	GO:0003677	DNA binding	GO:0005634	nucleus	--	--
Cluster-13504.35000	232.742	9616.35	-5.3687	7.13e-09	3.98e-07	3791	1219112086	XP_021719300.1	783	4.4e-80	probable protein phosphatase 2C 39 isoform X1 [Chenopodium quinoa]	KF437879.1	KF437879	79	5.42e-30	Salvia miltiorrhiza SQUAMOSA promoter binding protein-like 3 (SPL3) mRNA, partial cds	K17506	PPM1L, PP2CE	protein phosphatase 1L	http://www.genome.jp/dbget-bin/www_bget?ko:K17506	Q9LDA7	723	1.5e-74	Probable protein phosphatase 2C 39 OS=Arabidopsis thaliana OX=3702 GN=At3g15260 PE=2 SV=1	PF01635//PF03110//PF00481//PF00693	Coronavirus M matrix/glycoprotein//SBP domain//Protein phosphatase 2C//Thymidine kinase from herpesvirus	GO:0006206//GO:0006230//GO:0019058	pyrimidine nucleobase metabolic process//TMP biosynthetic process//viral life cycle	GO:0003677//GO:0004797//GO:0005524//GO:0003824	DNA binding//thymidine kinase activity//ATP binding//catalytic activity	GO:0005634	nucleus	--	--
Cluster-13504.41900	245.44	43.0923	2.5101	1.11e-06	3.58e-05	4547	1063505252	XP_017977243.1	434	1.6e-39	PREDICTED: squamosa promoter-binding-like protein 9 [Theobroma cacao]	MF136604.1	MF136604	40	3.12e-08	Malus hybrid cultivar SPL domain class transcription factor 1 mRNA, complete cds	-	-	-	http://www.genome.jp/dbget-bin/www_bget?ko:-	Q700W2	292	1.7e-24	Squamosa promoter-binding-like protein 9 OS=Arabidopsis thaliana OX=3702 GN=SPL9 PE=2 SV=2	PF02285//PF03110//PF09025	Cytochrome oxidase c subunit VIII//SBP domain//YopR, type III needle-polymerisation regulator	GO:0030254//GO:0006123//GO:0009405	protein secretion by the type III secretion system//mitochondrial electron transport, cytochrome c to oxygen//pathogenesis	GO:0004129//GO:0003677	cytochrome-c oxidase activity//DNA binding	GO:0030257//GO:0045277//GO:0005634	type III protein secretion system complex//respiratory chain complex IV//nucleus	--	--
Cluster-13504.23952	113.894	18.9394	2.5933	3.87e-06	0.00010753	2529	1063470399	XP_017971013.1	495	7.3e-47	PREDICTED: squamosa promoter-binding-like protein 6 [Theobroma cacao]	XM_021875206.1	XM_021875206	100	7.63e-42	PREDICTED: Chenopodium quinoa teosinte glume architecture 1-like (LOC110697803), transcript variant X3, mRNA	-	-	-	http://www.genome.jp/dbget-bin/www_bget?ko:-	Q94JW8	363	5.6e-33	Squamosa promoter-binding-like protein 6 OS=Arabidopsis thaliana OX=3702 GN=SPL6 PE=1 SV=2	PF08649//PF03110	DASH complex subunit Dad1//SBP domain	GO:0007052	mitotic spindle organization	GO:0003677	DNA binding	GO:0005634//GO:0072686//GO:0042729	nucleus//mitotic spindle//DASH complex	--	--
Cluster-13504.20280	509.737	84.2221	2.5956	1.51e-05	0.00034951	2544	731343152	XP_010682751.1	772	5.6e-79	PREDICTED: squamosa promoter-binding-like protein 2 [Beta vulgaris subsp. vulgaris]	XR_841192.1	XR_841192	83	2.16e-32	PREDICTED: Populus euphratica squamosa promoter-binding-like protein 2 (LOC105119786), transcript variant X6, misc_RNA	-	-	-	http://www.genome.jp/dbget-bin/www_bget?ko:-	Q9S840	524	1.2e-51	Squamosa promoter-binding-like protein 2 OS=Arabidopsis thaliana OX=3702 GN=SPL2 PE=2 SV=1	PF00187//PF03110	Chitin recognition protein//SBP domain	--	--	GO:0008061//GO:0003677	chitin binding//DNA binding	GO:0005634	nucleus	--	--
Cluster-13504.18693	570.064	137.724	2.0483	2.59e-05	0.00055958	2286	1333964312	AUS89431.1	594	2.2e-58	squamosa promoter binding protein [Sesuvium portulacastrum]	KY434031.1	KY434031	122	4.06e-54	Sesuvium portulacastrum clone Sesu011874 squamosa promoter binding protein mRNA, complete cds	-	-	-	http://www.genome.jp/dbget-bin/www_bget?ko:-	Q6YZE8	439	7.9e-42	Squamosa promoter-binding-like protein 16 OS=Oryza sativa subsp. japonica OX=39947 GN=SPL16 PE=2 SV=1	PF03110	SBP domain	--	--	GO:0003677	DNA binding	GO:0005634	nucleus	--	--
Cluster-13504.23450	766.632	251.422	1.6088	2.65e-05	0.00057157	7209	731343158	XP_010682754.1	1177	1.7e-125	PREDICTED: squamosa promoter-binding-like protein 2 [Beta vulgaris subsp. vulgaris]	XM_021867406.1	XM_021867406	100	2.19e-41	PREDICTED: Chenopodium quinoa ranBP2-type zinc finger protein At1g67325-like (LOC110690545), transcript variant X2, mRNA	-	-	-	http://www.genome.jp/dbget-bin/www_bget?ko:-	Q9S840	655	2.2e-66	Squamosa promoter-binding-like protein 2 OS=Arabidopsis thaliana OX=3702 GN=SPL2 PE=2 SV=1	PF03110	SBP domain	--	--	GO:0003677	DNA binding	GO:0005634	nucleus	--	--
Cluster-13504.9219	3.1702	35.3472	-3.4717	0.00056648	0.0077631	2962	1552262876	RVX06974.1	187	4.5e-11	Squamosa promoter-binding-like protein 13A [Vitis vinifera]	--	--	--	--	--	-	-	-	http://www.genome.jp/dbget-bin/www_bget?ko:-	Q0J0K1	164	7.9e-10	Squamosa promoter-binding-like protein 18 OS=Oryza sativa subsp. japonica OX=39947 GN=SPL18 PE=2 SV=1	PF06558	Secretion monitor precursor protein (SecM)	--	--	GO:0045182	translation regulator activity	--	--	--	--
Cluster-13504.13239	340.39	80.7702	2.0721	0.0024358	0.025665	4093	1104510140	XP_019074698.1	291	5.4e-23	PREDICTED: squamosa promoter-binding-like protein 6 isoform X1 [Vitis vinifera]	MH210720.1	MH210720	71	1.64e-25	Diospyros kaki transcription factor SBP1 mRNA, complete cds	-	-	-	http://www.genome.jp/dbget-bin/www_bget?ko:-	Q94JW8	249	1.5e-19	Squamosa promoter-binding-like protein 6 OS=Arabidopsis thaliana OX=3702 GN=SPL6 PE=1 SV=2	PF06463//PF03110	Molybdenum Cofactor Synthesis C//SBP domain	GO:0006777	Mo-molybdopterin cofactor biosynthetic process	GO:0003677//GO:0051539	DNA binding//4 iron, 4 sulfur cluster binding	GO:0005634//GO:0019008	nucleus//molybdopterin synthase complex	--	--
Cluster-13504.25260	12365.5	3972.65	1.6382	0.012742	0.093603	6421	731395847	XP_010652308.1	2067	9.7e-229	PREDICTED: squamosa promoter-binding-like protein 1 [Vitis vinifera]	XM_021878836.1	XM_021878836	480	0	PREDICTED: Chenopodium quinoa S-adenosylmethionine synthase 4 (LOC110701227), mRNA	-	-	-	http://www.genome.jp/dbget-bin/www_bget?ko:-	Q9SMX9	1532	4e-168	Squamosa promoter-binding-like protein 1 OS=Arabidopsis thaliana OX=3702 GN=SPL1 PE=1 SV=2	PF00023//PF02773//PF02772//PF03110//PF05587//PF13606	Ankyrin repeat//S-adenosylmethionine synthetase, C-terminal domain//S-adenosylmethionine synthetase, central domain//SBP domain//Anthrax receptor extracellular domain//Ankyrin repeat	GO:0006555//GO:0006556	methionine metabolic process//S-adenosylmethionine biosynthetic process	GO:0038023//GO:0004478//GO:0005515//GO:0003677	signaling receptor activity//methionine adenosyltransferase activity//protein binding//DNA binding	GO:0016021//GO:0005634	integral component of membrane//nucleus	KOG1506	S-adenosylmethionine synthetase

[truncated: 4 more sheets: DELLA, MYB33, Suppressor of ABI3, ABI5]
