# Supplementary material for: The spatiotemporal regulations of epicatechin biosynthesis under normal flowering and the continuous inflorescence removal treatment in Fagopyrum dibotrys
Source: BMC Plant Biol. 2022 Jul 29;22:379. doi: 10.1186/s12870-022-03761-z (PMC9336051; doi:10.1186/s12870-022-03761-z)
Supplement: Supplementary file 9 — Additional file 9. [file 12870_2022_3761_MOESM9_ESM.xls]

## Sheet: Correlation_result
Table S8 Co-expression analysis of TFs and structural genes involved in the biosynthesis of epicatechin
			PAL				CHS						C4H			4CL		CHI		F3H			F3’H	DFR				ANR
TF.ID	TF_annotation	TF.family	Cluster-13504.19523	Cluster-13504.20055	Cluster-13504.27541	Cluster-13504.27602	Cluster-13504.6358	Cluster-13504.24227	Cluster-13504.27150	Cluster-13504.24016	Cluster-13504.26998	Cluster-13504.19594	Cluster-13504.8158	Cluster-13504.26574	Cluster-13504.32177	Cluster-13504.22965	Cluster-13504.25583	Cluster-13504.27994	Cluster-13504.26333	Cluster-13504.27000	Cluster-13504.25703	Cluster-13504.15732	Cluster-13504.24577	Cluster-13504.20367	Cluster-13504.11445	Cluster-13504.20500	Cluster-21942.0	Cluster-13504.40162	Cluster-13504.11639	Cluster-13504.6433	Cluster-13504.28087	Cluster-13504.29296
Cluster-13504.13798	hypothetical protein VITISV_030617 [Vitis vinifera]	bHLH	0.710913	0.142656	-0.125808	-0.133721	0.209605	0.676697	0.662585	0.526256	-0.103321	-0.0541485	0.418875	0.482232	0.0196702	0.328732	0.285341	0.6194	0.545582	-0.242694	0.803948	-0.120621	0.288584	0.81178	0.0134536	0.0998998	-0.0613085	0.740726	0.821431	0.902001	0.761043	0.710355
Cluster-13504.13828	PREDICTED: SNF2 domain-containing protein CLASSY 1 [Beta vulgaris subsp. vulgaris]	SNF2	0.776306	0.03399	-0.164912	-0.139421	0.338321	0.730652	0.724936	0.594604	-0.204667	-0.0554519	0.322427	0.481805	-0.140371	0.514198	0.359901	0.719575	0.551671	-0.23398	0.781674	-0.184871	0.334534	0.803905	0.151098	-0.0178186	0.0509437	0.75382	0.843982	0.747441	0.834867	0.751765
Cluster-13504.47067	Transcription factor WER like [Actinidia chinensis var. chinensis]	MYB->MYB	0.60993	0.0952589	-0.20081	-0.204436	0.219405	0.645797	0.589815	0.462411	-0.129824	-0.099	0.389325	0.452918	0.0117342	0.382658	0.207074	0.600414	0.490594	-0.300226	0.807926	-0.102701	0.221688	0.82049	-0.0066543	0.181864	-0.0975169	0.627838	0.746916	0.842082	0.759247	0.768435
Cluster-13504.10300	protein indeterminate-domain 7-like [Cucurbita maxima]	C2H2	0.393446	-0.315576	-0.348109	-0.316827	0.886271	0.352022	0.374112	0.304136	-0.327748	-0.169353	0.257864	-0.133094	-0.255566	0.807684	-0.114979	0.123506	0.239833	-0.393964	0.210962	-0.24855	-0.181012	0.282023	-0.273674	0.12919	-0.0988479	0.67158	0.544563	0.287029	0.341524	0.265204
Cluster-13504.17159	Regulatory protein [Morus notabilis]	TRAF	0.294082	-0.286124	-0.328464	-0.291811	0.835551	0.266566	0.317756	0.276809	-0.243628	-0.131707	0.28657	-0.222669	-0.190374	0.800177	-0.137247	0.0209929	0.207979	-0.379792	0.111143	-0.283678	-0.278581	0.200426	-0.286834	0.120619	-0.0676055	0.577005	0.421296	0.170335	0.261584	0.174642
Cluster-13504.24701	MYC2 trancriptor [Camellia sinensis]	bHLH	0.416774	-0.246146	-0.330102	-0.321519	0.934832	0.326244	0.370641	0.27854	-0.327886	-0.124818	0.40175	-0.133056	-0.203186	0.800258	-0.0713487	0.0982695	0.262569	-0.412414	0.207068	-0.172687	-0.233076	0.257297	-0.299566	0.057975	-0.0395754	0.697201	0.556323	0.276865	0.341778	0.252755
Cluster-13504.10399	zinc finger protein ZAT11-like [Glycine soja]	C2H2	0.244073	-0.161134	-0.285762	-0.282396	0.823803	0.208305	0.228757	0.13074	-0.320371	-0.155562	0.336002	-0.1583	0.0047403	0.537301	-0.161445	0.0354943	0.110706	-0.443103	0.205297	-0.0416966	-0.268416	0.227458	-0.37293	0.400338	-0.0693275	0.49905	0.479786	0.13437	0.316078	0.249034
Cluster-13504.10873	ethylene-responsive transcription factor ERF003-like [Camellia sinensis]	AP2/ERF->AP2/ERF-ERF	0.336767	-0.209172	-0.309687	-0.304903	0.828816	0.276099	0.303882	0.222771	-0.298959	-0.124716	0.17705	-0.0959362	-0.225035	0.743855	-0.0745983	0.143789	0.171911	-0.393053	0.230542	-0.226321	-0.182857	0.273196	-0.224393	0.157145	-0.0820545	0.608162	0.511873	0.283073	0.36728	0.279228
Cluster-13504.12016	zinc finger protein CONSTANS-LIKE 3 [Elaeis guineensis]	Others	0.256414	-0.134251	-0.133419	-0.139366	0.835552	0.216702	0.250353	0.194023	-0.343372	-0.109634	0.16832	-0.0192911	-0.121188	0.648975	0.00252646	0.136644	0.141527	-0.356288	0.141542	-0.175928	-0.11181	0.163179	-0.200252	-0.000123785	-0.0656379	0.503525	0.429969	0.0723315	0.314929	0.239281
Cluster-13504.13281	hypothetical protein BVRB_3g052580 [Beta vulgaris subsp. vulgaris]	AP2/ERF->AP2/ERF-ERF	0.259361	-0.234387	-0.269964	-0.262345	0.897491	0.23689	0.289231	0.210673	-0.276177	-0.122858	0.318206	-0.187017	-0.176187	0.611642	-0.0979609	-0.0106505	0.171266	-0.310768	0.0932172	-0.094523	-0.250051	0.132019	-0.299555	0.0564405	-0.0132279	0.555951	0.425485	0.127173	0.238596	0.164482
Cluster-13504.13292	probable WRKY transcription factor 40 [Olea europaea var. sylvestris]	WRKY	0.340047	-0.184013	-0.280806	-0.272784	0.903586	0.296537	0.333414	0.277763	-0.308009	-0.120035	0.241703	-0.0914597	-0.188754	0.755251	-0.0408072	0.122096	0.215563	-0.370557	0.184845	-0.169449	-0.199691	0.248805	-0.229894	0.0848304	0.0163024	0.653086	0.542524	0.174914	0.373449	0.277372
Cluster-13504.13378	Protein LATERAL ROOT PRIMORDIUM 1, partial [Mucuna pruriens]	SRS	0.624597	0.149842	-0.16589	-0.186159	0.102076	0.584515	0.524297	0.393817	-0.140659	-0.0893482	0.420353	0.458277	0.0204475	0.291949	0.174618	0.554874	0.441433	-0.262999	0.767517	-0.072919	0.218715	0.738879	0.0123769	0.191151	-0.100387	0.55276	0.657748	0.855684	0.677931	0.703931
Cluster-13504.13643	MYB11 [Fagopyrum tataricum]	MYB->MYB	0.377631	-0.246643	-0.34107	-0.339417	0.866454	0.310812	0.338933	0.23586	-0.365305	-0.0204958	0.256354	-0.0897071	-0.26656	0.78593	-0.0344262	0.177925	0.196062	-0.422267	0.238261	-0.216763	-0.188622	0.282903	-0.160287	0.0744891	0.0046021	0.646454	0.543565	0.337971	0.377077	0.279721
Cluster-13504.14011	hypothetical protein VITISV_024462 [Vitis vinifera]	HB->HB-other	0.4444	-0.246947	-0.325981	-0.323153	0.850224	0.377663	0.410177	0.323523	-0.356851	-0.113777	0.296332	-0.0365453	-0.267673	0.796744	-0.00476316	0.21994	0.281602	-0.417713	0.291027	-0.213209	-0.137805	0.329838	-0.14801	0.044711	-0.0480646	0.656663	0.566721	0.358426	0.424173	0.329911
Cluster-13504.14932	CBF/DREB1-like transcription factor [Fagopyrum esculentum]	AP2/ERF->AP2/ERF-ERF	0.339964	-0.271686	-0.296875	-0.287168	0.909352	0.29072	0.316487	0.216853	-0.331437	-0.0739759	0.20785	-0.103573	-0.252884	0.67795	-0.0480078	0.146627	0.172111	-0.411172	0.206757	-0.215904	-0.177956	0.244483	-0.230641	0.0667902	-0.0402563	0.613193	0.520773	0.217949	0.364198	0.280277
Cluster-13504.15214	transcription factor UNE10-like isoform X1 [Durio zibethinus]	bHLH	-0.183689	0.0807822	0.151084	0.172288	-0.203899	0.0898389	0.0613434	0.129967	0.25409	-0.0369178	-0.197644	0.111468	-0.112793	-0.310164	0.253793	0.106351	-0.0896867	0.845017	-0.168591	0.0940212	0.343431	-0.18853	0.464799	-0.302139	0.582902	-0.173848	-0.185519	-0.136567	-0.167435	-0.156168
Cluster-13504.16313	GATA transcription factor 8 [Vitis vinifera]	C2C2->C2C2-GATA	0.294159	-0.200114	-0.257925	-0.251748	0.908419	0.218032	0.256501	0.179614	-0.341467	-0.0559012	0.24177	-0.123863	-0.24849	0.692079	-0.0610841	0.0788701	0.125148	-0.316272	0.101413	-0.213283	-0.180893	0.13698	-0.214634	0.0263204	-0.0127992	0.556696	0.437492	0.160704	0.245902	0.149953
Cluster-13504.16461	NAC domain containing transcription factor NAC8 [Fagopyrum tataricum]	NAC	0.166865	-0.131239	-0.219866	-0.163556	0.806405	0.20385	0.223715	0.211441	-0.245997	-0.24311	0.20837	-0.171715	-0.104111	0.659677	-0.194864	-0.0852625	0.0135269	-0.200365	0.0317075	-0.265801	-0.211861	0.129954	-0.369138	0.102068	-0.0554809	0.462159	0.345463	0.0387257	0.183093	0.129773
Cluster-13504.16636	PREDICTED: probable WRKY transcription factor 69 isoform X2 [Beta vulgaris subsp. vulgaris]	WRKY	0.362163	-0.211316	-0.289959	-0.280798	0.824575	0.237207	0.266282	0.175904	-0.309414	-0.15372	0.313238	-0.119747	-0.09153	0.701467	-0.174095	0.0733397	0.196506	-0.478995	0.231176	-0.221514	-0.238078	0.251572	-0.356672	0.25651	-0.208776	0.546418	0.461396	0.261027	0.286913	0.22468
Cluster-13504.16693	NAC domain-containing protein 79 isoform X3 [Ziziphus jujuba]	NAC	0.27007	-0.29785	-0.345298	-0.335157	0.845319	0.185233	0.20242	0.137074	-0.361216	-0.130805	0.230039	-0.184369	-0.246777	0.773877	-0.147557	0.0547077	0.101718	-0.403833	0.108847	-0.215031	-0.244481	0.169001	-0.260023	0.126306	-0.0845016	0.551899	0.416109	0.226712	0.247157	0.171281
Cluster-13504.16697	LOB domain-containing protein 29-like [Quercus suber]	LOB	-0.0622734	0.105463	0.0335049	0.0287121	-0.0888594	-0.135367	-0.138018	-0.139262	-0.114552	0.854521	-0.0656896	0.0337956	-0.062403	-0.0338226	0.0299827	-0.0202116	-0.112409	-0.140072	-0.0979552	-0.0638132	-0.0905181	-0.0908184	0.109316	-0.104947	-0.0670086	-0.10143	-0.0814489	-0.0504983	-0.0531906	-0.0659539
Cluster-13504.17930	probable WRKY transcription factor 53 [Quercus suber]	WRKY	0.354225	-0.310298	-0.306605	-0.299839	0.873849	0.241451	0.283095	0.227245	-0.34801	-0.0783467	0.252863	-0.182778	-0.268947	0.755784	-0.0637175	0.0862206	0.234262	-0.376997	0.0978092	-0.19265	-0.226454	0.15015	-0.222785	0.0554955	0.00377943	0.605385	0.459561	0.173289	0.248095	0.154412
Cluster-13504.19520	basic helix-loop-helix transcription factor protein [Rheum australe]	bHLH	0.400102	-0.241764	-0.30442	-0.299111	0.929503	0.301022	0.345968	0.262086	-0.311882	-0.11932	0.367794	-0.13378	-0.210979	0.787862	-0.0730181	0.082102	0.255477	-0.396255	0.17607	-0.166293	-0.223724	0.207774	-0.285688	0.0742755	-0.0440313	0.643797	0.506284	0.237678	0.287744	0.210759
Cluster-13504.19570	MYB13 transcription factor [Fagopyrum tataricum]	MYB->MYB-related	0.50639	-0.185903	-0.211019	-0.202326	0.867955	0.420726	0.480376	0.374088	-0.204706	-0.103434	0.361874	-0.0417211	-0.142977	0.61424	0.0368638	0.160536	0.36537	-0.305436	0.275422	-0.160225	-0.12442	0.294145	-0.251979	0.0347664	0.000824492	0.763046	0.618897	0.320447	0.385039	0.293087
Cluster-13504.19897	hypothetical protein GOBAR_AA08296 [Gossypium barbadense]	C2C2->C2C2-GATA	0.474315	-0.360462	-0.359474	-0.348512	0.84152	0.382867	0.428702	0.32371	-0.379942	-0.0912866	0.201741	-0.0526287	-0.351579	0.77581	0.0524407	0.297729	0.32215	-0.490807	0.323798	-0.196	-0.10575	0.362942	-0.133557	0.0247061	-0.0526896	0.684861	0.623967	0.32813	0.495236	0.383898
Cluster-13504.20277	ethylene-responsive transcription factor 3-like [Sesamum indicum]	AP2/ERF->AP2/ERF-ERF	0.313898	-0.292062	-0.387593	-0.384866	0.875645	0.197228	0.233029	0.125418	-0.37876	-0.0360623	0.188226	-0.2438	-0.262978	0.663306	-0.175147	0.0123162	0.138553	-0.44277	0.134853	-0.110862	-0.340373	0.187057	-0.289641	0.0902703	-0.029135	0.594144	0.497456	0.196609	0.303109	0.216492
Cluster-13504.20723	ethylene response factor [Rumex acetosa]	AP2/ERF->AP2/ERF-ERF	0.336392	-0.231601	-0.248195	-0.243399	0.884734	0.251892	0.315874	0.230058	-0.249744	-0.0670816	0.452312	-0.174997	-0.150307	0.615486	-0.0565787	0.0162222	0.238622	-0.338688	0.117924	-0.129515	-0.236074	0.132565	-0.275396	0.0550615	-0.00414821	0.617166	0.452862	0.198468	0.22223	0.134946
Cluster-13504.21047	calmodulin-binding transcription activator (camta), plants, putative [Ricinus communis]	CAMTA	0.305215	-0.256237	-0.291619	-0.271507	0.826324	0.271476	0.331196	0.26795	-0.191389	-0.162585	0.443058	-0.224889	-0.109096	0.656662	-0.136981	-0.0413045	0.236066	-0.290085	0.0939245	-0.152139	-0.27797	0.139867	-0.319887	0.121679	-0.032419	0.567187	0.383699	0.175003	0.189818	0.132167
Cluster-13504.21505	PREDICTED: ethylene-responsive transcription factor 11-like [Raphanus sativus]	AP2/ERF->AP2/ERF-ERF	0.354698	-0.283282	-0.329657	-0.327155	0.803387	0.215667	0.236525	0.155119	-0.362639	-0.0646136	0.145711	-0.135742	-0.263584	0.728544	-0.106742	0.122102	0.172173	-0.434078	0.162464	-0.195442	-0.216234	0.20283	-0.213647	0.0998153	-0.0749287	0.54892	0.456917	0.210435	0.299184	0.218631
Cluster-13504.21564	uncharacterized protein LOC110784970 [Spinacia oleracea]	B3->B3	0.261007	-0.267234	-0.442101	-0.417808	0.860384	0.169553	0.19761	0.120995	-0.384904	-0.169458	0.25911	-0.278294	-0.220778	0.720482	-0.250435	-0.0417604	0.0547681	-0.395114	0.0884389	-0.150282	-0.349706	0.153228	-0.341913	0.160668	-0.0633829	0.543855	0.418912	0.161007	0.229432	0.152953
Cluster-13504.22875	tRNA pseudouridine synthase A-like [Coffea eugenioides]	AP2/ERF->AP2/ERF-ERF	0.30823	-0.267065	-0.310672	-0.299407	0.815469	0.228563	0.244725	0.167268	-0.346178	-0.0743114	0.0764465	-0.114284	-0.271845	0.713647	-0.0875392	0.138168	0.111277	-0.415331	0.177707	-0.235103	-0.177825	0.229749	-0.205516	0.108714	-0.0784031	0.528193	0.473193	0.159605	0.331484	0.243867
Cluster-13504.24033	Tify [Corchorus olitorius]	Tify	0.379716	-0.213306	-0.289821	-0.281602	0.871014	0.327203	0.373035	0.305068	-0.275213	-0.152924	0.427284	-0.135953	-0.149814	0.746045	-0.0826876	0.0462839	0.27355	-0.347107	0.16937	-0.122659	-0.235452	0.225902	-0.293237	0.045032	-0.00586003	0.650968	0.496819	0.239371	0.293781	0.219732
Cluster-13504.24038	probable transcription factor PosF21 [Chenopodium quinoa]	bZIP	0.471867	-0.248097	-0.349322	-0.337453	0.850405	0.391732	0.425863	0.308709	-0.38251	0.02528	0.281789	-0.0283512	-0.288512	0.752775	0.0660121	0.279986	0.267967	-0.426505	0.330299	-0.190254	-0.134277	0.391029	-0.113579	-0.0144732	0.0469984	0.770299	0.684655	0.418058	0.518415	0.388784
Cluster-13504.24361	auxin response factor 6 [Prunus yedoensis var. nudiflora]	B3->B3-ARF	0.361535	-0.285533	-0.401612	-0.349322	0.805995	0.308479	0.351921	0.276411	-0.275338	-0.102858	0.255643	-0.183904	-0.272596	0.777942	-0.0951348	0.145113	0.20597	-0.33157	0.207922	-0.241048	-0.213783	0.287637	-0.109056	0.0798147	0.0616536	0.615043	0.5	0.274649	0.365444	0.270382
Cluster-13504.24763	helicase-like transcription factor CHR28 isoform X1 [Camellia sinensis]	SNF2	0.258603	-0.231917	-0.295047	-0.275953	0.867243	0.215916	0.270808	0.207203	-0.271616	-0.137042	0.42524	-0.226065	-0.142262	0.667405	-0.132322	-0.0448452	0.173272	-0.331701	0.0759301	-0.138695	-0.290532	0.129558	-0.337804	0.054689	-0.0396889	0.565123	0.402135	0.151426	0.209144	0.123963
Cluster-13504.25006	uncharacterized protein LOC109814537 isoform X2 [Cajanus cajan]	MADS->MADS-M-type	0.20286	-0.186685	-0.259898	-0.253842	0.851292	0.194549	0.221655	0.184112	-0.254585	-0.118599	0.260852	-0.14028	-0.204556	0.646669	-0.0902416	0.0269496	0.066208	-0.300879	0.0931563	-0.184233	-0.191071	0.123255	-0.225676	0.0660214	-0.0234312	0.486903	0.369212	0.0631541	0.220757	0.151837
Cluster-13504.25305	hypothetical protein AQUCO_02600293v1 [Aquilegia coerulea]	LOB	0.310893	-0.167266	-0.228417	-0.22979	0.830794	0.218772	0.279914	0.198521	-0.198191	-0.0452561	0.490243	-0.167171	-0.104801	0.546736	-0.0775333	-0.00321081	0.234529	-0.320577	0.128546	-0.0920559	-0.247031	0.116957	-0.270321	0.136113	-0.00659831	0.569385	0.414653	0.1973	0.197178	0.128094
Cluster-13504.25796	PREDICTED: probable WRKY transcription factor 40 isoform X1 [Ipomoea nil]	WRKY	0.279401	-0.304514	-0.308735	-0.30152	0.844012	0.173735	0.207246	0.123756	-0.393627	-0.0112387	0.160507	-0.158272	-0.288153	0.682761	-0.0558611	0.0977484	0.09558	-0.46612	0.125064	-0.182705	-0.217705	0.160425	-0.230033	0.0635195	-0.0968374	0.521615	0.428513	0.174484	0.267739	0.162206
Cluster-13504.25992	PREDICTED: ankyrin repeat-containing protein At3g12360-like [Populus euphratica]	AP2/ERF->AP2/ERF-ERF	0.387011	-0.296373	-0.315949	-0.308405	0.916555	0.252267	0.310201	0.226335	-0.324504	-0.0666114	0.321588	-0.17105	-0.290912	0.766655	-0.061477	0.0842444	0.245704	-0.388051	0.127407	-0.200068	-0.226082	0.156044	-0.20072	0.0230958	-0.000656765	0.625745	0.469922	0.225249	0.253759	0.161472
Cluster-13504.26301	zinc finger CCCH domain-containing protein 29-like [Chenopodium quinoa]	C3H	0.345633	-0.326957	-0.302104	-0.303957	0.805655	0.215669	0.255358	0.164188	-0.378286	-0.00895277	0.0992438	-0.124107	-0.33564	0.673207	-0.00777369	0.158984	0.156074	-0.456061	0.163228	-0.178114	-0.165651	0.189688	-0.157241	-0.00359588	-0.0672746	0.55514	0.478555	0.185306	0.305934	0.193812
Cluster-13504.26438	chitin-inducible gibberellin-responsive protein 1-like isoform X3 [Quercus suber]	GRAS	0.335515	-0.273934	-0.306036	-0.303621	0.931002	0.241746	0.294801	0.201143	-0.342499	-0.0855109	0.368753	-0.176099	-0.234819	0.714264	-0.0687983	0.0525153	0.201334	-0.400722	0.131495	-0.158815	-0.24714	0.159763	-0.267976	0.0324974	-0.0271547	0.614566	0.468094	0.220659	0.260956	0.166305
Cluster-13504.26853	B2 protein-like [Durio zibethinus]	B3->B3-ARF	0.283155	-0.265912	-0.304255	-0.301439	0.895357	0.198155	0.22421	0.151217	-0.384639	-0.108845	0.193028	-0.166855	-0.246869	0.756157	-0.118726	0.0466389	0.104536	-0.421457	0.110472	-0.227344	-0.247042	0.165383	-0.311271	0.0821963	-0.101415	0.559556	0.445682	0.174754	0.268138	0.179888
Cluster-13504.26866	transcription factor ERF11 [Eriobotrya japonica]	AP2/ERF->AP2/ERF-ERF	0.478073	-0.239048	-0.295597	-0.290901	0.900986	0.340361	0.38273	0.284556	-0.346242	-0.0793159	0.371348	-0.0811838	-0.21972	0.778096	-0.039971	0.161268	0.313186	-0.441601	0.243497	-0.173622	-0.179777	0.270729	-0.25231	0.0761221	-0.0623943	0.68842	0.579453	0.289291	0.352468	0.269542
Cluster-13504.27113	BTB/POZ domain and ankyrin repeat-containing protein NPR1-like [Quercus suber]	TRAF	0.343638	-0.316658	-0.300711	-0.274343	0.913415	0.31379	0.359289	0.296044	-0.329312	-0.0956428	0.220729	-0.137323	-0.273014	0.768108	-0.014753	0.131975	0.238312	-0.342481	0.144414	-0.228385	-0.176715	0.209764	-0.207504	0.0351294	0.0376633	0.623095	0.503449	0.156551	0.33627	0.235356
Cluster-13504.27413	SNF2 domain-containing protein / helicase domain-containing protein / zinc finger protein-related isoform 1 [Theobroma cacao]	SNF2	0.342873	-0.23906	-0.348604	-0.341968	0.931756	0.221158	0.266319	0.186486	-0.321025	-0.124822	0.331681	-0.203723	-0.229646	0.729217	-0.137962	0.0216675	0.182033	-0.404623	0.136573	-0.164218	-0.296457	0.16222	-0.30878	0.107393	-0.0514614	0.611694	0.469294	0.20704	0.254356	0.165003
Cluster-13504.27631	JAZ9, partial [Gossypium arboreum]	Tify	0.226098	-0.234456	-0.388524	-0.395966	0.808826	0.0605426	0.107845	0.00572038	-0.29654	-0.133303	0.459707	-0.344662	-0.103864	0.559667	-0.288953	-0.166461	0.0873892	-0.438098	0.0491913	-0.00385927	-0.446257	0.0534181	-0.438339	0.229959	-0.0940242	0.477699	0.326157	0.17443	0.094319	0.0479848
Cluster-13504.27739	scarecrow-like protein 1 [Morus notabilis]	GRAS	0.277014	-0.258407	-0.354569	-0.3316	0.887027	0.200239	0.238562	0.132969	-0.381111	-0.113124	0.375742	-0.235621	-0.0801174	0.671816	-0.186015	-0.0197819	0.0911406	-0.512861	0.169178	-0.148825	-0.347834	0.211666	-0.406626	0.24243	-0.100792	0.576935	0.485124	0.193163	0.302823	0.207842
Cluster-13504.27774	pyruvate kinase 1, cytosolic [Ananas comosus]	Trihelix	0.461504	-0.090986	-0.205917	-0.196633	0.810118	0.473416	0.496025	0.429893	-0.208036	-0.153099	0.547411	0.0538129	-0.074004	0.666257	0.0180847	0.196212	0.403903	-0.304267	0.351961	-0.148342	-0.0771235	0.363797	-0.244576	0.169506	-0.0334689	0.705208	0.581793	0.375495	0.41299	0.374843
Cluster-13504.27939	PREDICTED: protein TIFY 10A-like [Brassica oleracea var. oleracea]	Tify	0.361752	-0.233891	-0.306261	-0.302596	0.903568	0.288556	0.337652	0.257458	-0.298465	-0.13207	0.44833	-0.162749	-0.17267	0.74508	-0.0845374	0.0472386	0.26453	-0.372868	0.156469	-0.122779	-0.253251	0.198768	-0.299	0.0844671	-0.0148032	0.658393	0.497158	0.241211	0.282138	0.205319
Cluster-13504.28691	heat stress transcription factor A-2c-like [Spinacia oleracea]	HSF	0.261029	-0.312406	-0.291556	-0.285346	0.871263	0.199157	0.250503	0.175624	-0.292401	0.0132362	0.108601	-0.176951	-0.296453	0.66675	-0.011403	0.0991943	0.122171	-0.340472	0.0945052	-0.138322	-0.212549	0.135465	-0.129097	0.000556715	0.0866171	0.542026	0.44531	0.0805087	0.297809	0.179175
Cluster-13504.29053	PREDICTED: pyruvate decarboxylase 1 [Daucus carota subsp. sativus]	B3->B3	0.4429	-0.125569	-0.25479	-0.235595	0.815926	0.33555	0.383619	0.303334	-0.280353	-0.0844614	0.571855	-0.0753599	-0.0650081	0.695175	-0.0575521	0.0935546	0.312862	-0.36921	0.239104	-0.147639	-0.189489	0.268153	-0.274241	0.144634	-0.0511019	0.718502	0.552613	0.345555	0.319969	0.243771
Cluster-13504.29518	hypothetical protein GOBAR_DD12008 [Gossypium barbadense]	FAR1	0.363449	-0.234724	-0.258696	-0.257357	0.837606	0.275896	0.328952	0.244435	-0.300033	0.00194703	0.442245	-0.0949211	-0.267886	0.649187	0.0496394	0.149778	0.228104	-0.289289	0.154332	-0.131321	-0.132508	0.164077	-0.0476657	-0.0515518	0.128273	0.642618	0.484708	0.242517	0.282865	0.184061
Cluster-13504.31854	auxin-responsive protein IAA9-like [Durio zibethinus]	AUX/IAA	0.67707	-0.296222	-0.307965	-0.298559	0.763193	0.567704	0.600411	0.491956	-0.352691	-0.0558384	0.251739	0.112419	-0.333224	0.771157	0.152506	0.442724	0.490309	-0.493989	0.489491	-0.232886	0.011829	0.551352	-0.0523646	-0.0208775	-0.0704357	0.844918	0.782909	0.538266	0.637127	0.524638
Cluster-13504.31950	PREDICTED: pentatricopeptide repeat-containing protein At4g14850 [Beta vulgaris subsp. vulgaris]	BBR-BPC	0.452452	-0.277202	-0.302453	-0.276705	0.747809	0.342227	0.350174	0.317674	-0.339782	-0.18874	0.231989	-0.0463982	-0.268938	0.839814	-0.0967765	0.159729	0.269876	-0.372181	0.198422	-0.308292	-0.119482	0.27891	-0.173386	0.083351	-0.144285	0.573192	0.443956	0.27715	0.289666	0.245175
Cluster-13504.32278	crs2 associated factor2 [Zea mays]	Trihelix	0.217522	-0.273961	-0.246541	-0.241347	0.869033	0.150713	0.213617	0.15107	-0.269426	-0.113887	0.302916	-0.23115	-0.248495	0.613498	-0.0491441	-0.0317586	0.142081	-0.280657	0.00702373	-0.0855719	-0.241719	0.0360955	-0.275086	-0.0365761	0.028306	0.497374	0.365063	0.0413819	0.154585	0.0550656
Cluster-13504.33016	PREDICTED: dehydration-responsive element-binding protein 1B-like [Nelumbo nucifera]	AP2/ERF->AP2/ERF-ERF	0.334733	-0.228014	-0.265053	-0.252766	0.928307	0.286834	0.334281	0.259595	-0.293917	-0.106214	0.299981	-0.123828	-0.210708	0.673348	-0.0563575	0.0712712	0.181797	-0.362857	0.152527	-0.194144	-0.19168	0.186405	-0.255015	0.0331105	-0.0386068	0.611913	0.47863	0.175033	0.290562	0.206611
Cluster-13504.34064	unnamed protein product, partial [Vitis vinifera]	Jumonji	0.208507	-0.284755	-0.339551	-0.32413	0.904257	0.132946	0.175394	0.121411	-0.331895	-0.142498	0.200013	-0.260477	-0.23283	0.746505	-0.192929	-0.0453775	0.0654346	-0.383998	0.026762	-0.210238	-0.315478	0.091235	-0.323965	0.0946228	-0.081572	0.490856	0.358262	0.0783965	0.186246	0.091288
Cluster-13504.35400	bZIP_1 domain-containing protein [Cephalotus follicularis]	bZIP	-0.367685	0.156237	0.360547	0.368948	-0.467058	-0.141901	-0.150765	-0.072594	0.40457	-0.0254835	-0.311052	0.118848	0.00529279	-0.565818	0.286816	-0.0346199	-0.196808	0.877246	-0.319256	0.138593	0.402373	-0.37372	0.385967	-0.335801	0.438819	-0.448525	-0.442238	-0.320633	-0.377601	-0.33493
Cluster-13504.36504	transcriptional regulator EFH1 isoform X1 [Herrania umbratica]	Trihelix	0.350992	-0.161392	-0.235354	-0.227372	0.8202	0.261196	0.322475	0.23614	-0.238821	-0.0811325	0.537342	-0.143038	-0.0850301	0.576788	-0.0554634	0.0261219	0.264277	-0.328274	0.159684	-0.0918312	-0.225881	0.160141	-0.266526	0.113295	-0.00817298	0.614754	0.451549	0.250216	0.235084	0.156422
Cluster-13504.36596	protein TIFY 10A-like [Durio zibethinus]	Tify	0.307388	-0.214759	-0.322714	-0.318291	0.88592	0.210737	0.262825	0.176239	-0.304149	-0.15352	0.439821	-0.23018	-0.121714	0.682285	-0.164761	-0.0463502	0.195804	-0.387213	0.110638	-0.0707864	-0.32752	0.140733	-0.36785	0.149692	-0.0315438	0.580255	0.426772	0.205352	0.207528	0.139621
Cluster-13504.36744	uncharacterized protein LOC110763859 [Prunus avium]	Trihelix	0.235399	-0.240237	-0.237102	-0.238018	0.802954	0.260378	0.288973	0.234415	-0.257202	-0.0652792	0.323595	-0.123496	-0.253476	0.630313	-0.0331887	0.0499097	0.121859	-0.177028	0.0469544	-0.236971	-0.13771	0.0903779	-0.110381	-0.0833451	0.105072	0.532704	0.358061	0.140633	0.19426	0.127851
Cluster-13504.37347	transcription factor HY5-like isoform X2 [Prunus yedoensis var. nudiflora]	bZIP	-0.291036	0.229149	0.493907	0.488221	-0.368761	-0.0579969	-0.0678436	0.0265706	0.458376	-0.00713387	-0.308628	0.244188	-0.0888641	-0.470453	0.404491	0.0577225	-0.109543	0.806162	-0.242692	0.0471419	0.485204	-0.274814	0.350993	-0.441152	0.358208	-0.345874	-0.334071	-0.245784	-0.294771	-0.285727
Cluster-13504.37635	Auxin response factor, putative [Ricinus communis]	B3->B3-ARF	0.151305	-0.118976	-0.253327	-0.257879	0.807645	0.095049	0.11589	0.0485544	-0.356567	-0.0187779	0.439087	-0.214616	0.00380522	0.583381	-0.221547	-0.0754625	0.0719063	-0.395155	0.0704677	-0.104755	-0.340047	0.0636038	-0.308303	0.372002	-0.0742926	0.408972	0.292242	0.10351	0.14715	0.109435
Cluster-13504.37914	PREDICTED: protein DA1-like isoform X1 [Gossypium arboreum]	Others	0.204195	-0.186771	-0.28667	-0.280307	0.899856	0.192174	0.233397	0.145613	-0.270121	-0.159971	0.447241	-0.24934	-0.00729346	0.56828	-0.199579	-0.0877894	0.117113	-0.32839	0.0897568	-0.13119	-0.335111	0.116121	-0.39857	0.230865	0.00429363	0.543559	0.400283	0.149586	0.204193	0.14737
Cluster-13504.38449	PREDICTED: transcription factor bHLH25, partial [Vitis vinifera]	bHLH	0.554968	-0.0743137	-0.309537	-0.305806	0.79763	0.421464	0.430723	0.353984	-0.309972	-0.139475	0.340776	0.0713728	-0.16176	0.83054	-0.0312816	0.265387	0.340386	-0.42687	0.386535	-0.202462	-0.116703	0.417156	-0.220097	0.167879	-0.0873777	0.721097	0.639817	0.416679	0.470224	0.420261
Cluster-13504.38508	PREDICTED: peroxisomal (S)-2-hydroxy-acid oxidase [Theobroma cacao]	Others	0.330491	-0.218899	-0.254496	-0.248363	0.857834	0.204344	0.252914	0.213382	-0.269809	-0.13424	0.380754	-0.198155	-0.179172	0.706969	-0.149561	-0.0257757	0.260298	-0.321104	0.0513762	-0.180901	-0.259544	0.0826728	-0.270991	0.126742	-0.0381036	0.554556	0.375248	0.167842	0.134651	0.0749605
Cluster-13504.38845	putative WRKY transcription factor 57 [Cajanus cajan]	WRKY	0.391184	-0.206335	-0.283365	-0.267466	0.916964	0.382432	0.40539	0.314875	-0.321622	-0.138432	0.265813	-0.044458	-0.181631	0.790518	-0.0476233	0.179808	0.227716	-0.3852	0.288739	-0.261785	-0.141727	0.359892	-0.290408	0.15869	-0.103578	0.722676	0.637627	0.289965	0.474012	0.385079
Cluster-13504.39375	hypothetical protein SORBI_3009G142200 [Sorghum bicolor]	NAC	0.342104	-0.231374	-0.312612	-0.293987	0.898043	0.297714	0.329371	0.237	-0.322396	-0.143537	0.208628	-0.108806	-0.157394	0.717357	-0.0848146	0.136526	0.163889	-0.425432	0.242262	-0.193827	-0.201449	0.306721	-0.287154	0.15899	-0.0661491	0.620389	0.568981	0.20994	0.425053	0.325726
Cluster-13504.39476	protein LATERAL ROOT PRIMORDIUM 1-like [Helianthus annuus]	SRS	0.458578	-0.22108	-0.302005	-0.289888	0.909768	0.425809	0.447922	0.340842	-0.313048	-0.136438	0.233556	-0.016272	-0.215102	0.767108	-0.0155149	0.238467	0.263189	-0.413306	0.342958	-0.222011	-0.125867	0.397054	-0.247096	0.113103	-0.0559258	0.71809	0.661052	0.315003	0.510984	0.425496
Cluster-13504.41310	PREDICTED: heat stress transcription factor C-1-like [Juglans regia]	HSF	0.280928	-0.264918	-0.29855	-0.287984	0.854377	0.209156	0.241212	0.183123	-0.325066	-0.129061	0.217365	-0.178839	-0.241572	0.730226	-0.120459	0.0274382	0.10846	-0.357856	0.0775582	-0.214423	-0.234178	0.135452	-0.239927	0.0511552	-0.0652383	0.588711	0.409838	0.170228	0.241443	0.166791
Cluster-13504.42602	BTB/POZ and TAZ domain-containing protein 4-like [Chenopodium quinoa]	TAZ	0.348101	-0.167165	-0.322624	-0.322079	0.883136	0.223198	0.271873	0.165807	-0.353951	-0.15994	0.555841	-0.200454	-0.0197019	0.660419	-0.187058	-0.0107981	0.18125	-0.43854	0.176461	-0.0821368	-0.3208	0.189604	-0.378161	0.31084	-0.0751088	0.593443	0.463143	0.270758	0.245261	0.171775
Cluster-13504.43544	NAC domain-containing protein 90 isoform X2 [Jatropha curcas]	NAC	0.253937	-0.233394	-0.232097	-0.221084	0.851812	0.302777	0.327523	0.243026	-0.241594	-0.112964	0.17011	-0.0821684	-0.153864	0.607815	-0.0232189	0.12694	0.177941	-0.330274	0.193099	-0.150528	-0.161811	0.266683	-0.264658	0.0800181	-0.00149423	0.556129	0.51176	0.140554	0.392786	0.324941
Cluster-13504.45305	Basic helix-loop-helix DNA-binding superfamily protein, putative isoform 2 [Theobroma cacao]	bHLH	-0.0595055	0.153571	0.0978482	0.0793204	-0.0927277	-0.133874	-0.133562	-0.153508	-0.0987883	0.92366	-0.0491116	0.0899174	-0.0542888	-0.0820286	0.127461	0.013992	-0.100325	-0.107439	-0.0817113	0.00668313	-0.0322944	-0.095105	0.24298	-0.133065	0.036512	-0.0915696	-0.0743209	0.0156598	-0.0527493	-0.0792033
Cluster-13504.47182	Anthocyanin regulatory C1 protein [Actinidia chinensis var. chinensis]	MYB->MYB-related	0.607428	0.203881	-0.125627	-0.116658	0.0483484	0.677467	0.629131	0.558112	-0.0348081	-0.0817687	0.358321	0.510387	0.0908058	0.271036	0.258258	0.628999	0.535125	-0.159344	0.799887	-0.144599	0.317431	0.826715	0.0493984	0.160554	-0.0618147	0.571795	0.701028	0.732674	0.747796	0.763444
Cluster-13504.6744	hypothetical protein PHAVU_004G053700g [Phaseolus vulgaris]	HB->HB-WOX	0.5706	-0.15627	-0.260631	-0.243051	0.7941	0.518221	0.572496	0.447403	-0.247692	-0.118647	0.424394	0.0612661	-0.135589	0.639649	0.0943955	0.308616	0.462345	-0.368805	0.456799	-0.184918	-0.0548247	0.515643	-0.218848	0.0644279	-0.0328243	0.844261	0.754925	0.545837	0.584274	0.472106
Cluster-13504.6759	myb family transcription factor PHL8-like [Brassica napus]	GARP->GARP-G2-like	0.398458	-0.255067	-0.330614	-0.323607	0.91652	0.274715	0.3165	0.216754	-0.331337	-0.129924	0.401283	-0.135926	-0.22409	0.753857	-0.0954821	0.102003	0.227545	-0.401037	0.201319	-0.220491	-0.221106	0.234145	-0.27574	0.108334	-0.0669137	0.667273	0.511369	0.345647	0.31097	0.220684
Cluster-13504.6784	transcription factor RAX3-like [Chenopodium quinoa]	MYB->MYB	0.36308	-0.252446	-0.351195	-0.342821	0.870446	0.298388	0.305397	0.224853	-0.375906	-0.12418	0.253379	-0.105215	-0.233235	0.797689	-0.111188	0.138823	0.150614	-0.430573	0.228296	-0.216097	-0.199013	0.286232	-0.252208	0.178135	-0.0949548	0.647241	0.535935	0.330727	0.371091	0.295275
Cluster-13504.6848	hypothetical protein C5167_046414 [Papaver somniferum]	Others	0.540202	-0.0228109	-0.201793	-0.194025	0.426307	0.641127	0.625964	0.506416	-0.143224	-0.108765	0.220278	0.31276	-0.0801292	0.400889	0.203383	0.510478	0.437308	-0.249608	0.668613	-0.1701	0.175279	0.707697	-0.0176776	0.0897861	0.00105831	0.77864	0.80735	0.772547	0.719746	0.664188
Cluster-13504.7532	Ethylene-responsive transcription factor WIN1 [Vitis vinifera]	AP2/ERF->AP2/ERF-ERF	-0.0987592	-0.108572	-0.0729833	-0.0828031	-0.139331	0.0634175	0.035377	0.072129	0.0496191	0.0117963	-0.155404	-0.0504162	-0.195021	-0.216924	0.152478	0.104753	-0.0895646	0.487532	-0.10451	0.205428	0.0994261	-0.114245	0.685238	-0.208025	0.857576	-0.0710583	-0.0896778	-0.081632	-0.0376535	-0.0433055
Cluster-13504.7796	ethylene-responsive transcription factor TINY-like [Phoenix dactylifera]	AP2/ERF->AP2/ERF-ERF	0.428707	-0.161245	-0.185883	-0.175746	0.844039	0.36745	0.413206	0.337833	-0.191904	-0.0893527	0.213135	-0.0316246	-0.145721	0.591566	0.0216278	0.159994	0.32591	-0.303761	0.242089	-0.1512	-0.119166	0.278754	-0.231123	0.0606389	0.00699829	0.6758	0.592296	0.218253	0.383068	0.305554
Cluster-13504.7896	transcription factor bHLH14 [Abrus precatorius]	bHLH	0.269198	-0.357768	-0.350972	-0.339451	0.885303	0.20578	0.240047	0.143664	-0.333165	-0.162107	0.228586	-0.230284	-0.252618	0.713413	-0.158341	0.0271216	0.0950022	-0.379536	0.117489	-0.186974	-0.257268	0.176038	-0.332078	0.134084	-0.0915166	0.5006	0.422787	0.13397	0.25819	0.185017
Cluster-13504.8024	PREDICTED: probable Histone-lysine N-methyltransferase ATXR5 isoform X2 [Eucalyptus grandis]	SET	0.340817	-0.191077	-0.202128	-0.19133	0.830991	0.303327	0.361852	0.268989	-0.215198	-0.0955223	0.468746	-0.110086	-0.0586166	0.572239	-0.013051	0.0845307	0.295482	-0.295762	0.193004	-0.11458	-0.181806	0.231212	-0.25831	0.0811869	0.042755	0.648434	0.529908	0.227705	0.341568	0.255168
Cluster-13504.8042	WRKY transcription factor 55 isoform X2 [Carica papaya]	WRKY	0.32316	-0.238786	-0.276176	-0.265318	0.867427	0.218791	0.264163	0.222376	-0.287931	-0.114892	0.328427	-0.177661	-0.182436	0.752244	-0.111918	0.0333116	0.244048	-0.343696	0.0728933	-0.162903	-0.241663	0.132237	-0.271539	0.11514	-0.00462869	0.574701	0.434453	0.149352	0.203253	0.133565
Cluster-13504.8049	B3 domain-containing transcription factor VRN1-like [Herrania umbratica]	B3->B3	0.64406	0.14548	-0.145772	-0.152347	0.0984281	0.634463	0.593315	0.441143	-0.0795559	-0.069462	0.451564	0.476143	0.068073	0.254187	0.233104	0.588523	0.513495	-0.229795	0.811864	-0.0595034	0.259976	0.784307	0.00740714	0.170021	-0.0827514	0.58785	0.712973	0.785493	0.726985	0.740635
Cluster-13504.8127	uncharacterized protein LOC110783458 [Spinacia oleracea]	AP2/ERF->AP2/ERF-ERF	0.281947	-0.227372	-0.361164	-0.349116	0.851324	0.204083	0.234042	0.125401	-0.346995	-0.154739	0.233372	-0.200221	-0.137959	0.614674	-0.188854	0.0293864	0.0867644	-0.434597	0.191396	-0.128677	-0.294082	0.236677	-0.359273	0.206763	-0.0759896	0.54149	0.493065	0.193949	0.326507	0.235231
Cluster-13504.8381	protein TIFY 5A-like [Durio zibethinus]	Tify	0.318281	-0.207382	-0.271844	-0.270273	0.862759	0.240287	0.290269	0.232576	-0.276148	-0.106934	0.322614	-0.152964	-0.201205	0.724193	-0.0731275	0.0301192	0.197005	-0.334059	0.104439	-0.158546	-0.227885	0.134171	-0.241337	0.0530491	-0.000782354	0.56479	0.419856	0.160462	0.208351	0.12625
Cluster-13504.8527	hypothetical protein Csa_004213 [Cucumis sativus]	Tify	0.327727	-0.21222	-0.265701	-0.260206	0.930331	0.281141	0.326874	0.24804	-0.269517	-0.102688	0.395199	-0.126753	-0.188971	0.680734	-0.0531976	0.0652155	0.215674	-0.351615	0.157737	-0.165114	-0.210142	0.182085	-0.257498	0.05826	-0.00650487	0.617893	0.474627	0.203299	0.279749	0.207167
Cluster-13504.9061	putative response regulator and transcription factor RR-A-type family [Rosa chinensis]	Others	0.459205	-0.117431	-0.20885	-0.189667	0.826013	0.365714	0.398879	0.363856	-0.298382	-0.14528	0.238762	-0.0100583	-0.191075	0.787184	-0.0242024	0.153231	0.313814	-0.307956	0.202572	-0.233357	-0.119329	0.283177	-0.208617	0.0266159	-0.0371228	0.72148	0.585044	0.257258	0.371034	0.285135
Cluster-13504.9247	PREDICTED: probable transcriptional regulator RABBIT EARS isoform X2 [Vitis vinifera]	C2H2	0.393784	-0.240667	-0.262923	-0.251606	0.841007	0.363358	0.421577	0.315147	-0.27462	-0.100133	0.385332	-0.103445	-0.182262	0.666639	-0.0119409	0.120237	0.294064	-0.337474	0.214998	-0.185129	-0.172615	0.272397	-0.24882	0.0263829	-0.0107295	0.699456	0.548284	0.308821	0.36818	0.27204
Cluster-13504.9704	hypothetical protein B296_00056202 [Ensete ventricosum]	MYB->MYB-related	0.62985	-0.0969488	-0.230008	-0.223689	0.708264	0.604984	0.629867	0.530974	-0.222514	-0.112395	0.362405	0.168719	-0.116199	0.730248	0.15821	0.399102	0.509201	-0.334533	0.510061	-0.159882	0.0229898	0.573627	-0.141229	0.0405678	0.044323	0.814706	0.793927	0.477651	0.626721	0.535457
Cluster-22250.0	PREDICTED: transcription factor FER-LIKE IRON DEFICIENCY-INDUCED TRANSCRIPTION FACTOR [Juglans regia]	bHLH	-0.059528	0.199802	0.106822	0.0779648	-0.0453974	-0.0913982	-0.0964077	-0.101329	-0.143141	0.825569	-0.0372812	0.101711	-0.0602151	-0.0408558	0.0604782	0.0171818	-0.136866	-0.0647962	-0.0685545	-0.0525704	-0.0200218	-0.0428849	0.326022	-0.181547	0.156678	-0.0204437	0.00454683	-0.028835	0.0190527	-0.0217315
Cluster-23295.0	uncharacterized protein LOC110711379 [Chenopodium quinoa]	PLATZ	-0.0639451	0.127911	0.0327479	0.0362447	-0.0390019	-0.126672	-0.122791	-0.125885	-0.132995	0.835713	-0.000609655	0.028582	-0.0604218	0.00776105	0.0399359	-0.0179767	-0.114697	-0.137394	-0.094358	-0.0455605	-0.0908728	-0.0833223	0.127103	-0.112497	-0.0528173	-0.0465607	-0.0495796	-0.0450941	-0.0426452	-0.0671702
Cluster-23511.0	hypothetical protein MANES_05G087800 [Manihot esculenta]	LOB	-0.0690896	0.0572026	0.116849	0.0704788	-0.166506	-0.165159	-0.155759	-0.177989	-0.0843711	0.801118	-0.131743	0.093149	-0.13002	-0.138846	0.181212	0.058367	-0.087628	-0.147262	-0.0713591	0.13019	-0.00117449	-0.0846505	0.238926	-0.228693	-0.0225718	-0.128042	-0.0856363	-0.023161	-0.0424604	-0.0781209
Cluster-10006.0	--	C2H2	0.0868098	-0.167264	-0.178935	-0.179373	0.361185	0.15808	0.129985	0.0962004	-0.171846	-0.0699873	-0.0590646	-0.0157453	-0.137631	0.353237	-0.029546	0.111082	0.0470655	-0.204889	0.153025	-0.108805	-0.0629615	0.18036	-0.0946344	0.0587118	-0.0284738	0.225806	0.240075	0.152056	0.210602	0.179547
Cluster-10021.0	MYB7 [Fagopyrum tataricum]	MYB->MYB	0.364832	-0.126762	-0.199626	-0.186153	0.7375	0.393465	0.396147	0.309323	-0.186183	-0.113859	0.139549	0.0721798	-0.133546	0.533822	0.0698126	0.276385	0.254513	-0.304977	0.367751	-0.14234	-0.0433203	0.411183	-0.207055	0.0996622	-0.022877	0.616126	0.628968	0.270579	0.541545	0.466212
Cluster-13504.18693	squamosa promoter binding protein [Sesuvium portulacastrum]	SPL	-0.0829687	0.167546	0.243245	0.241497	-0.191941	0.166955	0.114384	0.210153	0.101634	-0.0400433	-0.230695	0.21767	-0.126092	-0.171911	0.242088	0.148342	-0.0401994	0.663051	-0.121188	-0.00874591	0.360811	-0.0915881	0.52221	-0.297824	0.510439	-0.0564168	-0.0859409	-0.0964762	-0.0538014	-0.0386907
Cluster-13504.35000	Salvia miltiorrhiza SQUAMOSA promoter binding protein-like 3 (SPL3) mRNA, partial cds	SPL	-0.296842	0.00201774	-0.170117	-0.182497	-0.215134	-0.346057	-0.340248	-0.361387	0.14323	-0.136543	0.0561935	-0.394885	0.271253	-0.370848	-0.447475	-0.467968	-0.2519	-0.0241595	-0.183821	0.281948	-0.416546	-0.206109	-0.411575	0.285146	-0.15005	-0.321214	-0.289352	-0.194055	-0.29012	-0.229617
Cluster-13504.31049	Betula platyphylla squamosa-promoter binding-like protein (SPL12) mRNA	SPL	0.385706	-0.00840408	-0.0901497	-0.0935638	0.621245	0.334189	0.323189	0.355127	-0.338613	-0.104715	0.165613	0.0835035	-0.256	0.736928	-0.00950538	0.171039	0.272586	-0.176656	0.0986505	-0.305717	-0.013943	0.188897	0.0356118	-0.0132624	0.0551373	0.569386	0.394505	0.243966	0.238942	0.20134
Cluster-13504.33551	squamosa promoter-binding-like protein 7 isoform X2 [Arachis hypogaea]	SPL	-0.287837	0.0396928	0.116324	0.120854	-0.615982	-0.210891	-0.231558	-0.182306	0.223969	0.205814	-0.251457	0.0305266	-0.109371	-0.54113	0.147523	-0.0394858	-0.277399	0.489637	-0.254855	0.00532346	0.200751	-0.30422	0.414707	-0.30734	0.349529	-0.498577	-0.460147	-0.169389	-0.318167	-0.267179
Cluster-13504.13420	squamosa promoter-binding-like protein 3 isoform X1 [Jatropha curcas]	SPL	0.187328	0.0637194	0.274724	0.301215	-0.121857	0.226887	0.189229	0.295025	0.0612113	-0.118422	-0.153678	0.316735	-0.0508773	0.0574257	0.174202	0.206941	0.250107	0.0889209	0.0935725	-0.163941	0.326015	0.17657	0.191117	-0.194225	-0.145084	0.107308	0.0812809	0.0703876	0.0418982	0.0457823
Cluster-13504.9219	Squamosa promoter-binding-like protein 13A [Vitis vinifera]	SPL	-0.0154909	-0.193193	-0.116076	-0.132276	0.12465	-0.116551	-0.0578566	-0.115088	-0.123756	-0.021747	0.100201	-0.237347	-0.0221787	0.0256498	-0.0646216	-0.122789	0.010091	-0.177253	-0.090907	0.0861118	-0.157735	-0.165134	-0.0541104	0.0869884	-0.0448089	0.041772	-0.0190316	-0.0648739	-0.101716	-0.140611
Cluster-13504.20280	PREDICTED: squamosa promoter-binding-like protein 2 [Beta vulgaris subsp. vulgaris]	SPL	0.134026	0.264197	0.236741	0.21697	-0.298092	0.238349	0.184344	0.218787	-0.0406306	0.175276	-0.12743	0.48215	-0.090713	-0.097487	0.437733	0.458569	0.128938	0.366375	0.16188	-0.010545	0.487617	0.142386	0.699304	-0.289641	0.433683	0.0382282	0.0790927	0.180593	0.198072	0.214383
Cluster-13504.27540	squamosa promoter-binding-like protein 1 isoform X2 [Camellia sinensis]	SPL	0.283483	-0.285014	-0.179354	-0.118819	0.669502	0.258637	0.279544	0.295566	-0.161276	-0.119586	0.0664527	-0.0971531	-0.381894	0.677065	-0.0686529	0.0264944	0.152899	-0.192496	0.00501257	-0.335726	-0.0736551	0.120424	-0.11272	-0.190989	-0.0831954	0.499992	0.305218	0.10968	0.121646	0.0572532
Cluster-13504.8095	PREDICTED: squamosa promoter-binding-like protein 8 [Nelumbo nucifera]	SPL	0.270839	-0.277563	-0.296288	-0.291959	0.62587	0.328448	0.334679	0.262458	-0.267102	-0.0900005	-0.0145394	-0.0761411	-0.274276	0.610262	0.0383614	0.24549	0.136019	-0.197861	0.203592	-0.14613	-0.0832384	0.275312	0.0978325	-0.0213841	0.254024	0.520633	0.508806	0.124129	0.440095	0.337134
Cluster-13504.6154	PREDICTED: squamosa promoter-binding-like protein 8 [Daucus carota subsp. sativus]	SPL	0.335206	-0.131816	-0.226402	-0.213031	0.552747	0.377641	0.366668	0.335927	-0.25513	-0.0883599	0.0525718	0.0385276	-0.170227	0.655792	0.0345012	0.235768	0.183298	-0.326206	0.300057	-0.157658	-0.0579333	0.399013	-0.138742	0.0742339	-0.056234	0.55173	0.55526	0.153427	0.502918	0.416656
Cluster-10068.0	hypothetical protein BBI17_007650 [Phytophthora kernoviae]	Coactivator p15	0.177842	-0.134884	-0.139632	-0.139253	0.399247	0.22597	0.234481	0.200701	-0.129448	-0.0558001	0.119257	-0.0278387	-0.0849218	0.473907	0.0183957	0.08465	0.113334	-0.162143	0.0998309	-0.0878059	-0.0740441	0.151372	-0.119353	-0.0129593	0.0188929	0.315491	0.265429	0.0987309	0.203171	0.169703
Cluster-1020.0	uncharacterized protein LOC111983438 [Quercus suber]	C2H2	-0.0397165	-0.104703	-0.113399	-0.108928	0.053207	-0.0770642	-0.0837418	-0.0734029	-0.120721	-0.0159475	-0.064326	-0.104738	-0.0879499	0.263769	-0.107777	-0.042343	-0.104393	-0.101012	-0.0638744	-0.0582166	-0.103628	-0.0260925	-0.0676236	0.102379	-0.0494802	-0.018862	-0.0165413	-0.0403947	-0.0120843	-0.0266921
Cluster-10213.0	--	C2H2	0.374279	-0.0408038	-0.103541	-0.0966296	0.215282	0.246326	0.263497	0.179063	-0.125652	-0.0551662	0.242002	0.0682798	-0.0734548	0.20809	0.0208191	0.15241	0.261441	-0.163676	0.262023	-0.0808397	0.0221838	0.238323	-0.0655108	0.063803	-0.0222882	0.342462	0.331685	0.554437	0.194441	0.15448
Cluster-10242.0	High mobility group box domain [Ostreococcus tauri]	HMG	0.481709	-0.0459028	-0.0776382	-0.0668317	0.315749	0.403332	0.464554	0.334985	-0.0800033	-0.0539951	0.202636	0.107821	-0.0351717	0.268794	0.128776	0.224909	0.307634	-0.149961	0.334668	-0.0906867	0.0572571	0.34191	-0.103239	-0.016509	-0.00747446	0.476759	0.469573	0.303317	0.36332	0.278499
Cluster-10255.0	--	bHLH	0.278315	-0.0769384	-0.0354841	-0.0170634	0.246679	0.267798	0.320688	0.238447	-0.0670043	-0.0385798	0.0385456	0.00868075	-0.0593072	0.149139	0.0715146	0.0962348	0.130136	-0.107042	0.169551	-0.0824715	0.0476398	0.175248	-0.0776459	-0.0221328	-0.0308713	0.311259	0.304067	0.118532	0.188761	0.119801
Cluster-10256.2	predicted protein [Hordeum vulgare subsp. vulgare]	bHLH	0.241098	-0.0808254	-0.060647	-0.0491366	0.276966	0.235995	0.299006	0.214968	-0.0893494	-0.0376387	0.101497	-0.0323835	-0.0664469	0.183617	0.050389	0.0484721	0.177235	-0.106593	0.119338	-0.0706717	-0.0357697	0.129888	-0.0942262	-0.0371171	-0.00476711	0.342698	0.253883	0.223184	0.163236	0.0999078
Cluster-10273.0	--	bHLH	0.250462	-0.0821848	-0.0592475	-0.0467317	0.279779	0.244657	0.307957	0.222262	-0.0888892	-0.038571	0.0968881	-0.0286314	-0.0671355	0.183915	0.0537977	0.0547356	0.176021	-0.108992	0.127431	-0.0735133	-0.0274867	0.137685	-0.0945005	-0.0363058	-0.00771135	0.346835	0.264939	0.216723	0.169611	0.104274
Cluster-10285.0	transcriptional regulatory protein pro1-like [Quercus suber]	zn-clus	0.203074	-0.0738187	-0.0631938	-0.0552995	0.258908	0.200398	0.260435	0.18447	-0.0879352	-0.0334108	0.11307	-0.0434355	-0.0620703	0.176697	0.0377597	0.0266968	0.175404	-0.0953964	0.0893649	-0.0592135	-0.061326	0.100524	-0.0902846	-0.0385298	0.0048841	0.318237	0.209986	0.236784	0.137377	0.0825827
Cluster-10399.0	--	C2H2	0.143067	-0.172393	-0.176113	-0.164289	0.468064	0.187726	0.214085	0.141838	-0.206874	-0.071151	0.263407	-0.0876112	-0.135942	0.309332	-0.0359651	0.035372	0.115556	-0.215441	0.125381	-0.113806	-0.110545	0.132133	-0.150124	0.0235624	-0.0445713	0.417357	0.280959	0.263447	0.190287	0.135711
Cluster-10415.0	GRAM domain-containing 1B-like [Micractinium conductrix]	C3H	0.051441	-0.15398	-0.109168	-0.0972509	0.352548	0.00774258	0.0150218	-0.00233587	-0.146291	-0.0444625	-0.0769813	-0.116358	-0.127643	0.149385	-0.0871341	-0.016116	-0.00194036	-0.137469	-0.0258512	-0.110561	-0.105784	-0.0243779	-0.115841	0.014002	-0.0638257	0.167244	0.0913165	-0.0317389	0.0615014	0.01595
Cluster-10507.0	transcription factor SKN7-like [Quercus suber]	Others	0.173117	-0.0673383	-0.0631744	-0.0578279	0.240395	0.172082	0.228611	0.159872	-0.0847006	-0.029794	0.117574	-0.04944	-0.0576015	0.167558	0.0285929	0.0119047	0.169591	-0.0856363	0.0676155	-0.0502384	-0.0762423	0.0788754	-0.0853529	-0.0384274	0.0109993	0.294017	0.176047	0.239336	0.117023	0.0691955
Cluster-10507.1	HSF-type DNA-binding [Achlya hypogyna]	HSF	0.196397	-0.07243	-0.0633068	-0.0559978	0.25503	0.194103	0.253426	0.17902	-0.0873371	-0.0326212	0.114341	-0.0449303	-0.0611335	0.174873	0.0356713	0.0232632	0.174361	-0.0932755	0.0844095	-0.0572101	-0.0649526	0.0956135	-0.0892912	-0.0385774	0.00633321	0.313126	0.202385	0.237825	0.132839	0.0795839
Cluster-10569.0	uncharacterized protein LOC111983438 [Quercus suber]	C2H2	0.166402	-0.0658078	-0.0630057	-0.0582059	0.235898	0.165713	0.221361	0.154312	-0.0838035	-0.0289602	0.118209	-0.0505666	-0.056517	0.165211	0.0266017	0.00878078	0.167934	-0.0833723	0.0628917	-0.0482308	-0.0791626	0.0741432	-0.0840993	-0.0383059	0.0122493	0.288187	0.168492	0.239246	0.112462	0.066216
Cluster-10593.0	uncharacterized protein LOC101263992 [Solanum lycopersicum]	C2H2	0.0319674	-0.169043	-0.169296	-0.161788	0.230293	-0.0128603	0.010478	-0.0197284	-0.192788	-0.0414193	-0.0190707	-0.159467	-0.145294	0.370298	-0.116353	-0.0523236	-0.0317295	-0.164687	-0.0518447	-0.105034	-0.167995	-0.00264061	-0.114684	0.0686207	-0.05393	0.124812	0.0609519	0.0702061	0.0305702	-0.0159498
Cluster-10664.0	C2H2 finger domain transcription factor crzA-like [Quercus suber]	C2H2	-0.0119595	-0.126677	-0.13555	-0.128682	0.119667	-0.0300394	-0.0254837	-0.0387065	-0.151406	-0.0273216	-0.0394623	-0.112283	-0.111002	0.241046	-0.1031	-0.0304834	-0.0441407	-0.131882	-0.0214843	-0.0722873	-0.118435	0.00710608	-0.0972432	0.100786	-0.0561453	0.065621	0.0383767	0.0519771	0.0293836	-0.00411959
Cluster-10691.0	uncharacterized protein LOC112013552 [Quercus suber]	C2H2	-0.0226311	0.0194746	-0.0874119	-0.100661	0.282723	-0.0684466	-0.0685896	-0.0802577	0.0126821	-0.0345589	0.0469657	-0.0896559	-0.0495539	0.102579	-0.101126	-0.0393801	-0.0445265	-0.103769	0.0386752	-0.0386445	-0.111069	-0.0525978	-0.0757681	0.286323	-0.0503422	0.0179039	0.0209792	-0.0327009	-0.0380611	-0.0380844
Cluster-11212.0	hypothetical protein TSUD_318070 [Trifolium subterraneum]	bHLH	0.176607	-0.0402662	-0.0938201	-0.100372	0.414642	0.0693003	0.0922582	0.0646031	-0.0395078	-0.0414623	0.189519	-0.0768327	-0.0609539	0.258493	-0.0707246	0.00455458	0.209212	-0.133759	0.0580424	-0.0407324	-0.114929	0.0110087	-0.118913	0.17174	0.0452559	0.191483	0.185391	0.0112345	0.0255322	0.0216975
Cluster-11213.0	--	zn-clus	0.0846455	-0.0560086	-0.136702	-0.131729	0.0961106	0.228705	0.213382	0.16595	-0.0612651	-0.0426674	0.00638451	0.0528835	-0.0420296	0.159844	0.022313	0.180342	0.126343	-0.134177	0.253888	-0.0969296	0.0656843	0.251652	-0.0183141	0.15943	-0.0689081	0.326591	0.335751	0.276587	0.228947	0.212948
Cluster-1135.0	C2H2 finger domain transcription factor CON7-like [Quercus suber]	C2H2	-0.0280608	-0.113108	-0.128038	-0.123232	0.0782684	-0.073657	-0.0816875	-0.0653925	-0.13279	-0.0214874	-0.0718282	-0.109207	-0.0961599	0.320992	-0.116173	-0.0371961	-0.108295	-0.11335	-0.0684253	-0.0701928	-0.110852	-0.0248028	-0.0673301	0.103401	-0.0555622	-0.00943964	-0.00890677	-0.0454345	-0.0058408	-0.0211569
Cluster-1137.0	BZIP-type transcription factor MBZ1-like [Quercus suber]	bZIP	-0.0233001	-0.122029	-0.141426	-0.136464	0.100404	-0.0767584	-0.085577	-0.0663392	-0.144365	-0.0274019	-0.0749947	-0.117275	-0.100225	0.359259	-0.126976	-0.0389383	-0.115816	-0.125542	-0.0753884	-0.0725716	-0.121063	-0.028024	-0.0687454	0.116057	-0.0597692	-0.00659483	-0.00719974	-0.0506213	-0.00631423	-0.0228114
Cluster-11395.0	--	C2H2	-0.0599818	-0.107676	-0.105764	-0.1058	0.132254	-0.100851	-0.103407	-0.113645	-0.113604	-0.030051	-0.053427	-0.114141	-0.101383	0.190661	-0.103541	-0.0633656	-0.104398	-0.0897521	-0.0806249	-0.0709003	-0.105859	-0.0509922	-0.0183769	0.0258931	-0.0434594	-0.0438345	-0.0475443	-0.0354252	-0.0582322	-0.0725405
Cluster-11408.0	cold shock domain containing proteins, putative [Ricinus communis]	CSD	-0.0379313	-0.0509471	-0.147314	-0.156886	0.309997	-0.10522	-0.109044	-0.114042	-0.0657982	-0.0465579	-0.000234234	-0.140939	-0.102036	0.261164	-0.151507	-0.058938	-0.0998072	-0.151037	-0.0125128	-0.0788331	-0.158385	-0.0650024	-0.0873869	0.276515	-0.0734612	0.00467395	0.0053734	-0.0529913	-0.046995	-0.0558126
Cluster-11451.0	AP-1-like transcription factor napA [Quercus suber]	bZIP	-0.0650778	-0.107145	-0.123758	-0.125632	0.174826	-0.114062	-0.117011	-0.128134	-0.115085	-0.0350817	-0.0477369	-0.132099	-0.111329	0.216696	-0.124036	-0.0707362	-0.115327	-0.110521	-0.0748741	-0.0776207	-0.127599	-0.0594166	-0.0367667	0.0828378	-0.0535782	-0.0407994	-0.0433581	-0.0422574	-0.0628259	-0.0776137
Cluster-11478.0	maltose fermentation regulatory protein MAL13-like [Quercus suber]	zn-clus	-0.0550913	-0.1168	-0.113372	-0.1125	0.134205	-0.0993827	-0.102824	-0.109391	-0.124764	-0.0318829	-0.0616479	-0.116524	-0.106708	0.223657	-0.107333	-0.060956	-0.108462	-0.095003	-0.0872058	-0.0773241	-0.108515	-0.049211	-0.0172574	0.0171943	-0.0460688	-0.0410243	-0.0456725	-0.0379675	-0.0542917	-0.0695232
Cluster-11611.1	DNA-binding protein creA-like [Quercus suber]	C2H2	-0.059622	-0.109739	-0.102989	-0.102428	0.120968	-0.0988766	-0.101454	-0.111279	-0.115426	-0.0288242	-0.0561316	-0.111357	-0.100265	0.188137	-0.100123	-0.0622883	-0.10354	-0.0860633	-0.0832553	-0.069939	-0.102018	-0.0491829	-0.0151644	0.0132741	-0.0416689	-0.0451239	-0.0490131	-0.0343413	-0.0571577	-0.0716225
Cluster-11752.0	uncharacterized protein LOC112040386 [Quercus suber]	MYB->MYB-related	0.052305	0.00230708	-0.0960028	-0.105459	0.357962	0.0160905	0.0385519	0.00355675	-0.0092648	-0.0416203	0.0911238	-0.0925796	-0.0591186	0.128014	-0.0745205	-0.0223768	0.0447005	-0.123641	0.0735089	-0.0501413	-0.123261	-0.0146993	-0.113879	0.256308	-0.0410576	0.143105	0.098697	0.0567526	0.0208007	-0.000313959
Cluster-11771.0	non-histone chromosomal protein 6-like [Quercus suber]	HMG	-0.0656766	-0.105628	-0.127106	-0.129498	0.185081	-0.116334	-0.119329	-0.130667	-0.113963	-0.0361566	-0.0454798	-0.135383	-0.112741	0.2208	-0.128052	-0.0719455	-0.116812	-0.114771	-0.072435	-0.0786228	-0.131955	-0.0611346	-0.0409491	0.0968541	-0.0556481	-0.0395341	-0.0418031	-0.043572	-0.0635727	-0.0782948
Cluster-1190.0	histidine kinase 5-like [Chenopodium quinoa]	Others	-0.0239384	-0.114589	-0.13139	-0.126527	0.0855821	-0.0717199	-0.0801027	-0.0620437	-0.135249	-0.0230572	-0.0734763	-0.109446	-0.0977671	0.336101	-0.117617	-0.0350983	-0.108359	-0.116114	-0.0691471	-0.073321	-0.111973	-0.024104	-0.0664812	0.102579	-0.0569282	-0.00625522	-0.00631252	-0.0465732	-0.00373534	-0.0191116
Cluster-11920.0	unknown [Zea mays]	MBF1	-0.048445	-0.0992788	-0.101485	-0.097583	0.0474138	-0.0753058	-0.0787709	-0.0735289	-0.110979	-0.0122099	-0.0531396	-0.101919	-0.0818337	0.213021	-0.0989856	-0.04998	-0.0978111	-0.0910162	-0.0605235	-0.0477295	-0.0993024	-0.0290594	-0.0708437	0.0916238	-0.0445799	-0.025363	-0.0235647	-0.0342702	-0.019476	-0.0351476
Cluster-11978.0	--	C2H2	0.0111631	-0.0819541	-0.0292891	-0.0197593	0.305527	0.116278	0.119276	0.0653996	-0.034207	-0.0285523	-0.0404985	0.0290868	-0.0436896	0.0664993	0.0347108	0.0972717	0.0646415	-0.0831588	0.102762	-0.0473263	-0.0097796	0.152046	-0.068904	0.0112368	0.0199518	0.15892	0.199038	0.0742313	0.227596	0.231172
Cluster-12000.0	Agamous-like MADS-box protein [Actinidia chinensis var. chinensis]	MADS->MADS-M-type	-0.143631	0.116675	0.022347	-0.0650584	-0.0662121	-0.153753	-0.17119	-0.172128	-0.0821193	-0.0329132	-0.045275	-0.0925404	-0.0431524	-0.165024	-0.152369	-0.206501	-0.191615	0.0373618	-0.168135	0.0189657	-0.14282	-0.170606	-0.128676	-0.11194	0.085229	-0.137749	-0.132899	-0.0777112	-0.1688	-0.164434
Cluster-12008.0	protein FAR1-RELATED SEQUENCE 5-like [Coffea arabica]	FAR1	-0.0504683	0.166291	-0.0213521	-0.0584225	0.0586577	-0.102482	-0.13829	-0.164451	-0.114409	0.416957	0.0758894	0.0236337	0.0290774	0.0259189	-0.136366	-0.0673668	-0.12317	-0.113085	-0.0110723	-0.00263673	-0.146521	-0.0720847	-0.0116101	0.17859	-0.0939199	-0.0701283	-0.0393874	-0.0249842	-0.0359373	0.016804
Cluster-12012.0	uncharacterized protein LOC112029070 [Quercus suber]	TRAF	0.0505496	-0.119595	-0.120392	-0.120084	0.404423	0.0771709	0.0859384	0.0571073	-0.130673	-0.0423413	0.483986	-0.094445	-0.0556023	0.298056	-0.032857	-0.0411304	0.0150241	-0.12405	-0.00290688	-0.0584787	-0.100281	0.00977393	-0.113535	-0.0499176	0.00405849	0.288085	0.138185	0.0449223	0.0421822	0.0336276
Cluster-12026.0	--	bZIP	0.0910485	-0.0386668	-0.109658	-0.104209	-0.010379	0.25728	0.236638	0.192061	-0.0467376	-0.0317209	0.00826983	0.0987756	-0.0143635	0.141674	0.060634	0.202802	0.131153	-0.100381	0.266528	-0.0793475	0.112448	0.285841	0.0286656	0.0984689	-0.0523584	0.321907	0.340073	0.316263	0.244715	0.241976
Cluster-12058.0	--	C2H2	0.0181352	-0.132694	-0.146018	-0.140497	0.300261	0.0481685	0.0633476	0.0536171	-0.156914	-0.0495622	-0.00707846	-0.0869408	-0.120367	0.183645	-0.0771955	-0.0152423	0.0317629	-0.145172	0.0213712	-0.0826799	-0.106779	0.0232373	-0.107878	-0.00182407	-0.0713117	0.120355	0.0741796	0.108043	0.0492539	-0.00439729
Cluster-12085.0	unnamed protein product, partial [Vitis vinifera]	C2H2	-0.129367	-0.0080057	-0.036817	0.00764746	0.0563728	-0.095267	-0.0806286	-0.0503834	-0.0314977	-0.0732193	0.0195082	-0.111168	0.04409	-0.0226494	-0.11777	-0.18879	-0.146224	0.0095169	-0.100936	0.00281502	-0.0731077	-0.105969	-0.224167	-0.0307947	-0.0973322	-0.115668	-0.125814	-0.0803538	-0.155287	-0.145344
Cluster-12154.0	--	C2H2	0.142694	0.183558	0.0905176	0.192141	-0.0187869	0.29117	0.243336	0.276089	-0.0332735	-0.0851477	0.0237506	0.308955	0.0964084	0.0943658	0.140917	0.186191	0.0556137	0.18473	0.206104	-0.116296	0.294905	0.235462	-0.0209516	-0.0501614	0.0732613	0.13964	0.188996	0.163404	0.166185	0.205687
Cluster-12168.0	transcription factor bHLH117 [Ziziphus jujuba]	bHLH	-0.172451	0.0281031	-0.0849844	-0.0992402	-0.09252	-0.225554	-0.222991	-0.241679	-0.0807947	-0.0729989	0.244646	-0.238971	0.277032	-0.19148	-0.265721	-0.273383	-0.214508	-0.134093	-0.0981634	0.134903	-0.262137	-0.136659	-0.209471	0.45737	-0.0818649	-0.168999	-0.153062	-0.0979186	-0.176719	-0.174634
Cluster-12177.0	hypothetical protein CBR_g6725 [Chara braunii]	PLATZ	-0.135464	0.19931	0.0690597	0.0434211	0.0100901	-0.169003	-0.154834	-0.179664	-0.052593	-0.0660003	0.480494	-0.145606	0.567271	-0.187506	-0.22061	-0.218938	-0.105707	-0.094699	-0.0354052	0.0828009	-0.201404	-0.107949	-0.223264	0.498582	-0.0804065	-0.128835	-0.114505	-0.0785837	-0.145389	-0.128262
Cluster-12288.0	BZIP-type transcription factor MBZ1-like [Quercus suber]	bZIP	0.00312091	-0.131907	-0.115484	-0.11629	0.427156	0.030112	0.0418047	0.0281851	-0.134788	-0.039257	0.452497	-0.130654	-0.0668123	0.29782	-0.0542495	-0.0934876	-0.0268164	-0.115879	-0.0666671	-0.0499647	-0.133339	-0.0524852	-0.124181	-0.0711802	0.00691499	0.2236	0.068034	-0.0110142	-0.0149689	-0.0228799
Cluster-12325.0	chromatin structure-remodeling complex subunit snf21-like [Quercus suber]	SNF2	0.0889014	-0.0842321	-0.153779	-0.152863	0.199073	0.180314	0.163963	0.151506	-0.122771	-0.0568948	0.0089627	0.0415745	-0.0831525	0.308738	0.0126664	0.137578	0.0804472	-0.161896	0.207361	-0.0638516	-0.020024	0.222254	-0.0368731	0.0589086	-0.0386232	0.207848	0.236178	0.266014	0.249848	0.206155
Cluster-12581.0	Speckle-type POZ protein B [Tetrabaena socialis]	TRAF	0.0310273	-0.191789	-0.133433	-0.124587	0.608833	0.0975819	0.110516	0.0641684	-0.163058	-0.0595327	0.294393	-0.114549	-0.112258	0.299989	-0.044169	-0.01863	0.0212479	-0.17536	0.00455838	-0.0978888	-0.135968	0.0398142	-0.168729	-0.0440385	-0.00369068	0.317281	0.197164	0.0253783	0.141565	0.123894
Cluster-12583.0	PREDICTED: transcription factor RF2b-like [Pyrus x bretschneideri]	bZIP	-0.123218	0.294188	0.268899	0.223111	-0.136381	-0.152953	-0.161047	-0.152282	-0.0509868	0.742834	-0.0862344	0.172947	-0.00273918	-0.142532	0.204616	-0.00748014	-0.109357	0.0552377	-0.15225	0.0444314	0.0596662	-0.1573	0.182038	-0.183225	0.0361635	-0.151231	-0.142668	-0.082333	-0.124607	-0.135888
Cluster-12670.0	DNA-binding protein creA-like [Quercus suber]	C2H2	0.209652	-0.118872	-0.182587	-0.176362	0.317373	0.259351	0.258537	0.176992	-0.166676	-0.0665026	0.335259	0.0107857	-0.089365	0.31166	0.0111454	0.143574	0.131556	-0.200667	0.233207	-0.131004	0.00649263	0.248158	-0.0975196	0.0419758	-0.0661771	0.449211	0.366188	0.455495	0.223417	0.180345
Cluster-12718.0	ethylene-responsive transcription factor WIN1-like [Quercus suber]	AP2/ERF->AP2/ERF-ERF	-0.0315979	-0.0414304	-0.0375629	-0.0768789	-0.0775202	-0.00948626	-0.0369513	-0.0579517	-0.0655075	0.0982878	-0.0588438	-0.0316981	-0.095365	-0.0622621	-0.0500007	-0.0176954	-0.0990748	0.0281372	-0.025537	-0.0462141	-0.00694199	-0.0541712	0.15814	-0.0134933	0.0125014	0.0060815	0.00652874	-0.025479	-0.0108874	0.0100097
Cluster-12738.0	ethylene-responsive transcription factor WIN1-like [Olea europaea var. sylvestris]	AP2/ERF->AP2/ERF-ERF	-0.277402	0.399617	0.276317	0.230766	-0.225167	-0.235347	-0.25141	-0.229673	0.0474609	-0.0797549	0.0544171	-0.0348001	0.248125	-0.400356	-0.153204	-0.29299	-0.270451	0.29462	-0.243066	0.068138	-0.0480598	-0.273176	-0.0928782	0.0579219	0.178693	-0.273995	-0.264625	-0.172022	-0.287151	-0.245102
Cluster-12766.0	hypothetical protein BHE74_00000195 [Ensete ventricosum]	Others	-0.0138231	0.000899914	-0.0316482	-0.0146787	0.0150265	0.033404	0.0317243	-0.00427692	0.213526	0.0493833	-0.0175257	-0.0432823	-0.0127077	0.00100848	-0.0932976	-0.0272951	0.0707156	0.0771672	0.0473778	-0.0556791	-0.0863747	0.108876	-0.03287	0.107617	-0.000624649	-0.0330545	-0.0235497	-0.0128766	0.045332	0.102217
Cluster-12815.0	PREDICTED: transcription repressor OFP12-like [Nelumbo nucifera]	OFP	-0.160473	0.0603655	0.00733321	0.0295712	-0.174493	-0.01852	-0.041058	0.000365966	0.0421856	-0.0146529	-0.164195	-0.0345553	-0.145143	-0.278987	0.102139	0.00920649	-0.165221	0.590123	-0.183732	0.0996836	0.106769	-0.19978	0.406487	-0.257469	0.642673	-0.16035	-0.163449	-0.120519	-0.143278	-0.145852
Cluster-12897.0	scarecrow-like protein 18 [Citrus clementina]	GRAS	0.129572	-0.058553	-0.103911	-0.110734	0.0187285	0.278889	0.271858	0.226009	-0.0469067	0.0296036	-0.029474	0.100848	-0.0471688	0.145646	0.154323	0.28417	0.118934	-0.109923	0.319982	-0.075588	0.103971	0.362365	0.147927	0.0185678	0.0987834	0.27263	0.394435	0.155301	0.461355	0.368914
Cluster-13136.0	--	MYB->MYB-related	0.282427	-0.0547235	-0.0638813	-0.0593316	0.307205	0.137958	0.17953	0.16664	-0.0663675	-0.0279631	0.128983	-0.0418248	-0.0449048	0.254301	0.0172724	0.0331781	0.161044	-0.0853656	0.0651841	-0.0482308	-0.0644371	0.0760694	-0.0970709	-0.00589477	-0.0288312	0.388327	0.253975	0.169869	0.0946336	0.0293091
Cluster-13274.0	hypothetical protein GOBAR_DD29088 [Gossypium barbadense]	TCP	0.0108044	-0.0596442	-0.0682465	-0.105952	-0.0526878	0.0293928	0.00836632	-0.0068812	-0.093402	0.0823043	-0.0966331	-0.029904	-0.112337	0.000494466	-0.0439672	0.0109385	-0.0781835	-0.00528037	0.00398014	-0.0627783	-0.00983617	0.00569243	0.16974	-0.00470084	0.00323168	0.0760644	0.0739114	-0.0111197	0.0690496	0.0657203
Cluster-13297.0	transcription factor atf1-like [Quercus suber]	bZIP	0.0292552	-0.148709	-0.155616	-0.144649	0.18782	0.00667834	0.0120506	-0.00125507	-0.164734	-0.0377703	-0.056022	-0.105827	-0.122717	0.333209	-0.0905453	0.0139067	-0.0350635	-0.16153	0.00916372	-0.0987408	-0.10842	0.0609404	-0.111482	0.10318	-0.0611319	0.119728	0.118718	0.0179932	0.100066	0.0480346
Cluster-13305.0	putative zinc finger protein [Chrysochromulina tobinii]	C2H2	0.318533	-0.143562	-0.135277	-0.128821	0.510233	0.260062	0.321448	0.252323	-0.151212	-0.0583783	0.195933	-0.0806505	-0.106224	0.397532	0.0271551	0.049741	0.239911	-0.172327	0.112496	-0.0964308	-0.122491	0.14391	-0.172576	-0.0363923	-0.0041496	0.527344	0.356561	0.264998	0.19735	0.109775
Cluster-13312.2	--	bZIP	0.20187	-0.191673	-0.182946	-0.168054	0.380202	0.0944015	0.127758	0.0859613	-0.202262	-0.0572126	0.0313108	-0.142119	-0.158523	0.427694	-0.0968135	0.0141613	0.0775902	-0.213486	0.0406589	-0.13545	-0.129208	0.0776007	-0.156268	0.0997009	-0.0683543	0.310537	0.254666	0.0808193	0.102672	0.0302929
Cluster-13357.0	uncharacterized protein LOC111985622 [Quercus suber]	HB->HB-other	0.317745	-0.209267	-0.197288	-0.186674	0.613959	0.319779	0.343671	0.26596	-0.200938	-0.0912451	0.061689	-0.0357009	-0.164736	0.475404	0.00522928	0.16019	0.239117	-0.270107	0.227882	-0.149131	-0.0718454	0.262145	-0.203197	0.0481894	-0.0110684	0.46292	0.461065	0.200147	0.308501	0.220415
Cluster-13394.0	histone-lysine N-methyltransferase set-26-like [Quercus suber]	PHD	0.272993	-0.166371	-0.159718	-0.150722	0.417626	0.0993843	0.155617	0.115915	-0.190599	-0.0476905	0.17118	-0.152874	-0.134701	0.465003	-0.0837557	-0.0248515	0.203614	-0.182061	-0.00589899	-0.0959949	-0.180104	0.0373761	-0.159144	0.0325226	-0.000906623	0.371015	0.244972	0.161093	0.0640474	0.00121008
Cluster-13419.0	C2H2 finger domain transcription factor CON7-like [Quercus suber]	C2H2	-0.0434314	-0.0434773	-0.124196	-0.133948	0.285811	-0.102356	-0.103205	-0.116929	-0.0524563	-0.0418013	0.00926635	-0.129535	-0.0917736	0.186572	-0.132013	-0.0623977	-0.0866449	-0.128797	-0.0113902	-0.0669771	-0.142081	-0.0645035	-0.0723996	0.236151	-0.062224	-0.00145109	-0.00324203	-0.0406301	-0.0559773	-0.0649327
Cluster-13443.0	hypothetical protein KFL_002600090 [Klebsormidium nitens]	NF-Y->NF-YC	0.185187	-0.177574	-0.155216	-0.142183	0.441354	0.0745119	0.100431	0.0796541	-0.179555	-0.051438	0.00339463	-0.129394	-0.14121	0.382317	-0.079247	0.0089158	0.0564196	-0.18753	0.0178949	-0.120278	-0.146785	0.0524123	-0.165992	0.0661173	-0.0716114	0.34505	0.234237	0.0858101	0.129775	0.0619809
Cluster-13447.0	--	bZIP	-0.0384461	-0.0586366	-0.135498	-0.144188	0.293405	-0.105012	-0.104838	-0.118573	-0.0690634	-0.0434968	0.00534153	-0.140326	-0.102103	0.216965	-0.139637	-0.065964	-0.0912605	-0.138769	-0.0186271	-0.073889	-0.152217	-0.0637491	-0.0794261	0.233824	-0.0666161	0.00844376	0.00165416	-0.0372472	-0.0546079	-0.0677552
Cluster-13448.0	calcium-binding protein P-like [Quercus suber]	zn-clus	0.0163878	-0.164083	-0.152442	-0.142422	0.238568	-0.0176231	-0.0092884	-0.0222595	-0.170622	-0.0367732	-0.0629688	-0.133416	-0.13279	0.308285	-0.110638	-0.0200719	-0.0352487	-0.157846	-0.03437	-0.098594	-0.135908	0.01281	-0.134208	0.0884152	-0.0606838	0.113978	0.085028	-0.00855758	0.0561395	0.00805752
Cluster-13464.0	maltose fermentation regulatory protein MAL13-like [Quercus suber]	zn-clus	0.391096	-0.167842	-0.165939	-0.150429	0.483589	0.239128	0.280571	0.239164	-0.178999	-0.0637036	0.149673	-0.076605	-0.125392	0.508421	-0.0362985	0.0900395	0.260729	-0.213062	0.12286	-0.133896	-0.0837248	0.155297	-0.137239	0.0497319	-0.0282976	0.524986	0.426752	0.196386	0.188316	0.127475
Cluster-13486.0	non-histone chromosomal protein 6-like [Quercus suber]	HMG	0.171765	-0.15793	-0.135491	-0.121573	0.420407	0.128877	0.137678	0.113635	-0.153119	-0.0576696	-0.0355959	-0.0776004	-0.123529	0.258278	-0.0496419	0.054841	0.0780035	-0.170481	0.0709759	-0.134612	-0.0763261	0.0716016	-0.114251	0.0340896	-0.0807371	0.355236	0.249925	0.0938575	0.161734	0.110466
Cluster-13486.1	non-histone chromosomal protein 6-like [Quercus suber]	HMG	0.0543975	-0.123942	-0.115255	-0.102283	0.18884	0.15514	0.169406	0.122877	-0.0912632	-0.0449139	-0.0233083	-0.00489512	-0.0816628	0.302558	0.0776927	0.161964	0.0544551	-0.144426	0.195819	-0.0643613	-0.0244433	0.274036	-0.0693196	0.0362117	0.0173145	0.196074	0.302765	0.0929563	0.379747	0.264334
Cluster-13486.2	non-histone chromosomal protein 6-like [Quercus suber]	HMG	-0.0794775	-0.0208738	-0.0509814	-0.0436025	-0.0102496	-0.121503	-0.117948	-0.138165	-0.0536505	-0.0347825	0.0907996	-0.105204	0.159026	-0.11218	-0.124206	-0.135306	-0.112145	-0.0901773	-0.0604041	0.222579	-0.127081	-0.0920467	-0.116439	0.462075	0.00732685	-0.083169	-0.070713	-0.0422478	-0.0921615	-0.108015
Cluster-13504.10031	transcription factor MYB15 [Fagopyrum tataricum]	MYB->MYB-related	0.410624	-0.067378	-0.20097	-0.181141	0.0823504	0.379126	0.341465	0.274507	-0.166895	-0.158317	0.344157	0.210429	0.0414762	0.270062	0.0139752	0.30388	0.25898	-0.238062	0.462289	0.0130335	0.142675	0.423672	-0.0300222	0.489252	-0.165289	0.315996	0.364912	0.457269	0.339469	0.379765
Cluster-13504.10097	PREDICTED: uncharacterized protein LOC104890530 [Beta vulgaris subsp. vulgaris]	B3->B3	-0.275048	0.0373351	-0.129905	-0.144498	-0.413446	-0.304244	-0.331354	-0.35839	-0.0387451	-0.108293	0.0248829	-0.263331	0.152012	-0.451251	-0.26831	-0.342308	-0.312568	0.110083	-0.192763	0.317553	-0.233093	-0.218232	-0.0861685	0.106326	0.0658791	-0.324945	-0.308949	-0.053937	-0.29273	-0.250643
Cluster-13504.10142	PREDICTED: GATA transcription factor 18 [Theobroma cacao]	C2C2->C2C2-GATA	0.0476224	0.249032	0.233984	0.26523	-0.236634	0.10966	0.0882231	0.154124	-0.0056461	0.00800374	-0.121362	0.266864	-0.0610547	-0.142924	0.217319	0.183592	0.0345321	0.379032	0.00727042	-0.0700498	0.326659	0.0286887	0.381735	-0.271789	0.164626	-0.00576217	0.0153216	0.0233748	0.056469	0.0419824
Cluster-13504.10182	DNA-binding domain-containing protein [Artemisia annua]	AP2/ERF->AP2/ERF-ERF	-0.287734	0.0272927	-0.0317149	-0.0547405	-0.240276	-0.287223	-0.280497	-0.284743	0.300759	-0.133275	-0.0455439	-0.266373	0.129721	-0.362754	-0.273311	-0.365889	-0.20859	0.179193	-0.181798	0.224914	-0.229671	-0.208987	-0.200592	0.122438	-0.0348661	-0.307744	-0.290384	-0.199411	-0.281501	-0.227448
Cluster-13504.10234	hypothetical protein GOBAR_AA17614 [Gossypium barbadense]	HMG	0.154807	0.20776	-0.031221	0.00839109	-0.0356745	0.317639	0.318019	0.232928	0.162415	-0.186549	0.277873	0.13766	0.469263	-0.0394496	-0.0447164	0.193941	0.240887	-0.117752	0.52372	0.0207385	0.0205421	0.566822	-0.257532	0.446141	-0.129768	0.239701	0.402295	0.34185	0.46924	0.471859
Cluster-13504.1028	B-box zinc finger protein [Actinidia chinensis var. chinensis]	Others	-0.163442	0.195741	0.0818971	0.0576203	-0.0753903	-0.1963	-0.185566	-0.21211	-0.0431713	-0.072891	0.487915	-0.153141	0.603753	-0.263158	-0.237906	-0.25079	-0.137606	-0.074277	-0.0545079	0.136676	-0.205147	-0.120263	-0.230628	0.54428	-0.0690082	-0.165584	-0.14678	-0.0916897	-0.165391	-0.13435
Cluster-13504.10341	ethylene-responsive transcription factor ERF027-like [Camellia sinensis]	AP2/ERF->AP2/ERF-ERF	0.33811	-0.163899	-0.171103	-0.154976	0.669368	0.369768	0.378785	0.273586	-0.212381	-0.0625012	0.0381637	0.0568782	-0.161478	0.459508	0.0624189	0.252281	0.170915	-0.30822	0.324131	-0.176161	-0.0102545	0.369862	-0.15573	0.0594282	-0.0316371	0.531942	0.559879	0.224027	0.480778	0.415389
Cluster-13504.10385	protein TIFY 4B isoform X3 [Chenopodium quinoa]	Tify	0.0219029	0.135001	0.243213	0.270253	-0.198409	0.220115	0.185582	0.245965	0.0779705	-0.0437025	-0.20594	0.309967	-0.0912455	-0.0686895	0.264764	0.230572	0.0573576	0.293919	0.089333	-0.130413	0.377721	0.167372	0.3367	-0.304286	0.147632	0.0445077	0.0955561	-0.0123698	0.16863	0.132992
Cluster-13504.10472	PREDICTED: ethylene-responsive transcription factor TINY-like [Ipomoea nil]	AP2/ERF->AP2/ERF-ERF	-0.132888	0.159282	0.421459	0.41713	-0.309221	-0.0286917	-0.0228046	0.0429579	0.125819	0.110614	-0.277139	0.285241	-0.109772	-0.238469	0.40213	0.165024	0.00750759	0.445622	-0.177456	0.0844668	0.436447	-0.208443	0.404516	-0.344095	0.156389	-0.232179	-0.240373	-0.211921	-0.125655	-0.107949
Cluster-13504.10473	GATA transcription factor 21-like [Camellia sinensis]	C2C2->C2C2-GATA	-0.25189	0.289387	0.492916	0.531824	-0.354731	-0.0652582	-0.0999554	0.0040549	0.151065	-0.0500534	-0.260203	0.223328	-0.0312511	-0.34642	0.210129	-0.0458711	-0.149316	0.585479	-0.283533	-0.0251285	0.38203	-0.257095	0.300682	-0.320306	0.217025	-0.287448	-0.317382	-0.233778	-0.301062	-0.26305
Cluster-13504.10532	PREDICTED: uncharacterized protein LOC107910148 isoform X2 [Gossypium hirsutum]	GARP->GARP-G2-like	0.202359	0.401587	0.180882	0.168157	-0.203421	0.324376	0.247406	0.302655	-0.00110068	-0.0213728	0.0123435	0.505268	-0.0201899	-0.0493711	0.282883	0.353827	0.156251	0.378576	0.230943	-0.105503	0.418298	0.240713	0.371138	-0.224533	0.186665	0.16238	0.185484	0.260053	0.233223	0.289832
Cluster-13504.10565	trihelix transcription factor GT-3b-like [Chenopodium quinoa]	Trihelix	0.0634151	-0.149412	-0.314602	-0.320484	0.640048	0.0130264	0.0422209	-0.0582192	-0.251721	-0.16187	0.493788	-0.313909	0.135492	0.318267	-0.289535	-0.197551	-0.0535467	-0.394527	0.0841619	0.0256157	-0.416342	0.062411	-0.485045	0.431775	-0.118283	0.282677	0.240083	0.100061	0.106008	0.0536954
Cluster-13504.10601	cyclic dof factor 2 isoform X2 [Ricinus communis]	C2C2->C2C2-Dof	-0.197316	0.283237	0.379046	0.414117	-0.388527	-0.0153734	-0.0646589	0.0537612	0.266963	-0.127569	-0.203476	0.181052	0.148433	-0.329334	0.0411862	-0.121799	-0.0796906	0.658359	-0.27263	-0.130338	0.291241	-0.221503	0.171231	-0.14328	0.13294	-0.323263	-0.366379	-0.254004	-0.321001	-0.229845
Cluster-13504.10631	zinc finger protein WIP2-like [Sesamum indicum]	C2H2	-0.046238	0.1999	0.356342	0.347269	-0.38391	0.00986829	-0.0310473	0.0496282	0.0815054	0.0216588	-0.179411	0.266523	0.0114459	-0.238833	0.120185	0.061564	0.0147778	0.307493	-0.0747447	-0.105666	0.323762	-0.0567891	0.283515	-0.238784	-0.108069	-0.153896	-0.148907	-0.0674882	-0.119263	-0.0824307
Cluster-13504.10717	zinc finger protein [Macleaya cordata]	C2C2->C2C2-Dof	-0.0348817	-0.0126575	-0.32663	-0.318598	0.199284	-0.128824	-0.120057	-0.212736	-0.154139	-0.223633	0.353338	-0.368129	0.260453	-0.0158478	-0.442739	-0.345779	-0.116859	-0.253084	0.00919642	0.214481	-0.470355	0.000336173	-0.518911	0.4113	-0.154746	0.0476402	0.0418463	0.0771141	-0.0545515	-0.043053
Cluster-13504.10718	hypothetical protein DVH24_028217 [Malus domestica]	GeBP	0.0570042	-0.0344475	-0.186407	-0.183285	-0.0980294	0.0428099	0.0114569	0.0213637	0.0745764	-0.139771	-0.135694	-0.0756342	-0.0942978	-0.0247135	-0.173879	-0.0556542	0.0697644	-0.0292118	0.0822602	0.280407	-0.121017	0.155754	-0.0630806	-0.0405017	-0.108216	0.0543693	0.0737472	0.077117	0.0772144	0.116837
Cluster-13504.10758	hypothetical protein GOBAR_AA00849 [Gossypium barbadense]	AUX/IAA	-0.11475	0.337732	0.447553	0.345527	-0.117744	-0.124944	-0.132808	-0.112852	-0.0026197	0.694557	-0.0969846	0.317876	0.0272631	-0.16876	0.340173	0.0867381	0.00865168	0.0434537	-0.129224	0.147785	0.18693	-0.182736	0.32041	-0.252696	0.13704	-0.138886	-0.139813	-0.081068	-0.0887892	-0.0992901
Cluster-13504.10775	GATA transcription factor 12 [Ziziphus jujuba]	C2C2->C2C2-GATA	0.0144972	-0.0920241	0.0826743	0.114105	-0.360996	-0.0332245	-0.0630207	0.0383792	0.154843	0.0170235	-0.327495	0.0394271	-0.186168	-0.11099	0.0491385	0.0280845	0.0966618	0.205332	-0.187725	-0.0647136	0.151755	-0.138893	0.419513	-0.236445	0.0861915	-0.242618	-0.259282	-0.23035	-0.15452	-0.116436
Cluster-13504.10888	hypothetical protein MANES_05G175700 [Manihot esculenta]	HB->HB-WOX	0.0335216	-0.180288	0.183941	0.173203	-0.00227189	0.0105613	0.0362094	0.0696536	0.0331521	-0.0417142	-0.128795	0.106648	-0.240509	-0.0238747	0.227744	0.117877	0.103198	-0.00573155	-0.026142	-0.0373533	0.201307	-0.0161193	0.123423	-0.269219	-0.155433	0.0223701	-0.00357412	-0.0521604	-0.0563569	-0.0960294
Cluster-13504.10937	PREDICTED: zinc finger CCCH domain-containing protein 32-like isoform X1 [Nicotiana tabacum]	C3H	0.00238618	0.181886	0.0211682	0.0503872	0.0131339	0.171217	0.175195	0.172971	0.194125	-0.032773	-0.0935036	0.0619691	-0.0604007	-0.145326	0.133219	0.106335	-0.00222411	0.343263	0.0599982	0.111916	0.117637	0.0878484	0.285577	-0.226078	0.475123	0.089147	0.119417	-0.0610401	0.123824	0.0896361
Cluster-13504.1102	WRKY transcription factor 14 [Actinidia chinensis var. chinensis]	WRKY	-0.214821	0.197977	0.0663691	0.0734762	-0.157838	-0.234124	-0.212374	-0.240715	0.110304	-0.0997899	0.211292	-0.237679	0.610987	-0.335122	-0.332115	-0.339796	-0.138587	-0.00687839	-0.0762914	0.0331793	-0.280946	-0.119408	-0.307543	0.385106	-0.0742283	-0.219166	-0.18986	-0.124748	-0.205512	-0.170478
Cluster-13504.11069	protein CHROMATIN REMODELING 25 isoform X2 [Populus trichocarpa]	SNF2	0.150292	0.496341	0.243452	0.24529	-0.150251	0.333249	0.29394	0.323388	0.140095	-0.0745946	0.0714366	0.396134	0.178469	-0.0322717	0.162472	0.265771	0.239228	0.173982	0.33529	-0.0772734	0.286391	0.436417	0.171375	-0.000842058	0.100379	0.265626	0.313312	0.359411	0.36146	0.368887
Cluster-13504.11081	transcription factor E2FB-like isoform X2 [Hevea brasiliensis]	E2F-DP	-0.162903	0.0468914	-0.199391	-0.17608	-0.0998177	-0.152016	-0.159165	-0.193602	0.117638	-0.211268	0.164704	-0.332879	0.377499	-0.162235	-0.49231	-0.406074	-0.206333	-0.0920018	-0.0335021	-0.0749355	-0.394188	-0.0209941	-0.48511	0.42586	-0.190072	-0.161635	-0.141154	-0.0137744	-0.142446	-0.0837039
Cluster-13504.11088	NAC protein [Rheum australe]	NAC	-0.0163194	-0.120762	-0.0532021	-0.0730038	0.0125458	0.0059988	-0.0218519	0.0146545	-0.206928	0.0567945	-0.136559	0.00230556	-0.109992	0.137088	0.0184023	0.0502427	0.0443294	-0.175682	-0.0115352	-0.0867536	-0.0144015	-0.00321874	0.0192418	0.0301355	-0.0674419	0.00989908	0.00941482	-0.0249017	0.0641267	0.10635
Cluster-13504.11140	protein indeterminate-domain 12 [Herrania umbratica]	C2H2	-0.171062	-0.196118	-0.0143623	-0.0356885	-0.341443	-0.133024	-0.141977	-0.109651	-0.0214336	0.283044	-0.305776	-0.0586971	-0.280091	-0.302369	0.220627	0.107666	-0.133479	0.22498	-0.198657	0.211682	0.098277	-0.221277	0.790086	-0.342748	0.595979	-0.24186	-0.235705	-0.200673	-0.104802	-0.127789
Cluster-13504.11205	agamous-like MADS-box protein AGL30 isoform X2 [Herrania umbratica]	MADS->MADS-M-type	0.00663591	-0.00784599	0.187874	0.242279	-0.414643	0.0602558	0.0130951	0.112537	0.0981191	-0.0575628	-0.21799	0.240282	-0.10361	-0.112776	0.132791	0.105745	0.0685501	0.101583	-0.00227789	-0.171272	0.296237	0.0501672	0.180216	-0.1908	-0.158959	-0.19478	-0.1997	0.0130749	-0.0964379	-0.00558617
Cluster-13504.11262	Floral homeotic protein PMADS 1, partial [Mucuna pruriens]	MADS->MADS-MIKC	-0.285583	0.0233619	0.231383	0.265613	-0.393766	-0.0735351	-0.062944	-0.000995779	0.211296	0.207356	-0.266969	0.178161	0.0423383	-0.325182	0.30728	0.15334	-0.0632821	0.295158	-0.110552	0.00952451	0.330758	-0.115399	0.306251	-0.233893	0.188037	-0.343185	-0.262753	-0.238115	-0.0914604	-0.106121
Cluster-13504.11263	dof zinc finger protein DOF4.6-like [Durio zibethinus]	C2C2->C2C2-Dof	-0.173018	0.230001	0.190545	0.202777	-0.314419	-0.0906498	-0.147069	-0.0368206	0.0246617	-0.0855414	-0.267954	0.0623429	-0.12637	-0.291246	-0.0148995	-0.127666	-0.153732	0.549147	-0.2734	0.116248	0.134296	-0.212418	0.298811	-0.316184	0.221378	-0.196282	-0.251572	-0.170431	-0.252828	-0.19995
Cluster-13504.113	Two-component response regulator like [Actinidia chinensis var. chinensis]	Others	0.0582215	0.00447116	-0.0841364	-0.0482326	0.0663657	0.00280173	0.00706122	0.00123943	-0.202701	0.26737	0.0218385	-0.00487354	-0.111028	0.158511	0.0236618	0.0316553	0.0215104	-0.138002	0.0317203	-0.0304967	-0.039544	0.0701021	0.0501643	-0.0438236	0.0127269	0.0932868	0.0966415	0.12329	0.0929541	0.079849
Cluster-13504.11313	B3 DNA binding domain [Macleaya cordata]	B3->B3	0.429829	-0.265345	-0.385548	-0.336899	0.69087	0.441037	0.462133	0.350796	-0.363619	-0.100559	0.152141	0.0036059	-0.249262	0.746564	0.0573216	0.340864	0.259754	-0.37545	0.40453	-0.222774	-0.0666702	0.496396	-0.124396	0.0344719	-0.00785642	0.675932	0.666019	0.445269	0.581355	0.46497
Cluster-13504.11339	hypothetical protein MIMGU_mgv1a026963mg [Erythranthe guttata]	AP2/ERF->AP2/ERF-ERF	0.194629	0.0584662	-0.0220776	-0.111164	0.25582	0.18066	0.143761	0.0717839	-0.126813	0.111678	0.428618	0.197172	0.148283	0.21483	0.203548	0.258541	0.202806	-0.296355	0.329855	0.337859	0.0198407	0.227396	-0.104571	0.299117	0.00429533	0.172836	0.280667	0.16582	0.31975	0.335619
Cluster-13504.11343	zinc finger protein ZAT10-like [Chenopodium quinoa]	C2H2	-0.330869	0.326543	0.213623	0.171072	-0.255524	-0.29701	-0.296176	-0.272774	0.22729	-0.132765	0.0355015	-0.12855	0.365433	-0.463125	-0.270716	-0.405106	-0.294473	0.226473	-0.222175	0.0309444	-0.146289	-0.286508	-0.271805	0.169574	-0.0238178	-0.347368	-0.32392	-0.226804	-0.339073	-0.273981
Cluster-13504.11352	auxin-induced protein 22B-like [Durio zibethinus]	AUX/IAA	-0.161052	0.105584	0.1495	0.089358	-0.191903	-0.0700441	-0.100681	-0.0688182	0.0289055	0.0645116	-0.167639	0.100442	-0.113348	-0.276264	0.165744	0.0279839	-0.138127	0.402588	-0.183221	0.105971	0.178648	-0.215001	0.3523	-0.285455	0.305702	-0.164567	-0.176426	-0.1296	-0.165835	-0.151775
Cluster-13504.11381	hypothetical protein Csa_005042 [Cucumis sativus]	AP2/ERF->AP2/ERF-ERF	-0.225557	0.206	0.0646306	0.0745274	-0.138696	-0.265787	-0.243304	-0.278552	0.050691	-0.104053	0.351442	-0.247568	0.708587	-0.34786	-0.350417	-0.35881	-0.163691	-0.0677896	-0.0753889	0.141743	-0.306935	-0.139093	-0.337247	0.621861	-0.0835858	-0.232634	-0.201875	-0.129816	-0.222032	-0.189383
Cluster-13504.11399	Transcription factor GT-2 [Handroanthus impetiginosus]	Trihelix	0.606283	0.0332348	-0.229787	-0.259227	0.155433	0.579676	0.531473	0.43411	-0.175391	-0.0935206	0.282002	0.36664	-0.0847843	0.368009	0.150824	0.530241	0.378291	-0.181019	0.65639	-0.116811	0.190943	0.67177	0.127174	0.130423	0.009397	0.58119	0.661159	0.66671	0.666847	0.655376
Cluster-13504.11400	probable acetyltransferase NATA1-like [Jatropha curcas]	GNAT	-0.191566	0.283004	0.39632	0.318635	-0.251791	-0.177881	-0.182637	-0.164086	0.0706522	0.658957	-0.178311	0.248899	0.0111239	-0.280257	0.334147	0.1237	-0.0388666	0.135505	-0.162886	0.094137	0.199713	-0.227276	0.507428	-0.321316	0.309068	-0.23861	-0.21014	-0.16144	-0.107317	-0.133103
Cluster-13504.11410	NAC domain-containing protein 92 [Solanum pennellii]	NAC	-0.227624	0.092749	-0.0796929	-0.0783068	-0.0612391	-0.308603	-0.289399	-0.340475	-0.100121	-0.130994	0.27583	-0.357465	0.48039	-0.298066	-0.39909	-0.425179	-0.231406	-0.151943	-0.142274	0.186973	-0.402783	-0.194191	-0.405988	0.420515	-0.100579	-0.18596	-0.17655	-0.114791	-0.249571	-0.243922
Cluster-13504.11540	hypothetical protein Saspl_031005 [Salvia splendens]	C2H2	-0.0749002	0.0187747	0.206938	0.171246	-0.230191	0.0432114	0.0565422	0.0684343	0.14797	0.259339	-0.206716	0.282245	-0.115513	-0.265048	0.575248	0.386595	0.113247	0.27526	0.00109821	0.134322	0.437971	-0.0900807	0.666267	-0.366505	0.434936	-0.147854	-0.103146	-0.0925475	0.0289981	-0.023016
Cluster-13504.11570	PREDICTED: putative lysine-specific demethylase JMJ16 isoform X1 [Vitis vinifera]	Jumonji	-0.138194	0.267169	0.0128703	0.0322465	-0.341211	-0.111646	-0.137578	-0.145433	0.137589	-0.194236	0.105776	-0.112029	0.499367	-0.345365	-0.335856	-0.302223	-0.110786	0.0311049	-0.00287975	0.0188854	-0.203439	0.0195598	-0.335724	0.230774	-0.15533	-0.222298	-0.169218	0.00569426	-0.147354	-0.0725533
Cluster-13504.11587	probable WRKY transcription factor 23 [Populus trichocarpa]	WRKY	-0.0179225	0.0998922	-0.14571	-0.127415	0.0851043	-0.095577	-0.0778085	-0.155958	0.0425752	-0.208848	0.462254	-0.257281	0.537651	-0.105969	-0.416508	-0.310194	-0.0641087	-0.233553	0.101031	0.0837918	-0.370431	0.0460126	-0.539421	0.666251	-0.250556	-0.0483169	-0.0293642	0.0820224	-0.0677538	-0.0152801
Cluster-13504.11604	transcription factor RF2b-like isoform X1 [Spinacia oleracea]	bZIP	0.414785	-0.0560483	-0.151912	-0.146912	0.566691	0.541213	0.555034	0.465448	-0.218626	0.022632	0.179434	0.219198	-0.187253	0.461638	0.299021	0.475627	0.336679	-0.107182	0.421814	-0.200019	0.170415	0.4661	0.160756	-0.0952097	0.251995	0.664213	0.671587	0.413929	0.615744	0.505416
Cluster-13504.11637	lysine-specific demethylase JMJ18-like isoform X3 [Camellia sinensis]	Jumonji	-0.297376	0.0943197	-0.14556	-0.128781	-0.243854	-0.375052	-0.378244	-0.401599	-0.0354892	-0.155717	0.0840547	-0.361843	0.293053	-0.373811	-0.424804	-0.472715	-0.31239	-0.0389755	-0.215667	0.372457	-0.384992	-0.235803	-0.386056	0.25905	-0.138512	-0.327493	-0.305937	-0.174617	-0.325963	-0.270628
Cluster-13504.11687	APETALA1-like protein [Fagopyrum esculentum]	MADS->MADS-MIKC	-0.1646	0.0264001	0.199143	0.194958	-0.227099	-0.0768891	-0.117126	-0.00871068	0.0635126	-0.096521	-0.214258	0.0811519	0.0660957	-0.131947	-0.048006	-0.107386	-0.107425	0.219745	-0.197739	-0.0984169	0.10592	-0.143447	0.115834	-0.128273	-0.10221	-0.151701	-0.21083	-0.184827	-0.222417	-0.193825
Cluster-13504.11820	Histone-lysine N-methyltransferase [Actinidia chinensis var. chinensis]	SET	-0.190432	0.208952	0.0833525	0.0850222	-0.39419	-0.0603719	-0.136935	-0.0397458	0.246706	-0.214737	-0.0716624	-0.0373209	0.306552	-0.279596	-0.327543	-0.276439	-0.0861238	0.243872	-0.112226	-0.0564575	-0.0905652	-0.0509685	-0.0843937	0.21694	-0.043453	-0.291472	-0.295325	-0.123018	-0.205641	-0.035529
Cluster-13504.11825	Transcription factor MYB3R-1 [Vitis vinifera]	MYB->MYB-related	0.229	0.213584	0.0730197	0.143718	-0.135055	0.441957	0.397258	0.40759	0.00578756	0.042744	0.00947081	0.421246	-0.0157349	0.0266082	0.337	0.454534	0.247801	0.165429	0.417017	-0.120644	0.414266	0.49077	0.377043	-0.124371	0.192029	0.314682	0.40449	0.409048	0.476478	0.431662
Cluster-13504.11855	PREDICTED: protein tesmin/TSO1-like CXC 5 [Nelumbo nucifera]	CPP	0.0738048	0.106286	-0.237538	-0.23057	0.0868223	0.152785	0.0941228	0.0601276	-0.211001	-0.268332	0.249686	-0.110156	0.349198	0.090274	-0.364181	-0.11488	-0.00460094	-0.0518388	0.157623	-0.0890429	-0.23825	0.212922	-0.252268	0.441289	0.0416745	0.165364	0.177531	0.202653	0.168694	0.223793
Cluster-13504.11896	NAC domain containing transcription factor NAC9 [Fagopyrum tataricum]	NAC	0.181366	-0.126978	-0.160704	-0.136567	0.52989	0.249152	0.212441	0.236095	-0.305795	-0.166874	-0.0201088	0.00756803	-0.129575	0.70008	-0.126092	0.0841325	0.108215	-0.219414	0.0928642	-0.322902	-0.0688443	0.235835	-0.180371	0.134975	-0.0859447	0.362534	0.315287	0.0642793	0.266006	0.263347
Cluster-13504.11902	PREDICTED: uncharacterized protein LOC104236344 [Nicotiana sylvestris]	mTERF	-0.207073	0.0381727	0.250709	0.266208	-0.555889	-0.105807	-0.163005	-0.0322791	0.173744	-0.0428537	-0.394332	0.108372	-0.109268	-0.291597	-0.00675012	-0.0985751	-0.0776438	0.315849	-0.244828	-0.0660921	0.20315	-0.174048	0.262629	-0.263156	-0.0726065	-0.345931	-0.371405	-0.218801	-0.285928	-0.197731
Cluster-13504.11941	transcription factor DIVARICATA-like [Herrania umbratica]	MYB->MYB	0.102291	0.200919	0.0186004	0.0563797	-0.214634	0.238858	0.148997	0.154814	0.0364172	-0.210919	0.0553664	0.197776	0.118982	-0.130681	-0.0569383	0.0799414	0.066698	0.432308	0.153744	-0.0531029	0.158202	0.152834	0.12151	0.0401307	0.117014	-0.00354738	0.0221962	0.226454	0.0619703	0.178654
Cluster-13504.1195	probable WRKY transcription factor 75 [Chenopodium quinoa]	WRKY	-0.182637	0.173389	-0.0237388	-0.0331619	-0.0364233	-0.238708	-0.230502	-0.258461	-0.0698609	-0.0926989	0.485761	-0.223295	0.532604	-0.264889	-0.305786	-0.295169	-0.182576	-0.158701	-0.0502898	0.332447	-0.284609	-0.140655	-0.285452	0.792244	-0.0736739	-0.18528	-0.158422	-0.102716	-0.192531	-0.168475
Cluster-13504.11969	dof zinc finger protein DOF1.5-like isoform X2 [Durio zibethinus]	C2C2->C2C2-Dof	0.359399	0.147278	-0.216817	-0.240095	0.0569631	0.392314	0.352	0.269025	-0.160256	-0.11483	0.312668	0.245628	0.0936609	0.206467	0.040454	0.352206	0.266804	-0.209204	0.5449	-0.0363531	0.0798398	0.574315	-0.045516	0.210838	-0.0203983	0.474678	0.545119	0.665003	0.50772	0.492759
Cluster-13504.12070	transcription factor TCP4-like [Camellia sinensis]	TCP	-0.0843478	0.185548	0.198159	0.151087	-0.18951	-0.103857	-0.14217	-0.066548	-0.0214895	-0.00329686	-0.106766	0.0335378	-0.0606961	-0.0996632	-0.088455	-0.116083	-0.0827618	0.127574	-0.17142	0.0328409	0.0445995	-0.140506	0.295639	-0.0924292	-0.0214545	-0.0292954	-0.114667	-0.0942283	-0.160521	-0.127887
Cluster-13504.12122	transcription factor TCP19-like [Lactuca sativa]	TCP	-0.0321637	-0.0345801	0.0894946	0.0708377	-0.387898	-0.0464155	-0.0828577	-0.0265239	-0.0183644	-0.0195223	-0.0613044	0.0765676	0.0956124	-0.152831	-0.0399774	-0.0115488	0.0496817	-0.112502	-0.0171579	-0.0241659	0.0570923	-0.0206986	0.0470083	0.114379	-0.268202	-0.199476	-0.168895	-0.0701108	-0.0912944	-0.041681
Cluster-13504.12156	pentatricopeptide repeat-containing protein At2g17210 [Quercus suber]	RWP-RK	-0.0289172	-0.134711	0.100329	0.0855209	-0.200183	-0.00154284	-0.000558025	0.0162528	-0.0136827	0.0309283	-0.266639	0.100581	-0.259604	-0.0928488	0.251147	0.176091	0.0200376	0.238494	-0.0901898	0.0069067	0.281628	-0.116366	0.39498	-0.276861	0.119501	-0.116808	-0.117655	-0.115508	-0.0594276	-0.047076
Cluster-13504.12163	lysine-specific histone demethylase 1 homolog 1 [Camellia sinensis]	SWI/SNF-SWI3	0.108952	0.0718553	-0.0440736	-0.0386015	-0.120374	0.176156	0.13626	0.127334	-0.190062	-0.0130836	0.0385547	0.149412	-0.0311562	0.136086	0.00549235	0.135256	0.0476398	0.0419561	0.148092	-0.100669	0.0931076	0.186798	0.134645	0.108285	0.0212607	0.162241	0.161749	0.225406	0.226562	0.247953
Cluster-13504.12212	protein FAR1-RELATED SEQUENCE 5-like [Coffea eugenioides]	FAR1	-0.0658724	0.179026	0.031391	0.122509	-0.522979	0.0206677	-0.0334105	0.028707	0.202008	-0.135376	-0.103584	0.0567424	0.248213	-0.248531	-0.221956	-0.107869	-0.0512497	0.187288	0.0561814	-0.0989398	0.0412797	0.161561	-0.0587661	0.141046	-0.182029	-0.228211	-0.165974	0.0470967	-0.0736449	0.0326755
Cluster-13504.12238	ocs element-binding factor 1-like [Sesamum indicum]	bZIP	0.54082	-0.0942042	-0.129558	-0.139805	0.797355	0.442861	0.489823	0.387434	-0.230637	-0.0821892	0.341496	0.0953669	-0.128672	0.639585	0.116157	0.255789	0.43187	-0.295145	0.325088	-0.147382	-0.0240791	0.313856	-0.208486	0.0160799	-0.0298489	0.719414	0.622482	0.327596	0.414989	0.340594
Cluster-13504.12286	PREDICTED: AT-rich interactive domain-containing protein 2 isoform X2 [Beta vulgaris subsp. vulgaris]	ARID	-0.376517	0.334904	0.22862	0.221937	-0.499114	-0.247425	-0.276295	-0.229928	0.214317	0.0524611	-0.186102	-0.0158564	0.177293	-0.604685	-0.056821	-0.260338	-0.288737	0.605739	-0.310051	0.205904	0.0572278	-0.314746	0.129615	-0.188093	0.3149	-0.445541	-0.415503	-0.246132	-0.370274	-0.308544
Cluster-13504.12303	PREDICTED: protein ENHANCED DISEASE RESISTANCE 2-like isoform X1 [Beta vulgaris subsp. vulgaris]	WRKY	0.0046201	-0.0454171	-0.28354	-0.283594	0.388999	-0.0870828	-0.0622514	-0.138883	-0.199923	-0.179373	0.503348	-0.369733	0.385338	0.137697	-0.412387	-0.277263	-0.0781802	-0.416629	0.0616574	0.023479	-0.470434	0.012625	-0.511184	0.64329	-0.18267	0.131874	0.10218	0.0711053	-0.00195932	-0.0113193
Cluster-13504.12330	PREDICTED: squamosa promoter-binding-like protein 1 [Nelumbo nucifera]	SBP	-0.0423774	0.0238932	-0.131263	-0.105291	-0.162171	-0.117839	-0.140016	-0.107594	-0.131273	0.242941	-0.0316206	-0.126358	-0.0694455	-0.0995201	-0.165414	-0.188812	-0.141384	-0.0120285	-0.121095	0.164564	-0.173923	-0.0677432	-0.0857493	0.0523239	-0.00746287	-0.154709	-0.14338	-0.0330369	-0.145483	-0.118104
Cluster-13504.12335	transcription factor bHLH30-like [Chenopodium quinoa]	bHLH	0.207501	0.0182174	0.0599343	0.00101217	-0.0699677	0.221108	0.241401	0.189957	-0.107152	0.187902	-0.0508339	0.322002	-0.141411	0.112758	0.380312	0.459325	0.264309	-0.122641	0.310848	0.0878297	0.289212	0.244157	0.313693	-0.127543	0.0264699	0.125806	0.24125	0.169109	0.371115	0.325094
Cluster-13504.12347	BTB/POZ and MATH domain-containing protein 4-like [Olea europaea var. sylvestris]	TRAF	0.00297315	0.0995582	-0.00422169	-0.0335488	-0.465001	0.0112501	-0.0596657	-0.0588136	-0.178588	0.248266	-0.120237	0.180211	-0.0545324	-0.207228	0.128183	0.206125	-0.109713	0.172906	0.0567939	0.0565225	0.165967	0.0605182	0.522428	-0.0549477	0.244362	-0.13207	-0.0677812	0.187512	0.0508763	0.0909951
Cluster-13504.12435	hypothetical protein CISIN_1g019764mg [Citrus sinensis]	NF-Y->NF-YA	-0.0634991	-0.0921293	0.0633335	0.0490186	-0.394622	-0.105258	-0.147592	-0.0449369	-0.0170844	-0.0615011	-0.0831066	-0.00257843	-0.127248	-0.21058	-0.00792981	-0.0554661	-0.0717926	0.0544094	-0.148379	0.115953	0.0614173	-0.107875	0.208161	-0.162077	-0.0927585	-0.218159	-0.253277	-0.091994	-0.256182	-0.208659
Cluster-13504.12495	ethylene-responsive transcription factor ERF113-like [Durio zibethinus]	AP2/ERF->AP2/ERF-ERF	-0.218347	0.199034	0.021814	0.0360677	-0.170636	-0.231919	-0.210777	-0.242788	0.231081	-0.122707	0.28419	-0.265795	0.66459	-0.337436	-0.389068	-0.37559	-0.136432	-0.0273049	-0.0409627	0.0365541	-0.335072	-0.0757837	-0.380178	0.503962	-0.136887	-0.247734	-0.216713	-0.115532	-0.199794	-0.125834
Cluster-13504.12496	PREDICTED: transcription factor MYB108-like [Beta vulgaris subsp. vulgaris]	MYB->MYB	-0.04039	-0.204609	-0.0547606	-0.0395344	-0.103419	-0.125672	-0.101204	-0.101922	-0.00313247	0.00814224	-0.131293	-0.0718049	-0.20191	-0.0471683	0.0798036	0.0301695	-0.0660597	-0.0962308	-0.0820385	0.0815673	-0.011074	-0.0899624	0.0351367	-0.212085	-0.0662752	-0.0912512	-0.0864442	-0.0503234	-0.0649356	-0.10414
Cluster-13504.12555	Increased DNA methylation like [Actinidia chinensis var. chinensis]	PHD	0.242499	-0.0973706	-0.186728	-0.138486	-0.10436	0.288718	0.307434	0.212046	-0.0976192	0.000192141	-0.00316596	0.140864	-0.0102862	0.0995447	0.205248	0.432475	0.171085	-0.0909936	0.409472	-0.0592218	0.203625	0.42401	0.247163	0.10228	0.0799683	0.249735	0.370088	0.37814	0.452654	0.373336
Cluster-13504.12619	APETALA2-like transcriptional regulator [Fagopyrum esculentum]	AP2/ERF->AP2/ERF-ERF	-0.179229	0.0364954	0.103389	0.124632	-0.320323	0.00710084	-0.0325546	0.0129031	0.123781	-0.0829925	-0.187933	0.0483893	0.0339816	-0.276988	0.0385402	-0.0273965	-0.131342	0.41555	-0.112137	-0.0281655	0.191959	-0.109548	0.227883	-0.0752601	0.158302	-0.169394	-0.165872	-0.113162	-0.150411	-0.118558
Cluster-13504.12631	uncharacterized protein LOC110033383 [Phalaenopsis equestris]	PLATZ	0.194386	0.123704	0.0733433	0.0268408	-0.069473	0.221856	0.188213	0.186307	-0.0600877	-0.180675	0.209444	0.162825	0.208477	0.00542283	-0.0376249	0.142095	0.168262	-0.0999959	0.305838	-0.0856055	0.0417841	0.301473	-0.0269117	0.294152	-0.0733615	0.156759	0.194653	0.30733	0.239531	0.282535
Cluster-13504.12644	uncharacterized protein LOC110782673 isoform X1 [Spinacia oleracea]	STAT	0.0674889	0.125189	-0.216597	-0.206558	-0.184311	0.150857	0.122072	0.0642334	0.0887858	-0.101551	0.0430475	-0.00493735	0.226927	-0.115655	-0.147122	0.0743844	0.0560607	-0.0140416	0.303278	0.0348492	-0.0855339	0.34974	-0.0565504	0.223363	-0.00315079	0.104639	0.206813	0.278729	0.274106	0.310449
Cluster-13504.12650	histone-lysine N-methyltransferase ATXR7 isoform X1 [Populus trichocarpa]	SET	-0.255577	0.21478	-0.0963224	-0.0606386	-0.356892	-0.292319	-0.31948	-0.325061	-0.00373416	-0.170385	0.0956196	-0.258088	0.40477	-0.340564	-0.444915	-0.416422	-0.328754	0.0258521	-0.137366	0.124246	-0.309023	-0.115341	-0.262028	0.386129	-0.114359	-0.308379	-0.256305	-0.0777754	-0.23134	-0.181465
Cluster-13504.12672	zinc finger CCCH domain-containing protein 2-like [Spinacia oleracea]	C3H	-0.234416	0.0352377	-0.150803	-0.150899	-0.152222	-0.278055	-0.261896	-0.293553	0.123874	-0.106326	0.210384	-0.328623	0.269771	-0.290031	-0.374037	-0.390701	-0.217508	-0.0184333	-0.111404	0.308421	-0.359066	-0.127639	-0.35897	0.471175	-0.129552	-0.253939	-0.227324	-0.139	-0.21479	-0.154104
Cluster-13504.12803	Transcription factor AS1 [Vitis vinifera]	MYB->MYB	0.318772	-0.146685	-0.205015	-0.188825	0.683544	0.342221	0.347202	0.277603	-0.253008	-0.100793	0.00106505	0.0313878	-0.188606	0.566234	0.00819897	0.221548	0.129969	-0.333762	0.285236	-0.217873	-0.0452383	0.358298	-0.155865	0.0593849	-0.0660028	0.550937	0.555164	0.180156	0.473183	0.393029
Cluster-13504.12833	hypothetical protein GOBAR_AA01307 [Gossypium barbadense]	Jumonji	-0.00822076	0.0932864	0.039982	0.0812535	-0.00118576	-0.0899874	-0.0922939	-0.0904695	0.0820875	-0.125423	0.204537	-0.143094	0.186931	-0.0346139	-0.167152	-0.237521	-0.0559028	0.109395	-0.14022	-0.11098	-0.099875	-0.127366	-0.0525589	0.0641979	0.0481355	-0.0511235	-0.11736	-0.0757339	-0.192651	-0.186896
Cluster-13504.12846	PREDICTED: uncharacterized protein LOC109208512 isoform X1 [Nicotiana attenuata]	MADS->MADS-M-type	-0.353368	0.147305	0.269175	0.294536	-0.528351	-0.375098	-0.39214	-0.293246	0.219351	0.153134	-0.305039	-0.0620616	0.0474621	-0.486364	-0.137087	-0.312412	-0.209836	0.254469	-0.373219	0.195035	-0.0140097	-0.338993	0.0581051	-0.201009	-0.0908644	-0.519057	-0.512428	-0.356072	-0.468658	-0.389097
Cluster-13504.12880	PREDICTED: GATA transcription factor 12 [Nelumbo nucifera]	C2C2->C2C2-GATA	0.0238527	0.0577384	-0.00355199	0.00500379	0.123672	0.13617	0.103922	0.111601	-0.173734	0.164216	-0.128894	0.117948	-0.275453	0.153252	0.158036	0.209809	-0.0876093	0.240503	-0.014866	-0.12252	0.181362	0.035056	0.499793	-0.246283	0.433912	0.141359	0.136397	0.0438011	0.122286	0.0700595
Cluster-13504.12901	GRAS26 protein [Jatropha curcas]	GRAS	0.325493	0.109171	0.00205449	0.000839914	0.0116141	0.490884	0.467685	0.422515	-0.062964	0.0737157	0.0521185	0.435796	-0.0394528	0.13794	0.405775	0.577533	0.349056	-0.0171404	0.54619	-0.0152737	0.359829	0.583145	0.353693	-0.107217	0.158711	0.43454	0.561743	0.449185	0.655087	0.580403
Cluster-13504.12918	PREDICTED: protein FAR1-RELATED SEQUENCE 8 [Beta vulgaris subsp. vulgaris]	FAR1	-0.213386	0.261172	0.219424	0.265599	-0.76484	-0.224419	-0.25286	-0.195388	0.327461	0.0861918	-0.204705	0.0583582	0.214265	-0.571865	-0.0548486	-0.147787	-0.103269	0.295262	-0.124248	0.173991	0.0759556	-0.0997489	0.137736	-0.112303	-0.0633335	-0.491801	-0.416102	-0.140714	-0.278042	-0.169869
Cluster-13504.12921	probable WRKY transcription factor 31 [Quercus suber]	WRKY	-0.141914	-0.0649177	0.175445	0.189661	-0.249351	-0.123437	-0.127414	-0.103142	-0.0233464	0.0314539	-0.265756	0.0526846	-0.194928	-0.195167	0.145277	-0.0181204	-0.131642	0.179153	-0.181546	-0.0705672	0.196612	-0.180574	0.21279	-0.248383	-0.0180316	-0.204289	-0.207972	-0.152375	-0.16427	-0.159418
Cluster-13504.12932	PREDICTED: zinc finger CCCH domain-containing protein 39 [Beta vulgaris subsp. vulgaris]	C3H	-0.207402	0.00369883	-0.199037	-0.19677	-0.0546966	-0.306638	-0.291939	-0.321175	0.0422987	-0.212171	0.172687	-0.418001	0.345717	-0.25086	-0.497377	-0.485534	-0.258681	-0.168579	-0.13133	0.153457	-0.470022	-0.161735	-0.490289	0.430694	-0.183459	-0.185422	-0.18419	-0.125015	-0.253424	-0.221419
Cluster-13504.12945	PREDICTED: transcription factor bHLH25-like [Juglans regia]	bHLH	-0.257402	0.258841	0.309139	0.374168	-0.273567	-0.0896605	-0.0874802	-0.0526775	0.293976	-0.0577826	-0.157438	0.105032	0.121683	-0.397321	0.090447	-0.116917	-0.126703	0.542477	-0.188997	0.0410271	0.216166	-0.185631	0.0596477	-0.220628	0.278372	-0.286774	-0.286726	-0.186991	-0.260767	-0.205982
Cluster-13504.13004	jmjC domain-containing protein 4 isoform X1 [Asparagus officinalis]	Jumonji	-0.237123	-0.0107848	-0.118759	-0.0972134	-0.509551	-0.355062	-0.365282	-0.372741	0.144323	-0.0432856	0.0768417	-0.319428	0.356308	-0.493515	-0.384669	-0.356415	-0.235327	-0.0776087	-0.150238	0.154472	-0.30598	-0.186132	-0.0690068	0.331669	-0.0996437	-0.431959	-0.400794	-0.150321	-0.331727	-0.256528
Cluster-13504.13025	--	HSF	0.307998	0.18167	-0.183864	-0.173518	-0.0487372	0.152067	0.141119	0.0943237	0.0563512	-0.130457	0.126381	0.108903	0.00667749	0.0779107	-0.0868551	0.070799	0.0954417	-0.0456059	0.260242	0.0110567	-0.0372093	0.276813	-0.0717309	0.0312552	0.0109384	0.227367	0.221974	0.332907	0.204095	0.246198
Cluster-13504.13089	TPA_inf: Dof-type zinc finger protein 24 [Sorghum bicolor]	C2C2->C2C2-Dof	0.0108965	0.130864	0.17035	0.13558	0.113236	-0.107349	-0.090069	-0.0914603	-0.216564	-0.0393136	0.0112763	0.0529281	-0.0876835	0.0720638	0.0106777	-0.0505352	-0.0198681	-0.0910019	-0.0759842	0.205839	-0.0127221	-0.0699257	-0.0254197	-0.121956	-0.148856	0.131163	0.0879778	-0.0697639	-0.0449263	-0.0758348
Cluster-13504.13124	protein SHI RELATED SEQUENCE 5-like isoform X3 [Durio zibethinus]	SRS	-0.0323399	-0.0695654	-0.0743184	-0.0776245	0.102224	0.010916	0.00416732	0.00969527	-0.152407	-0.0827312	-0.0174532	-0.0933067	-0.119654	0.0281698	-0.119551	-0.113418	-0.109551	0.0103669	-0.0814612	0.0606808	-0.096774	-0.0488156	-0.0529183	0.0189921	0.0315036	0.0564169	-0.0131949	0.00887845	-0.0425165	-0.0351021
Cluster-13504.13125	transcription factor bHLH162-like isoform X1 [Camellia sinensis]	bHLH	-0.108713	-0.00338191	-0.104152	-0.0846478	-0.216093	-0.0953969	-0.11452	-0.10134	0.113895	-0.167175	-0.115183	-0.119238	0.046551	-0.240174	-0.172659	-0.209663	-0.0938397	0.182769	-0.12305	0.123128	-0.106135	-0.102374	-0.140284	-0.111049	0.0710065	-0.183478	-0.180327	-0.069449	-0.200475	-0.159395
Cluster-13504.13127	PREDICTED: nuclear transcription factor Y subunit A-10-like isoform X2 [Juglans regia]	NF-Y->NF-YA	0.200253	-0.360292	-0.276626	-0.266898	0.687053	0.0842081	0.0923064	0.0850488	-0.324143	-0.10371	0.10933	-0.172661	-0.358179	0.669838	-0.0959417	0.0518114	0.0493757	-0.358425	0.00233574	-0.198116	-0.166544	0.0447495	-0.128826	-0.0329898	-0.115057	0.394858	0.253877	0.0875384	0.10786	0.051135
Cluster-13504.13155	PREDICTED: putative SWI/SNF-related matrix-associated actin-dependent regulator of chromatin subfamily A member 3-like 1 [Vitis vinifera]	SNF2	0.145957	-0.220684	-0.427711	-0.412875	0.772209	0.0699753	0.10931	0.0188752	-0.296988	-0.221653	0.402405	-0.376474	-0.001921	0.571854	-0.373514	-0.196573	-0.00789214	-0.458363	0.0816928	-0.0461795	-0.479529	0.133584	-0.535802	0.388767	-0.170497	0.428597	0.333054	0.122379	0.169373	0.109067
Cluster-13504.13195	squamosa promoter-binding-like protein 3 [Manihot esculenta]	SBP	-0.0179169	-0.0660571	-0.158502	-0.153967	0.00264729	0.136354	0.0723006	0.149262	-0.151199	-0.0757781	0.0232208	-0.0394188	-0.0199441	0.258959	-0.126539	0.0516453	0.0852299	-0.164331	0.0604215	-0.00216101	-0.0754511	0.101044	-0.106177	0.34512	-0.0915421	-0.0088001	0.0102346	0.0086361	0.072073	0.155608
Cluster-13504.13232	heat stress transcription factor A-6b isoform X1 [Ricinus communis]	HSF	-0.215822	-0.110996	0.0724994	0.14068	-0.342055	-0.130445	-0.11316	-0.0887667	0.0766718	0.281982	-0.304107	0.0171267	-0.198822	-0.281048	0.23625	0.0885898	-0.144926	0.205337	-0.16574	0.0443903	0.189728	-0.181446	0.41917	-0.293717	0.321739	-0.312979	-0.271111	-0.218246	-0.163703	-0.180192
Cluster-13504.13239	PREDICTED: squamosa promoter-binding-like protein 6 isoform X1 [Vitis vinifera]	SBP	0.166384	0.157132	0.161753	0.217315	-0.148282	0.317765	0.233611	0.347725	0.0502136	-0.0836034	-0.168269	0.342784	-0.132003	0.192952	0.151268	0.258139	0.189954	0.286873	0.10353	-0.251981	0.348173	0.217831	0.278906	-0.121233	0.092198	0.0533506	0.0453443	0.140915	0.0952956	0.159176
Cluster-13504.13275	unnamed protein product, partial [Vitis vinifera]	MYB->MYB-related	-0.188687	-0.141015	0.0681776	0.121398	-0.258488	-0.0558198	-0.0765348	-0.0153164	0.157375	-0.0353084	-0.217247	-0.0161057	-0.100965	-0.227474	-0.00222787	-0.0998733	-0.143172	0.281441	-0.175149	-0.05218	0.132922	-0.147416	0.0911933	-0.165307	-0.0603904	-0.218345	-0.251166	-0.17287	-0.232232	-0.187593
Cluster-13504.13290	PREDICTED: growth-regulating factor 3-like isoform X1 [Gossypium arboreum]	GRF	-0.0893986	-0.0976132	-0.126246	-0.156497	-0.104995	-0.0782416	-0.101088	-0.115094	-0.0765654	0.0603122	-0.124611	-0.1242	-0.143109	-0.0439334	-0.124558	-0.083334	-0.161526	0.0282996	-0.0689902	0.00948064	-0.0852591	-0.0718235	0.127002	-0.00603976	0.0204228	-0.0191409	-0.0264144	-0.0463191	-0.0352674	-0.0280021
Cluster-13504.13300	ethylene-responsive transcription factor ERF014 [Quercus suber]	AP2/ERF->AP2/ERF-ERF	0.206061	-0.265712	-0.299197	-0.289295	0.664823	0.17918	0.180052	0.10985	-0.32641	-0.0441066	0.00329112	-0.115507	-0.256167	0.690426	-0.0895152	0.123724	0.0421295	-0.340074	0.12642	-0.220581	-0.167845	0.211899	-0.14774	0.0816273	-0.0390516	0.428132	0.386582	0.167495	0.298702	0.22497
Cluster-13504.13343	ethylene-responsive transcription factor ERF003-like [Carica papaya]	AP2/ERF->AP2/ERF-ERF	0.353578	-0.13572	-0.19931	-0.200567	0.65439	0.351911	0.374823	0.30634	-0.307339	-0.00779664	0.0947364	0.0986888	-0.255873	0.641662	0.143406	0.357558	0.248018	-0.332788	0.315012	-0.213616	0.0199853	0.346973	0.0720007	-0.0172009	0.0648372	0.607022	0.550376	0.346158	0.495176	0.393916
Cluster-13504.13350	AP3-like protein [Cornus florida]	MADS->MADS-M-type	-0.192418	-0.0181283	0.082643	0.132537	-0.110032	-0.159215	-0.180992	-0.134998	0.0540737	-0.177248	-0.220581	-0.106241	-0.280801	-0.126022	-0.0935282	-0.215813	-0.198919	0.371624	-0.271036	0.125107	0.0264775	-0.240434	0.0719361	-0.169686	0.144745	-0.220648	-0.282744	-0.181763	-0.285792	-0.20339
Cluster-13504.13354	PREDICTED: probable WRKY transcription factor 14 [Musa acuminata subsp. malaccensis]	WRKY	0.120841	0.131947	0.175094	0.165507	0.0940412	0.212464	0.184017	0.238046	-0.0770549	-0.11093	-0.0185908	0.194251	-0.0599204	0.134621	0.0568848	0.0771877	0.0732241	0.141537	0.0148251	-0.122716	0.17377	0.0736031	0.120889	-0.0808324	0.0666239	0.201564	0.119516	0.0559707	0.063255	0.0677012
Cluster-13504.13356	hypothetical protein SOVF_112720 [Spinacia oleracea]	AP2/ERF->AP2/ERF-ERF	-0.0446184	-0.0413929	0.136391	0.110239	-0.22406	0.00152468	0.0131422	0.00708746	0.00423694	0.618386	-0.234365	0.231363	-0.243488	-0.218003	0.510225	0.3683	0.0313598	0.155776	0.0169106	0.202242	0.307903	-0.0594586	0.694522	-0.400832	0.46281	-0.0992073	-0.028751	-0.0257036	0.0979687	0.0273887
Cluster-13504.13357	hypothetical protein AQUCO_00700333v1 [Aquilegia coerulea]	SRS	-0.0944081	0.195198	0.270393	0.260992	-0.188068	0.0243257	-0.0212249	0.0952323	0.0818995	-0.119443	-0.189006	0.118246	-0.0632714	-0.0584606	-0.0462751	-0.0695925	-0.0403054	0.25777	-0.114559	-0.0411331	0.125704	-0.00824734	0.139097	-0.11158	-0.00811658	-0.0678772	-0.0977273	-0.0947442	-0.104187	-0.0634791
Cluster-13504.13358	PREDICTED: B3 domain-containing protein At2g36080 [Theobroma cacao]	B3->B3	0.338827	-0.251245	-0.295198	-0.289462	0.620214	0.307779	0.317681	0.233622	-0.294542	-0.0884563	0.0271526	-0.041867	-0.262504	0.62657	-0.0410871	0.215004	0.144547	-0.25839	0.228551	-0.192358	-0.0680835	0.306627	-0.037069	0.0370018	0.00379097	0.551905	0.495945	0.27655	0.3869	0.294171
Cluster-13504.13420	squamosa promoter-binding-like protein 3 isoform X1 [Jatropha curcas]	SBP	0.187328	0.0637194	0.274724	0.301215	-0.121857	0.226887	0.189229	0.295025	0.0612113	-0.118422	-0.153678	0.316735	-0.0508773	0.0574257	0.174202	0.206941	0.250107	0.0889209	0.0935725	-0.163941	0.326015	0.17657	0.191117	-0.194225	-0.145084	0.107308	0.0812809	0.0703876	0.0418982	0.0457824
Cluster-13504.13457	protein FAR1-RELATED SEQUENCE 5 [Hevea brasiliensis]	FAR1	-0.104422	0.139141	-0.118229	-0.034361	-0.264323	-0.114567	-0.156385	-0.145139	-0.144472	-0.107226	0.0285095	-0.133178	0.0648451	-0.0956594	-0.284876	-0.215253	-0.253262	0.148204	-0.115303	-0.127024	-0.120429	-0.0580057	-0.00571013	0.0436648	-0.0228096	-0.0970457	-0.140114	0.129464	-0.173621	-0.156178
Cluster-13504.1346	Heat stress transcription factor B-2b [Zea mays]	HSF	0.000937527	-0.0940818	-0.0153001	-0.0203108	-0.107283	-0.0155317	-0.0334806	0.0374723	0.10448	-0.0503851	-0.0962683	-0.0571983	-0.0707623	0.00360313	-0.0929512	-0.0556271	0.0467291	0.00131477	-0.0503425	-0.0513721	-0.000961859	-0.0258729	0.138941	-0.0657418	-0.0449423	-0.0295051	-0.0607892	-0.0791034	-0.0858175	-0.0792788
Cluster-13504.13478	hypothetical protein BVRB_6g127320 [Beta vulgaris subsp. vulgaris]	WRKY	0.0822588	-0.0388787	-0.121897	-0.141385	0.168238	0.0549045	0.0720385	-0.0057874	-0.301739	0.192036	0.279738	0.00859138	0.142894	0.0919425	0.0822347	0.206589	0.0347241	-0.359617	0.20897	0.166649	-0.0489068	0.135949	0.096556	0.500942	0.0713339	0.13906	0.230532	0.0966041	0.274532	0.191852
Cluster-13504.13484	agamous-like MADS-box protein AGL62 [Ziziphus jujuba]	MADS->MADS-M-type	-0.283957	0.0221336	-0.138593	-0.142939	-0.22189	-0.332725	-0.323204	-0.350967	0.206996	-0.095765	-0.0165868	-0.35332	0.282389	-0.382355	-0.397878	-0.433327	-0.233969	-0.0404819	-0.161269	0.239813	-0.388228	-0.185276	-0.409158	0.164665	-0.140929	-0.311109	-0.269746	-0.175787	-0.262174	-0.208806
Cluster-13504.13487	Zinc-finger homeodomain protein 6 [Capsicum chinense]	zf-HD	-0.214004	0.0698726	0.201179	0.178736	-0.329634	-0.00851176	-0.0542701	0.0304286	0.100102	0.0950765	-0.277624	0.0897809	-0.149032	-0.309152	0.135767	0.027076	-0.141492	0.524959	-0.208704	0.0767526	0.222442	-0.184994	0.548084	-0.28796	0.42662	-0.19082	-0.210238	-0.183822	-0.152077	-0.132552
Cluster-13504.13500	alcohol dehydrogenase-like 7 [Quercus suber]	PLATZ	0.271383	0.576941	0.389662	0.375705	-0.308026	0.378623	0.324662	0.314445	0.219924	0.169088	0.131052	0.697835	0.210731	-0.158608	0.468204	0.501147	0.304652	0.293387	0.435654	-0.0388341	0.535155	0.389178	0.296315	-0.146353	0.227688	0.0623342	0.204822	0.340026	0.373383	0.443614
Cluster-13504.13503	hypothetical protein GOBAR_DD31502 [Gossypium barbadense]	zf-HD	-0.0274294	0.482482	0.362034	0.289944	-0.173591	-0.0447488	-0.06496	-0.0568954	-0.0424637	0.686846	-0.00968056	0.398641	0.0854886	-0.127872	0.288267	0.136346	-0.00725272	0.093054	-0.0095825	0.0577731	0.205264	-0.0509939	0.144433	-0.19122	-0.0296253	-0.102407	-0.0582205	0.0239201	-0.00223918	0.0130367
Cluster-13504.13549	transcription factor DIVARICATA [Ziziphus jujuba]	MYB->MYB	-0.0902234	0.362692	0.52555	0.542396	-0.446554	-0.0672713	-0.105231	0.0196608	0.0788715	-0.0822167	-0.19274	0.31147	0.122456	-0.286839	0.122442	-0.0349799	0.00494114	0.377442	-0.20469	-0.0690015	0.35152	-0.165342	0.199707	-0.233185	-0.112631	-0.285773	-0.304306	-0.196286	-0.242897	-0.179215
Cluster-13504.13576	--	AUX/IAA	-0.186294	0.047454	0.23425	0.200249	-0.315021	-0.151667	-0.149111	-0.13299	0.0611529	0.43764	-0.236054	0.126444	-0.134842	-0.273403	0.262404	0.104727	-0.0808981	0.189473	-0.177983	0.000147819	0.209012	-0.224568	0.542568	-0.343815	0.295402	-0.267416	-0.243384	-0.151279	-0.169706	-0.203053
Cluster-13504.13586	transcription factor MYB2-like isoform X2 [Herrania umbratica]	MYB->MYB	-0.0603234	-0.134629	-0.286796	-0.292756	0.144515	-0.174947	-0.172049	-0.201547	-0.088445	-0.133365	0.19346	-0.298649	0.155299	0.104929	-0.364098	-0.27165	-0.187319	-0.319883	-0.0467128	0.0866725	-0.36378	-0.0766098	-0.343995	0.612806	-0.134396	-0.0304109	-0.0349615	-0.0222172	-0.0963125	-0.0865453
Cluster-13504.13588	PREDICTED: protein ODORANT1 [Eucalyptus grandis]	MYB->MYB-related	-0.0777929	0.546901	0.449705	0.41072	-0.264016	0.0470357	0.0109779	0.0865966	0.104569	0.199079	-0.106453	0.465885	0.120482	-0.232363	0.344142	0.159813	-0.018256	0.558412	-0.0958228	-0.0725787	0.440147	-0.119929	0.259648	-0.324554	0.143789	-0.127882	-0.123053	-0.0418557	-0.0851489	-0.0618908
Cluster-13504.13595	PREDICTED: LOW QUALITY PROTEIN: heat stress transcription factor B-4 [Capsicum annuum]	HSF	0.413946	-0.206176	-0.21278	-0.201913	0.261502	0.466412	0.460639	0.413641	-0.222963	-0.00482202	-0.105865	0.275237	-0.300306	0.529941	0.285545	0.58794	0.326758	-0.23873	0.463107	-0.195804	0.261256	0.502726	0.1681	-0.113618	0.00690593	0.447259	0.546641	0.366566	0.584677	0.493555
Cluster-13504.13596	zinc finger CCCH domain-containing protein 14 isoform X2 [Spinacia oleracea]	C3H	-0.0180098	0.367136	0.202589	0.193134	-0.177913	0.0832819	0.0516652	0.0974725	0.0578923	0.0578016	-0.0613296	0.310466	0.0181854	-0.163754	0.201601	0.138618	-0.049502	0.480983	-0.028699	-0.125605	0.312444	-0.045902	0.164994	-0.243005	0.115159	-0.0490663	-0.034488	0.0345156	-0.0288528	-0.0152108
Cluster-13504.13637	PREDICTED: agamous-like MADS-box protein AGL103 [Tarenaya hassleriana]	MADS->MADS-M-type	-0.240748	-0.0363266	-0.161235	-0.166506	-0.243761	-0.301622	-0.302145	-0.313081	0.0737625	-0.0251659	-0.110077	-0.288801	0.00842352	-0.311425	-0.278758	-0.326863	-0.249172	-0.0393253	-0.188319	0.19407	-0.283241	-0.19778	-0.200221	0.0475883	-0.0482075	-0.317307	-0.271699	-0.162172	-0.259922	-0.231107
Cluster-13504.13655	hypothetical protein GOBAR_AA15687 [Gossypium barbadense]	AP2/ERF->AP2/ERF-AP2	0.0217978	-0.111275	-0.204789	-0.197916	0.125736	-0.0139157	-0.0166965	-0.0417302	-0.195782	-0.0143104	0.00820298	-0.142452	-0.048776	0.259506	-0.177799	-0.0297065	-0.0523925	-0.201802	0.0172267	-0.0744765	-0.16807	0.0723645	-0.100069	0.187844	-0.086758	0.0863358	0.0887339	0.0198373	0.105619	0.0551746
Cluster-13504.13671	uncharacterized protein LOC114265458 [Camellia sinensis]	C2C2->C2C2-Dof	-0.0451932	-0.0330693	0.140413	0.189224	-0.395384	0.00199529	-0.0281156	0.0881124	0.21993	0.024161	-0.267712	0.126445	-0.212839	-0.06534	0.0844761	0.0551038	-0.0264918	0.21534	-0.0903189	-0.165518	0.238699	-0.0405565	0.341701	-0.252888	0.0141243	-0.208916	-0.229562	-0.0995675	-0.138036	-0.0820419
Cluster-13504.13674	putative transcription factor bZIP family [Rosa chinensis]	bZIP	0.113137	-0.434953	-0.405354	-0.409979	0.147985	-0.0754889	-0.0917656	-0.143327	-0.310463	0.0203368	-0.126612	-0.235503	-0.35614	0.396486	-0.218145	0.00892809	-0.016933	-0.460488	-0.00518138	-0.0206414	-0.272157	0.0325218	-0.0826672	0.0261204	-0.248624	0.0118584	0.00427448	0.129719	0.0433602	0.0503399
Cluster-13504.13686	hypothetical protein EUGRSUZ_J00957 [Eucalyptus grandis]	C2C2->C2C2-Dof	0.0699306	0.120196	0.332045	0.328884	-0.344087	0.0586565	0.0644441	0.139929	0.0429656	0.0989519	-0.255408	0.348778	-0.125721	-0.178728	0.466251	0.337906	0.19034	0.206447	0.00121039	0.104129	0.458529	-0.0334439	0.511307	-0.363884	0.0737241	-0.144895	-0.104912	-0.0819607	0.0105364	-0.00996294
Cluster-13504.13707	hypothetical protein Saspl_017288 [Salvia splendens]	HSF	-0.200097	-0.024378	-0.232148	-0.220781	-0.115478	-0.358216	-0.365068	-0.375442	-0.166059	-0.153849	0.0807798	-0.380346	0.211017	-0.0541355	-0.473961	-0.401867	-0.312669	-0.274811	-0.178649	0.0352624	-0.426834	-0.16763	-0.378703	0.350567	-0.223836	-0.215811	-0.210309	-0.1084	-0.269059	-0.251382
Cluster-13504.13713	--	C2C2->C2C2-LSD	0.277922	0.147003	0.0126495	0.00403607	-0.123778	0.270959	0.237699	0.212715	-0.0211395	0.0261535	0.0597603	0.359131	-0.0269323	0.0460181	0.219035	0.391873	0.151166	0.0934999	0.320489	-0.0914725	0.293899	0.286553	0.311171	-0.00226768	0.23245	0.118644	0.171844	0.370786	0.26268	0.259807
Cluster-13504.13715	disease resistance RPP13-like protein 4 [Prunus persica]	C2C2->C2C2-LSD	0.435935	0.262365	0.0461718	0.0351985	-0.160411	0.436391	0.382884	0.331771	-0.0695686	0.0573963	0.152039	0.522595	-0.0366262	0.141375	0.289279	0.526106	0.277408	0.0748482	0.48179	-0.200068	0.39039	0.489934	0.320864	-0.0959605	0.0872109	0.317713	0.397714	0.540654	0.471521	0.475621
Cluster-13504.13761	AP2-EREBP transcription factor, partial [Zea mays]	AP2/ERF->AP2/ERF-ERF	-0.146393	-0.115953	-0.258498	-0.264355	-0.0256196	-0.205294	-0.193375	-0.225026	0.116507	-0.0964331	-0.088266	-0.318792	-0.1153	-0.122108	-0.298091	-0.31421	-0.157346	-0.0464111	-0.120953	0.268374	-0.326867	-0.118591	-0.313677	-0.0129287	-0.106305	-0.128357	-0.127799	-0.0922791	-0.148869	-0.117337
Cluster-13504.13783	protein TIFY 9 [Ricinus communis]	Tify	0.195532	-0.16994	-0.242082	-0.241234	0.755496	0.119388	0.177786	0.0990911	-0.238013	-0.125792	0.577252	-0.260943	0.0191444	0.45369	-0.175643	-0.13718	0.148302	-0.310391	0.0343211	0.0249405	-0.331635	0.0377691	-0.37135	0.243182	-0.00247582	0.463838	0.313042	0.110739	0.0979109	0.0427006
Cluster-13504.13799	DNA-binding WRKY [Macleaya cordata]	WRKY	0.336801	-0.0437472	-0.216141	-0.205233	0.468977	0.283771	0.284315	0.192174	-0.369613	0.00498658	0.253813	0.104725	-0.0291405	0.478886	0.079796	0.330914	0.172752	-0.477157	0.411533	-0.0363872	-0.0294265	0.428474	-0.0786576	0.275987	-0.0901088	0.476403	0.555455	0.29845	0.504832	0.412218
Cluster-13504.13817	hypothetical protein CICLE_v10019614mg [Citrus clementina]	C2C2->C2C2-GATA	0.408477	-0.0332597	-0.280976	-0.249753	0.568699	0.386621	0.384618	0.345513	-0.111033	-0.215529	0.505618	-0.100917	0.22118	0.519536	-0.289308	0.0309381	0.316446	-0.401575	0.368173	-0.219158	-0.278963	0.45946	-0.357703	0.570436	-0.143769	0.532304	0.471713	0.338762	0.360825	0.371294
Cluster-13504.13826	PREDICTED: trihelix transcription factor ASIL2 [Vitis vinifera]	Trihelix	-0.229109	-0.0516677	-0.292516	-0.314428	-0.0850233	-0.335568	-0.326352	-0.394125	-0.140393	-0.0797721	0.164079	-0.430305	0.147891	-0.199073	-0.451964	-0.426263	-0.32045	-0.157954	-0.157637	0.24263	-0.46514	-0.182534	-0.354427	0.313362	-0.111829	-0.178557	-0.162783	-0.0744582	-0.223579	-0.219075
Cluster-13504.13853	PREDICTED: probable N-acetyltransferase HLS1 [Vitis vinifera]	GNAT	0.0136553	-0.157578	0.0167956	-0.00274889	-0.0892583	-0.0682018	-0.025842	-0.0560243	-0.0486205	0.363403	-0.149202	0.0509399	-0.245529	-0.132867	0.341249	0.251159	0.05294	-0.071671	-0.0231834	0.0444801	0.129438	-0.117451	0.556696	-0.296183	0.348065	-0.124224	-0.0870025	-0.0620195	0.0119752	-0.0643278
Cluster-13504.13864	PREDICTED: regulatory protein NPR5-like [Nicotiana tabacum]	TRAF	0.338084	-0.0671815	-0.00399426	0.0558912	0.317325	0.376723	0.350347	0.339472	-0.189439	-0.122009	0.0416333	0.255818	-0.205442	0.455018	0.117762	0.289443	0.244897	-0.111237	0.266729	-0.309156	0.239711	0.323739	0.0279225	-0.0362438	-0.185741	0.408316	0.353333	0.32602	0.282438	0.257401
Cluster-13504.13875	PREDICTED: probable transcription factor At3g04930 [Vitis vinifera]	GeBP	-0.25405	-0.0662117	-0.253832	-0.24631	-0.0970769	-0.350329	-0.338852	-0.36834	-0.0333242	-0.105172	0.144385	-0.437563	0.202347	-0.263158	-0.452632	-0.487329	-0.262965	-0.191569	-0.202161	0.340764	-0.468692	-0.225491	-0.481124	0.358166	-0.208318	-0.266232	-0.264214	-0.175536	-0.309481	-0.261794
Cluster-13504.13884	hypothetical protein CDL15_Pgr006649 [Punica granatum]	bZIP	-0.187961	0.33803	0.508966	0.478907	-0.382697	-0.0507435	-0.05611	0.0130991	0.178808	0.228035	-0.328665	0.410716	-0.0257592	-0.320604	0.401897	0.175465	0.00260753	0.521124	-0.161357	0.0368737	0.491791	-0.194761	0.325396	-0.422766	0.0940034	-0.26408	-0.227806	-0.169706	-0.152746	-0.16507
Cluster-13504.13885	PREDICTED: myb-related protein Myb4-like [Ipomoea nil]	MYB->MYB-related	-0.124427	-0.0275134	-0.182225	-0.178313	0.0146084	-0.181648	-0.194485	-0.223979	0.15341	-0.145015	0.15782	-0.254624	0.20056	-0.0968418	-0.359021	-0.299061	-0.169422	-0.18106	-0.0316845	0.096852	-0.324575	-0.0846035	-0.374786	0.585764	-0.155989	-0.155286	-0.132683	-0.0779879	-0.14114	-0.0730459
Cluster-13504.13894	hypothetical protein MANES_18G051600 [Manihot esculenta]	HB->HB-other	-0.104678	-0.0446114	0.227299	0.222209	0.0768238	-0.11116	-0.0770232	-0.0703618	-0.147412	0.361161	-0.0312286	0.132244	-0.162319	0.00265498	0.379645	0.15578	0.0356085	-0.147556	-0.118579	0.0542317	0.196468	-0.210482	0.318752	-0.202782	0.0791303	-0.0383219	-0.105886	-0.156809	-0.0680435	-0.122944
Cluster-13504.13900	transcription factor MYB30-like [Cucurbita moschata]	MYB->MYB-related	-0.177049	0.0822843	0.20704	0.180286	-0.280011	-0.0738604	-0.0875511	-0.0683578	0.0137694	0.24272	-0.223305	0.105887	-0.156922	-0.30541	0.285243	0.129978	-0.0871496	0.361935	-0.173717	0.122738	0.230959	-0.218598	0.739902	-0.307606	0.607945	-0.175483	-0.184997	-0.159132	-0.107779	-0.12796
Cluster-13504.13907	DNA binding protein, putative [Ricinus communis]	HSF	-0.177434	-0.00806781	0.216846	0.229968	-0.408355	-0.000208653	-0.0143616	0.0630223	0.177408	0.233131	-0.362912	0.169049	-0.198146	-0.364503	0.371459	0.176312	-0.0593586	0.649829	-0.211137	0.0492247	0.399453	-0.234601	0.591373	-0.436872	0.439548	-0.329306	-0.300179	-0.229651	-0.175704	-0.168985
Cluster-13504.13911	PREDICTED: uncharacterized zinc finger protein At4g06634-like [Juglans regia]	C2H2	-0.273849	0.149443	0.0150138	0.0159318	-0.271565	-0.320519	-0.304587	-0.330539	0.160129	-0.114276	0.181239	-0.29676	0.533632	-0.441249	-0.375758	-0.440359	-0.208042	-0.0690973	-0.128207	0.133227	-0.33285	-0.17376	-0.422863	0.360717	-0.162609	-0.334803	-0.287576	-0.151124	-0.304309	-0.253566
Cluster-13504.13916	hypothetical protein F511_23753 [Dorcoceras hygrometricum]	C2H2	0.306516	-0.191773	-0.297656	-0.294627	0.679232	0.314468	0.334184	0.190067	-0.280133	-0.101223	0.194297	-0.0257217	-0.111701	0.435224	-0.0106365	0.191539	0.188231	-0.418963	0.362003	-0.0275236	-0.13861	0.37928	-0.268041	0.124211	-0.0788211	0.518991	0.564073	0.301314	0.476004	0.412116
Cluster-13504.1397	PREDICTED: transcription activator GLK1-like isoform X2 [Juglans regia]	GARP->GARP-G2-like	-0.0925802	0.04159	0.115022	0.079896	-0.129864	-0.0747776	-0.0971093	-0.0794875	-0.04669	0.0920644	-0.102831	-0.00387694	-0.0945905	-0.105016	-0.016147	-0.0473485	-0.0963675	0.0950218	-0.110942	0.00811871	0.0485364	-0.113926	0.250625	-0.0690353	0.0513397	-0.0323048	-0.0637088	-0.066104	-0.0945546	-0.0873138
Cluster-13504.13998	Protein tesmin/TSO1-like CXC 5 [Vitis vinifera]	CPP	0.0792842	0.181085	-0.0669255	-0.0353625	-0.41434	0.00526564	-0.0113203	-0.0843229	0.00281859	0.099015	0.151144	0.0617844	0.287974	-0.316907	-0.0361107	0.100506	0.0258174	-0.0170999	0.246082	0.150231	0.0123016	0.23876	0.109345	0.142552	0.0472435	-0.0797361	0.043546	0.303561	0.12107	0.128304
Cluster-13504.1400	APETALA1-like protein [Fagopyrum esculentum]	MADS->MADS-MIKC	-0.20591	0.288223	0.504551	0.478568	-0.293379	-0.112248	-0.135139	-0.069487	0.121059	-0.0183395	-0.207958	0.257893	0.138268	-0.237545	0.147464	-0.0674798	-0.102003	0.392151	-0.232261	-0.0637607	0.278662	-0.201109	0.140239	-0.272559	0.0495122	-0.247774	-0.280209	-0.214115	-0.244014	-0.215982
Cluster-13504.14026	Histidine kinase cytokinin receptor isoform 1 [Theobroma cacao]	Others	0.138353	0.16263	0.0783172	0.0580128	-0.0571635	0.243954	0.192549	0.223255	-0.133311	-0.0654478	0.0730388	0.226677	-0.00502547	0.0457007	0.111117	0.215419	0.0927014	0.243885	0.0982393	-0.172853	0.229116	0.145836	0.315104	-0.0420042	0.242349	0.159495	0.126936	0.185745	0.158879	0.179272
Cluster-13504.14032	transcription factor TCP4 isoform X1 [Elaeis guineensis]	TCP	-0.197761	0.0034943	0.0699681	0.07049	-0.350031	-0.0914669	-0.144995	-0.0711691	0.165013	-0.048651	-0.287271	-0.0400094	-0.0840236	-0.25426	-0.10554	-0.218494	-0.180129	0.309832	-0.25634	-0.0909259	0.0203221	-0.196654	0.0925619	-0.182143	0.117355	-0.274452	-0.305041	-0.214517	-0.268125	-0.204285
Cluster-13504.14040	hypothetical protein BVRB_6g139720 [Beta vulgaris subsp. vulgaris]	MADS->MADS-MIKC	0.216968	-0.277393	-0.193939	-0.175707	0.38772	0.045159	0.085871	0.051408	-0.29593	0.265409	-0.0120723	-0.141974	-0.261389	0.489041	-0.0522226	0.0285887	0.136014	-0.378449	-0.0272166	-0.0826621	-0.173618	0.0295519	-0.118893	0.0188241	-0.188591	0.234092	0.180723	-0.00122454	0.0686057	0.00804318
Cluster-13504.14055	MADS-box transcription factor 23-like isoform X2 [Chenopodium quinoa]	MADS->MADS-MIKC	0.192534	-0.212169	-0.313822	-0.318478	0.756294	0.116383	0.126824	0.0656817	-0.289353	-0.110281	0.294908	-0.177061	-0.214457	0.680386	-0.157451	0.0302068	0.0770173	-0.385315	0.113864	-0.0968175	-0.247939	0.135974	-0.264409	0.257158	-0.100227	0.462049	0.351884	0.161328	0.207087	0.154292
Cluster-13504.14082	transcription factor UNE12-like [Herrania umbratica]	bHLH	0.181947	0.335741	0.265142	0.277188	-0.32667	0.220165	0.196588	0.175597	-0.0217075	0.0802947	0.0562861	0.457977	0.158797	-0.184904	0.348899	0.432293	0.191109	0.115005	0.333341	-0.0945036	0.400762	0.258293	0.467673	-0.14237	0.164755	0.0557176	0.144262	0.318503	0.261474	0.259849
Cluster-13504.14088	PREDICTED: uncharacterized protein LOC108984905 [Juglans regia]	mTERF	-0.161585	0.122297	0.115972	0.142567	-0.375715	-0.0496676	-0.119374	-0.00633066	0.0326216	-0.214406	-0.184618	0.0152202	0.100701	-0.159326	-0.225165	-0.216837	-0.0751027	0.263598	-0.187824	0.00114971	0.0185719	-0.0889038	-0.0237492	0.0735698	-0.115519	-0.230058	-0.276156	-0.136586	-0.236221	-0.103696
Cluster-13504.14121	transcription factor bHLH106-like [Abrus precatorius]	bHLH	-0.0244988	0.197098	-0.124132	-0.139969	-0.23084	-0.108584	-0.13758	-0.207851	-0.0259605	-0.179962	0.321025	-0.116596	0.445112	-0.285253	-0.337751	-0.222379	-0.0885842	-0.142018	0.12782	0.201358	-0.277988	0.0883892	-0.358575	0.523631	-0.204838	-0.126432	-0.0547588	0.196192	-0.0334083	0.0471763
Cluster-13504.14171	trihelix transcription factor GTL2 [Camellia sinensis]	Trihelix	0.0122412	-0.0809714	-0.0276441	-0.015669	-0.0996639	0.146805	0.114899	0.138024	-0.0587462	0.0840205	-0.221713	0.0858569	-0.252466	0.0180076	0.142327	0.194948	-0.0176973	0.272903	-0.0202934	-0.106984	0.216955	0.0231544	0.496262	-0.177739	0.309055	0.0577253	0.0359399	0.0134944	0.0712758	0.0606313
Cluster-13504.14185	uncharacterized protein LOC110800719 [Spinacia oleracea]	PLATZ	0.460449	0.0353388	-0.00836118	0.0140276	0.0925209	0.52013	0.47973	0.463556	-0.166007	-0.0235307	-0.113606	0.426499	-0.250405	0.374536	0.327387	0.596476	0.400452	-0.0545168	0.428769	-0.190708	0.385276	0.510847	0.401552	-0.180988	0.116394	0.40365	0.466611	0.376284	0.525337	0.49122
Cluster-13504.14240	hypothetical protein POPTR_006G037600 [Populus trichocarpa]	bHLH	-0.0135677	-0.155888	0.0354206	0.0422383	-0.0112065	-0.156696	-0.114941	-0.14017	-0.111854	0.30821	-0.0684084	-0.0513337	-0.229909	-0.028115	0.176005	0.00958872	-0.0706757	-0.123838	-0.103942	0.051002	0.0230621	-0.15109	0.0696523	-0.209983	-0.099771	-0.0569318	-0.077225	-0.0379314	-0.118437	-0.160928
Cluster-13504.14267	SANT associated [Corchorus capsularis]	Others	0.350503	-0.262376	-0.206246	-0.162446	0.263108	0.206607	0.218843	0.172632	-0.280648	0.115578	0.104518	0.0974678	-0.342439	0.508338	0.191476	0.377283	0.178106	-0.362904	0.266552	-0.173361	0.0983707	0.283665	0.200661	-0.028955	-0.0886719	0.308995	0.302608	0.327687	0.301648	0.228579
Cluster-13504.14274	protein FAR1-RELATED SEQUENCE 5-like [Chenopodium quinoa]	FAR1	-0.355043	0.168154	0.401742	0.365148	-0.635841	-0.161637	-0.196625	-0.0958127	0.400399	0.221049	-0.417987	0.248763	0.0685775	-0.552143	0.342036	0.054401	-0.135806	0.656982	-0.259657	0.0852353	0.38327	-0.299591	0.494512	-0.320919	0.366765	-0.501306	-0.454759	-0.330214	-0.282727	-0.229498
Cluster-13504.14306	Heat stress transcription factor B-4 like [Actinidia chinensis var. chinensis]	HSF	0.518668	0.180058	0.0921535	0.0905602	0.0103047	0.571056	0.551343	0.499718	-0.0203546	-0.0650033	0.0993901	0.591356	-0.0808095	0.168416	0.503881	0.70717	0.442631	0.0575036	0.610633	-0.109028	0.544852	0.583301	0.300025	-0.192562	0.0721075	0.475884	0.585727	0.564705	0.610815	0.547817
Cluster-13504.14308	ICE-like protein [Corylus heterophylla]	bHLH	0.0215174	0.190254	0.331443	0.347061	-0.253876	0.293526	0.271492	0.301745	0.219698	-0.04135	-0.208687	0.376173	-0.136286	-0.238952	0.481679	0.381212	0.149469	0.617662	0.12353	0.0675776	0.56215	0.116843	0.548622	-0.356515	0.430316	0.0459584	0.0973701	0.103433	0.159034	0.138062
Cluster-13504.14340	transcription factor MYB1-like [Chenopodium quinoa]	MYB->MYB-related	-0.196232	-0.0139571	0.0416897	0.0493536	-0.123162	-0.0691734	-0.0694799	-0.0580239	0.242325	-0.0675397	-0.284574	-0.00809439	-0.241623	-0.283936	0.194626	-0.0198649	-0.149622	0.598307	-0.190355	0.257333	0.204239	-0.221885	0.147193	-0.377473	0.28952	-0.173226	-0.187652	-0.140366	-0.202339	-0.189389
Cluster-13504.14347	hypothetical protein BVRB_5g109130 [Beta vulgaris subsp. vulgaris]	Jumonji	0.072817	-0.074863	-0.183791	-0.20068	0.1953	0.215237	0.157281	0.152664	-0.182	-0.170196	0.0603375	-0.00894242	-0.0649678	0.270042	-0.160422	0.0130053	0.00828391	0.0839825	0.070765	-0.178288	-0.0426133	0.135958	-0.0175288	0.190789	0.102858	0.245422	0.188164	0.184735	0.138375	0.180046
Cluster-13504.14354	PREDICTED: transcription factor DICHOTOMA [Vitis vinifera]	TCP	0.0667458	0.047493	-0.0216179	0.00462777	-0.121124	0.161414	0.12771	0.173274	-0.107873	0.0216284	-0.144464	0.150492	-0.107497	0.0585372	0.0845465	0.151813	0.0133532	0.145502	0.0909206	-0.145844	0.167922	0.207243	0.26571	-0.136522	0.0177373	0.125943	0.161872	0.0671261	0.221841	0.199925
Cluster-13504.1436	LOB domain-containing protein 15-like [Chenopodium quinoa]	LOB	-0.0156727	0.145205	-0.0474455	-0.0643457	-0.072964	-0.0888567	-0.0977189	-0.139392	-0.126422	-0.0959779	0.566212	-0.0994111	0.500172	-0.187277	-0.223193	-0.143761	-0.0615374	-0.200022	0.0864549	0.236972	-0.197255	0.0185341	-0.23312	0.749949	-0.0952414	-0.0836388	-0.0389821	0.0723277	-0.0503447	-0.026572
Cluster-13504.14365	hypothetical protein AQUCO_00500533v1 [Aquilegia coerulea]	B3->B3	-0.350449	0.23265	0.178914	0.159123	-0.358429	-0.143897	-0.215464	-0.129868	0.295399	-0.185896	-0.0516873	-0.0454719	0.262798	-0.362449	-0.263406	-0.34762	-0.240051	0.312104	-0.205791	-0.00423811	-0.0654457	-0.146086	-0.227292	0.111962	-0.030893	-0.377253	-0.361758	-0.249172	-0.28425	-0.132074
Cluster-13504.14367	nuclear transcription factor Y subunit A-1-like isoform X1 [Chenopodium quinoa]	NF-Y->NF-YA	-0.255224	-0.279178	-0.228933	-0.17375	0.0597006	-0.27344	-0.260448	-0.233655	0.0185302	-0.189043	-0.197888	-0.390764	-0.127615	0.0013104	-0.340351	-0.378051	-0.18644	-0.0337902	-0.272112	0.198027	-0.314698	-0.217283	-0.290328	0.00836848	-0.128078	-0.232044	-0.286365	-0.292565	-0.284669	-0.224161
Cluster-13504.14390	NAC domain-containing protein 83-like [Durio zibethinus]	NAC	0.0590219	0.0610992	-0.0452773	-0.105995	0.171325	0.0676966	0.0468828	0.0977239	-0.135638	0.00906953	-0.0995995	0.169141	-0.0748946	0.44624	0.12805	0.214359	0.0832297	-0.196676	0.0887177	0.0321304	0.0703195	0.12759	0.0387762	-0.0479517	-0.0522537	0.198697	0.198665	0.0104898	0.214008	0.174089
Cluster-13504.14400	Ethylene-responsive transcription factor [Actinidia chinensis var. chinensis]	AP2/ERF->AP2/ERF-ERF	0.313267	-0.365697	-0.364255	-0.379857	0.662626	0.205975	0.211566	0.171859	-0.266945	-0.0314163	0.0157418	-0.176829	-0.247782	0.615882	-0.127623	0.11783	0.189508	-0.374011	0.116337	-0.0937267	-0.229243	0.195642	-0.115904	0.144454	0.0479312	0.488419	0.423118	0.122838	0.313955	0.246799
Cluster-13504.14443	protein FAR-RED IMPAIRED RESPONSE 1 [Ziziphus jujuba]	FAR1	0.00336635	0.139758	0.0196695	0.112704	-0.312525	-0.0128426	-0.0629842	0.00990211	0.0381329	-0.0454769	-0.00661108	0.0365379	0.208196	0.0173507	-0.23553	-0.126664	-0.0709355	0.0120833	-0.0249274	-0.23195	-0.000330723	0.0531178	-0.0744805	0.178059	-0.233687	-0.177909	-0.19109	-0.00135071	-0.118259	-0.0210271
Cluster-13504.14445	CBL-interacting serine/threonine-protein kinase 11 [Prunus yedoensis var. nudiflora]	C3H	-0.212097	-0.049136	-0.202448	-0.201136	-0.238347	-0.252194	-0.261306	-0.266621	0.135984	-0.0471557	-0.230439	-0.272094	-0.124475	-0.268088	-0.250844	-0.303413	-0.215277	0.110955	-0.196574	0.288478	-0.248112	-0.179489	-0.136758	-0.135866	-0.00560317	-0.272129	-0.251539	-0.13517	-0.237918	-0.194655
Cluster-13504.14460	PREDICTED: zinc finger protein CONSTANS-LIKE 9-like [Populus euphratica]	Others	0.00330929	0.325136	0.0342102	0.0462319	-0.372813	-0.00366443	-0.0590886	-0.0508939	0.151299	-0.19374	0.0570657	0.0598912	0.284697	-0.275697	-0.241394	-0.175205	0.00411829	0.137946	0.066928	0.0599205	-0.0684952	0.105918	-0.252897	0.137647	-0.163072	-0.166339	-0.10218	0.108663	-0.0508088	0.0555487
Cluster-13504.14473	growth-regulating factor 2-like [Spinacia oleracea]	GRF	0.0106895	0.0214306	-0.240238	-0.238923	0.310179	-0.137565	-0.11142	-0.181846	-0.109599	-0.16655	0.649599	-0.345082	0.38195	0.0668257	-0.401292	-0.325549	-0.0692736	-0.357247	0.0362152	0.133962	-0.454204	-0.0464116	-0.477341	0.636434	-0.161355	0.113767	0.0437431	0.0976909	-0.101143	-0.0960832
Cluster-13504.14476	PREDICTED: protein FAR1-RELATED SEQUENCE 6 [Vitis vinifera]	FAR1	0.0215766	-0.115933	0.00879201	0.0614313	-0.452824	-0.0116021	-0.0585916	0.00708225	0.0342151	0.231831	-0.293655	0.103614	-0.124835	-0.103754	0.0525828	0.165076	0.00749507	0.0274352	0.009731	-0.0888669	0.154537	0.0666226	0.412256	-0.132223	-0.033954	-0.206015	-0.150822	-0.00797677	-0.0310979	0.0095278
Cluster-13504.14483	Zinc-finger homeodomain protein 8 isoform A [Glycine soja]	zf-HD	-0.0982008	-0.0740327	-0.00325033	-0.0360151	-0.198606	0.0758359	0.051889	0.0681677	0.0213614	0.153423	-0.220539	0.0614719	-0.219149	-0.214185	0.256176	0.19972	-0.0842732	0.416131	-0.0526847	0.0644697	0.223359	-0.0818702	0.662352	-0.287246	0.644659	-0.0512886	-0.0262061	-0.078839	0.0435558	0.00851769
Cluster-13504.14505	PHD finger protein EHD3 [Herrania umbratica]	PHD	-0.0169451	0.147123	0.277778	0.320776	-0.458228	0.124692	0.0597848	0.138499	0.0595431	-0.0346679	-0.241141	0.351462	-0.0965648	-0.166701	0.261939	0.23481	0.00563189	0.414127	0.00532085	-0.162852	0.464228	0.0638478	0.455352	-0.261085	0.138681	-0.135391	-0.111008	0.0779165	-0.0200684	0.00958101
Cluster-13504.14552	unnamed protein product, partial [Vitis vinifera]	MADS->MADS-MIKC	0.270155	-0.164215	-0.157495	-0.168424	0.60716	0.2362	0.234045	0.176455	-0.270015	-0.0136258	0.082796	0.0132	-0.241002	0.382228	0.034263	0.185429	0.099478	-0.205702	0.134977	-0.154022	-0.0283013	0.143603	0.00303878	-0.055944	0.087506	0.484703	0.378981	0.229074	0.284704	0.213596
Cluster-13504.14557	hypothetical protein SOVF_112730 [Spinacia oleracea]	AP2/ERF->AP2/ERF-ERF	0.305999	-0.153367	-0.190402	-0.180399	0.7252	0.356242	0.373531	0.289196	-0.24687	0.0799191	0.0700547	0.0549062	-0.208113	0.529975	0.114662	0.264731	0.168516	-0.330167	0.275112	-0.19481	-0.0248288	0.341243	-0.0610155	-0.0413885	0.0521654	0.561494	0.571292	0.16214	0.476236	0.385455
Cluster-13504.14645	agamous-like MADS-box protein AGL15 [Jatropha curcas]	MADS->MADS-M-type	-0.155583	-0.260235	0.0600237	0.0768572	-0.27089	-0.212572	-0.192081	-0.172582	0.0195161	-0.0310874	-0.271795	-0.0686099	-0.271377	-0.211581	0.199719	-0.00971542	-0.157072	0.0856718	-0.199967	0.0781444	0.141028	-0.219964	0.107762	-0.305282	-0.0781995	-0.292212	-0.268941	-0.205074	-0.226543	-0.238741
Cluster-13504.14656	probable WRKY transcription factor 7 [Helianthus annuus]	WRKY	-0.130275	0.270915	0.15368	0.152473	-0.0826626	-0.124721	-0.140849	-0.126764	0.0686685	-0.0924004	0.514321	-0.108484	0.583854	-0.195659	-0.294387	-0.35507	-0.0658251	0.0616316	-0.111463	0.0469549	-0.205276	-0.128957	-0.278404	0.480117	-0.0690541	-0.137047	-0.214547	-0.0658457	-0.260306	-0.172068
Cluster-13504.14660	histone-lysine N-methyltransferase ATX3 [Herrania umbratica]	PHD	-0.252837	-0.0606364	-0.0982786	-0.0635293	-0.0590559	-0.160657	-0.148325	-0.133838	0.148257	-0.15892	0.00254932	-0.285894	0.141228	-0.209739	-0.265333	-0.351708	-0.281325	0.107915	-0.198171	-0.178951	-0.201577	-0.180411	-0.24975	0.084368	-0.0441899	-0.142411	-0.190253	-0.145363	-0.251536	-0.240156
Cluster-13504.14682	ethylene-responsive transcription factor RAP2-4-like, partial [Chenopodium quinoa]	AP2/ERF->AP2/ERF-ERF	0.0619064	-0.099735	-0.29013	-0.278951	0.095749	-0.0431396	-0.0746395	-0.125627	-0.155875	-0.113755	0.0360981	-0.161424	0.00557932	0.299428	-0.305222	-0.0644608	-0.101879	-0.233276	0.0637937	-0.144533	-0.239071	0.119054	-0.123376	0.247624	-0.104298	0.0304778	0.0511597	0.133126	0.0631647	0.075859
Cluster-13504.14685	PREDICTED: basic leucine zipper 34 [Vitis vinifera]	bZIP	-0.0689688	0.0120306	-0.0228805	-0.0138033	-0.0837841	-0.024055	-0.0338363	-0.0335713	-0.0832944	0.243713	-0.0934299	-0.00552402	-0.185959	-0.150954	0.0843	0.0664681	-0.119925	0.237021	-0.0925509	-0.0379379	0.0662533	-0.093075	0.558397	-0.231954	0.41141	-0.0184318	-0.0315864	-0.0191787	-0.0216655	-0.0503198
Cluster-13504.14695	trihelix transcription factor PTL-like [Camellia sinensis]	Trihelix	0.603617	0.108853	-0.244991	-0.282594	0.271509	0.567522	0.523397	0.410484	-0.21336	-0.144982	0.412571	0.322517	-0.0391903	0.418748	0.0649289	0.439521	0.398795	-0.258757	0.65466	-0.0299288	0.0732387	0.66522	-0.0288528	0.219115	-0.0302767	0.644929	0.680225	0.743711	0.641846	0.651662
Cluster-13504.14709	protein ETHYLENE INSENSITIVE 3-like [Camellia sinensis]	EIL	-0.351509	0.498288	0.356988	0.327352	-0.412439	-0.396924	-0.423243	-0.340191	0.20713	-0.0164026	-0.067199	-0.0442807	0.426641	-0.412267	-0.295309	-0.467398	-0.278392	0.154802	-0.336949	0.0615044	-0.150746	-0.321854	-0.187235	0.0861735	-0.202596	-0.409089	-0.429676	-0.288377	-0.42205	-0.338411
Cluster-13504.14738	PREDICTED: ethylene-responsive transcription factor CRF2-like [Juglans regia]	AP2/ERF->AP2/ERF-ERF	0.34834	-0.230425	-0.308834	-0.312219	0.141709	0.159999	0.148509	0.105909	-0.314198	0.0913145	0.0213187	0.0209891	-0.268303	0.420346	-0.033749	0.255055	0.13263	-0.498071	0.282321	-0.0723885	-0.0509779	0.330402	0.0541892	0.0808558	-0.247378	0.326278	0.360458	0.338278	0.32106	0.266367
Cluster-13504.1474	transcriptional factor B3 family protein [Medicago truncatula]	B3->B3	-0.139273	0.393629	0.427426	0.391601	-0.181192	-0.113102	-0.132044	-0.0883397	0.0210811	-0.0139036	-0.0954235	0.203101	0.140338	-0.184628	0.0633523	-0.118767	-0.126219	0.425319	-0.203995	-0.112981	0.193465	-0.199829	0.0185356	-0.195056	-0.0119249	-0.147573	-0.167328	-0.117042	-0.184488	-0.17326
Cluster-13504.14778	PREDICTED: dof zinc finger protein DOF2.4 [Prunus mume]	C2C2->C2C2-Dof	-0.0221135	0.120989	0.297197	0.287572	-0.437988	0.0773726	0.0415058	0.122093	0.161938	0.138124	-0.335716	0.355675	-0.102586	-0.235744	0.304808	0.224494	0.0599241	0.335086	-0.0210125	-0.0522646	0.401583	0.00581608	0.428273	-0.446779	0.0734549	-0.122263	-0.0906763	-0.0524701	-0.000849402	-0.0189694
Cluster-13504.14781	PREDICTED: PHD finger protein At1g33420 [Beta vulgaris subsp. vulgaris]	PHD	-0.208729	0.0330485	-0.252911	-0.252445	-0.0904658	-0.236781	-0.240191	-0.288748	-0.0775766	-0.0931875	0.138996	-0.339446	0.282184	-0.182344	-0.407284	-0.347898	-0.270974	-0.147989	-0.0752169	0.152878	-0.395351	-0.0656072	-0.403179	0.364273	-0.110535	-0.160725	-0.0946994	-0.082033	-0.111706	-0.11712
Cluster-13504.14784	PREDICTED: BTB/POZ domain-containing protein At3g56230 [Nicotiana tomentosiformis]	TRAF	-0.160291	0.763682	0.724125	0.682893	-0.346199	-0.126763	-0.153903	-0.0674108	0.0750345	0.21585	-0.0555154	0.497691	0.269708	-0.321867	0.288298	0.016427	-0.0705641	0.393107	-0.172615	-0.00082182	0.399327	-0.193525	0.0934175	-0.240048	-0.0479033	-0.241781	-0.233288	-0.120239	-0.207179	-0.17654
Cluster-13504.14799	PREDICTED: probable inactive histone-lysine N-methyltransferase SUVR2 isoform X1 [Vitis vinifera]	SET	0.275267	0.0926161	-0.090114	-0.0623385	-0.0165725	0.394827	0.342815	0.329493	-0.0841698	-0.0630842	0.0142521	0.29359	0.0114533	0.276998	0.0927971	0.387483	0.175643	-0.0151773	0.390232	-0.21101	0.2211	0.47877	0.214011	0.138546	0.0467535	0.279917	0.351888	0.3532	0.435689	0.444402
Cluster-13504.14837	transcription factor WRKY8 [Diospyros kaki]	WRKY	0.709285	0.211933	-0.0124157	-0.0103204	0.0950731	0.620449	0.590476	0.505764	-0.138336	-0.0643719	0.279253	0.60148	-0.0517552	0.321508	0.375919	0.674611	0.503339	-0.152991	0.700661	-0.164538	0.426952	0.683074	0.128374	-0.0456692	-0.0842503	0.564252	0.644476	0.735104	0.652105	0.628423
Cluster-13504.14840	BTB/POZ and TAZ domain-containing protein 3-like [Durio zibethinus]	TAZ	-0.140294	0.380985	0.505106	0.511041	-0.485667	-0.0128328	-0.0706369	0.0511117	0.284269	-0.0578694	-0.225586	0.295226	0.0347711	-0.367656	0.180856	-0.00659826	-0.0191583	0.667409	-0.232396	-0.0313148	0.408163	-0.195276	0.334134	-0.276603	0.187881	-0.337498	-0.355532	-0.164015	-0.307856	-0.235178
Cluster-13504.14841	PREDICTED: zinc finger protein ZAT10 [Eucalyptus grandis]	C2H2	0.507729	-0.143771	-0.189458	-0.179862	0.462007	0.391339	0.381622	0.269335	-0.258658	-0.0756731	0.146638	0.208115	-0.251412	0.514381	0.0945684	0.383954	0.288203	-0.405745	0.461667	-0.139013	0.0868299	0.440395	-0.141066	0.0543756	-0.240959	0.529082	0.53937	0.452073	0.485965	0.46231
Cluster-13504.14885	single-stranded DNA-binding protein WHY1, chloroplastic-like [Manihot esculenta]	Whirly	0.113097	-0.0890875	0.135872	0.117133	-0.251283	0.238847	0.193884	0.236409	0.0396588	-0.0435825	-0.352294	0.334938	-0.322586	0.0317709	0.348084	0.391136	0.169955	0.277481	0.115384	-0.132546	0.444366	0.139435	0.509879	-0.328882	0.158175	0.0266198	0.0663819	0.121661	0.187503	0.194748
Cluster-13504.14887	hypothetical protein COLO4_27366 [Corchorus olitorius]	AP2/ERF->AP2/ERF-ERF	-0.245032	-0.087632	-0.0711864	-0.148074	-0.171338	-0.0853676	-0.106232	-0.12747	0.0969509	0.0624597	-0.0278067	-0.0978266	0.0342959	-0.311929	-0.00891471	-0.0865547	-0.184302	0.211111	-0.102573	0.14687	-0.0274343	-0.158925	0.00860903	0.0840393	0.219868	-0.236169	-0.198425	-0.121289	-0.1085	-0.0528589
Cluster-13504.14896	hypothetical protein DCAR_031077 [Daucus carota subsp. sativus]	bHLH	-0.0626186	-0.272108	-0.227911	-0.250993	0.0969738	-0.0832592	-0.107717	-0.0770657	-0.18521	0.173334	-0.243873	-0.135988	-0.35577	0.330369	-0.0571308	0.0444165	-0.0925994	0.0507016	-0.201296	-0.106181	-0.0800293	-0.135803	0.351187	-0.127614	0.219202	-0.0398949	-0.0843568	-0.124192	-0.037148	-0.0480634
Cluster-13504.14898	Dof zinc finger protein like [Actinidia chinensis var. chinensis]	C2C2->C2C2-Dof	0.073036	-0.0264091	0.199079	0.18342	-0.275638	0.0148477	-0.00519329	0.106309	0.0700342	0.0741164	-0.25457	0.192173	-0.132187	-0.0834159	0.185177	0.143794	0.165463	0.0684827	-0.0619654	-0.0418762	0.231568	-0.0329543	0.339109	-0.267441	-0.0839646	-0.114955	-0.124684	-0.131471	-0.0597362	-0.0397792
Cluster-13504.14915	WUSCHEL-related homeobox 8-like [Chenopodium quinoa]	HB->HB-WOX	-0.0404949	0.0176629	-0.0986496	-0.0691392	-0.276172	-0.0488192	-0.0583728	-0.0944904	0.093692	0.0497946	-0.168468	-0.0526456	-0.123492	-0.204601	-0.0520048	-0.0179343	-0.0135636	0.242758	0.0128822	0.250149	-0.0349518	0.0524127	0.102073	-0.140564	0.101303	-0.134044	-0.0839637	0.0829205	-0.0258889	0.0184177
Cluster-13504.14948	Transcription repressor OFP6 [Vitis vinifera]	OFP	-0.360045	0.438808	0.293952	0.274398	-0.388237	-0.365733	-0.373446	-0.337895	0.0927294	0.116144	-0.110319	-0.0285035	0.217274	-0.508495	-0.106677	-0.342031	-0.27807	0.274835	-0.322307	0.295318	-0.0521637	-0.34408	-0.156171	-0.13672	-0.031528	-0.424868	-0.397069	-0.249412	-0.381636	-0.337517
Cluster-13504.14973	Myb-related protein Myb4 [Ananas comosus]	MYB->MYB-related	0.280144	-0.116808	-0.231305	-0.227361	0.775884	0.169764	0.226385	0.16477	-0.255267	-0.122114	0.538097	-0.206704	0.00367447	0.559297	-0.144727	-0.0588038	0.205217	-0.336522	0.0827368	-0.0343467	-0.287516	0.0750653	-0.322567	0.292519	-0.0330273	0.511969	0.348348	0.176686	0.113124	0.0517773
Cluster-13504.14977	SWI/SNF complex subunit SWI3A-like isoform X1 [Chenopodium quinoa]	SWI/SNF-SWI3	-0.255838	0.0392741	-0.0559107	-0.00539528	-0.452561	-0.222743	-0.261987	-0.236956	0.088396	0.0378663	-0.175043	-0.128924	0.1638	-0.212467	-0.311441	-0.237339	-0.266777	0.0230424	-0.118569	-0.0652478	-0.134848	-0.0321242	-0.0427012	0.200832	-0.132837	-0.342842	-0.284102	-0.0869207	-0.177022	-0.106945
Cluster-13504.14982	PREDICTED: transcription factor bHLH93-like [Nelumbo nucifera]	bHLH	0.606824	0.0840157	-0.134337	-0.14636	0.275624	0.636961	0.625841	0.500778	-0.12864	0.0787216	0.271534	0.425506	-0.101741	0.318652	0.319721	0.592298	0.452835	-0.0695286	0.632286	-0.163599	0.301945	0.659603	0.191164	-0.0490757	0.113051	0.710872	0.749667	0.676989	0.699068	0.640564
Cluster-13504.15009	PREDICTED: tubby-like F-box protein 8 [Vitis vinifera]	TUB	-0.101063	0.247181	0.101666	0.125708	-0.00622865	0.00153166	-0.0283915	0.0372274	0.00514669	-0.199746	0.0115806	-0.0719999	0.0856601	0.0273615	-0.232475	-0.216662	-0.110892	0.26603	-0.158072	-0.132065	-0.0832575	-0.0666762	-0.00893258	-0.00642117	0.109668	-0.00317106	-0.0756219	-0.0677615	-0.123646	-0.0931068
Cluster-13504.15060	MYB7 [Fagopyrum tataricum]	MYB->MYB-related	-0.0426202	-0.090986	0.216464	0.17932	0.149025	-0.107611	-0.0702648	-0.0784215	-0.0693087	0.16742	-0.119618	0.0470798	-0.22181	-0.0197172	0.314605	0.0470205	0.0136286	0.00946059	-0.178434	0.0852418	0.125612	-0.216124	0.110005	-0.396816	0.0925474	-0.0119724	-0.0511059	-0.164167	-0.092898	-0.152229
Cluster-13504.15084	transcription termination factor MTERF4, chloroplastic [Camellia sinensis]	mTERF	-0.025591	-0.455986	-0.362105	-0.325974	0.118733	-0.194774	-0.149331	-0.207474	-0.106604	-0.111018	-0.0956847	-0.400635	-0.222768	0.16577	-0.224208	-0.146149	-0.138795	-0.447295	-0.0273192	-0.00110805	-0.318038	0.00545122	-0.291677	0.041235	-0.301015	-0.049337	-0.0321848	-0.0339187	-0.0378842	-0.0678788
Cluster-13504.15105	transcription factor TCP15-like [Chenopodium quinoa]	TCP	-0.0679335	0.219797	0.317519	0.338114	-0.286829	0.151993	0.090834	0.185783	0.135962	0.061254	-0.24485	0.319956	-0.0164486	-0.150986	0.206873	0.133455	0.0633818	0.556742	-0.107309	-0.117956	0.399925	-0.0772848	0.377002	-0.273843	0.225599	-0.138141	-0.140943	-0.0985389	-0.0565125	0.00347207
Cluster-13504.15128	PREDICTED: putative U-box domain-containing protein 42 isoform X2 [Beta vulgaris subsp. vulgaris]	bHLH	-0.196939	0.0734444	0.174764	0.200158	-0.450745	-0.0788452	-0.145732	-0.0439048	0.164977	0.091969	-0.350023	0.0810512	-0.105931	-0.21403	0.0179382	-0.024285	-0.146177	0.453284	-0.217888	-0.0831614	0.197597	-0.162507	0.472953	-0.203798	0.252164	-0.310375	-0.324431	-0.166583	-0.232685	-0.164969
Cluster-13504.15139	NAC domain transcriptional regulator superfamily protein isoform 2 [Theobroma cacao]	NAC	-0.279929	-0.0118914	-0.15883	-0.156716	-0.269653	-0.293765	-0.290062	-0.304247	0.292555	-0.115486	0.0451141	-0.345591	0.278284	-0.348177	-0.39	-0.432122	-0.265943	0.0397178	-0.190795	0.0487264	-0.346817	-0.199467	-0.27834	0.263419	-0.0972237	-0.320975	-0.304415	-0.198661	-0.2925	-0.243732
Cluster-13504.1515	GATA transcription factor 21-like [Camellia sinensis]	C2C2->C2C2-GATA	-0.111027	-0.000221661	0.119131	0.102683	-0.118633	-0.0231875	-0.0376326	-0.0304189	0.0554399	0.0511663	-0.167623	0.0127263	-0.114576	-0.102189	0.0541723	-0.00300741	-0.107902	0.243433	-0.0936916	-0.0180557	0.13697	-0.0876438	0.233068	-0.100675	0.114939	-0.0341287	-0.0456398	-0.0986794	-0.0702248	-0.0811755
Cluster-13504.15158	SWI/SNF-related matrix-associated actin-dependent regulator of chromatin subfamily A-like protein 1 [Quercus suber]	SNF2	-0.0416661	-0.0220998	-0.0544266	0.042579	-0.264215	-0.0124853	-0.0419864	-0.00157691	0.0376198	0.00607334	-0.109677	-0.0157131	0.0524727	0.0302598	-0.133414	-0.0611908	-0.0879828	0.025927	-0.0588356	-0.25335	0.0210144	0.0242623	-0.0648317	0.0886405	-0.143607	-0.226088	-0.205915	-0.024596	-0.115747	-0.0564567
Cluster-13504.15163	transcription factor BHLH022, partial [Vaccinium corymbosum]	bHLH	-0.219862	0.212932	0.445166	0.447048	-0.482159	-0.16115	-0.156711	-0.0731173	0.124545	0.364383	-0.333003	0.228624	-0.0621693	-0.39408	0.295947	0.070133	-0.0739583	0.354478	-0.25582	0.0577373	0.310339	-0.267298	0.417502	-0.416434	0.202245	-0.406306	-0.37385	-0.246681	-0.241059	-0.231368
Cluster-13504.15164	hypothetical protein PRUPE_1G074400 [Prunus persica]	bHLH	0.333692	0.0648866	0.12728	0.210161	0.0574505	0.285315	0.251504	0.359514	-0.0349979	-0.0203456	-0.0601176	0.255479	-0.164616	0.230872	0.171769	0.215633	0.322633	0.148484	0.0367653	-0.187146	0.285483	0.102806	0.247549	-0.139903	-0.0214297	0.162967	0.0895425	0.0393509	0.0631742	0.0829481
Cluster-13504.15166	PREDICTED: uncharacterized protein LOC107832300 [Nicotiana tabacum]	mTERF	0.132218	0.218053	0.2384	0.214645	-0.477195	0.210931	0.14679	0.185532	0.0541392	-0.0434254	-0.0677501	0.410519	0.0611554	-0.269807	0.273742	0.314833	0.132973	0.329137	0.196364	-0.0238386	0.419563	0.171827	0.491472	-0.0807548	0.172838	-0.0314159	0.0152016	0.242921	0.134162	0.196643
Cluster-13504.15184	hypothetical protein B456_011G173900 [Gossypium raimondii]	MYB->MYB-related	-0.117798	-0.0391539	0.0210459	0.0243095	-0.0443402	-0.160085	-0.132763	-0.115019	-0.147675	-0.0517238	0.220569	-0.120614	0.10846	-0.103403	0.0333244	-0.0687941	-0.0805448	-0.197053	-0.0702807	0.208494	-0.0627487	-0.139048	-0.127047	0.337477	-0.145418	-0.1506	-0.131922	-0.124083	-0.140907	-0.157644
Cluster-13504.15192	B3 domain-containing protein REM16 [Camellia sinensis]	B3->B3	-0.146675	0.122032	0.204376	0.23866	-0.459546	0.110415	0.0550812	0.147863	0.221431	-0.023882	-0.244693	0.208016	-0.06153	-0.329614	0.211776	0.116344	-0.0448315	0.694273	-0.114389	-0.0105237	0.377188	-0.095599	0.457515	-0.218126	0.418852	-0.272676	-0.253596	-0.0908528	-0.140148	-0.0702197
Cluster-13504.15193	PREDICTED: B3 domain-containing protein REM16 isoform X1 [Beta vulgaris subsp. vulgaris]	B3->B3	0.336978	-0.222288	-0.285044	-0.277553	0.417365	0.372964	0.372416	0.309718	-0.268564	-0.028807	0.00514563	0.0269062	-0.251506	0.588323	0.0645826	0.308285	0.215119	-0.262241	0.311273	-0.169293	0.00486021	0.411898	0.0307399	0.0239189	0.0778954	0.504718	0.538256	0.298668	0.479804	0.384457
Cluster-13504.15199	hypothetical protein JCGZ_06733 [Jatropha curcas]	bHLH	0.195685	0.258412	0.364018	0.289984	-0.13801	0.172932	0.180822	0.148938	0.0142418	0.272518	-0.00914728	0.524193	0.102093	-0.00655262	0.49346	0.408134	0.285861	-0.0246865	0.267583	0.100356	0.426414	0.187466	0.105102	-0.175758	-0.13083	0.0711455	0.164742	0.185584	0.242577	0.220935
Cluster-13504.15218	PREDICTED: protein SHI RELATED SEQUENCE 1-like [Tarenaya hassleriana]	SRS	0.10241	-0.0575954	-0.219372	-0.262609	0.212967	0.119532	0.0820811	0.0706189	-0.156505	-0.115146	0.132336	-0.0293967	-0.0929742	0.230701	-0.136916	0.0660879	0.0386869	-0.209276	0.177809	0.0901096	-0.141247	0.191263	0.00632599	0.236098	-0.0246417	0.221163	0.213002	0.169693	0.20312	0.223601
Cluster-13504.15226	transcription factor MYB2-like isoform X1 [Herrania umbratica]	MYB->MYB	-0.16608	-0.0353546	-0.243977	-0.230662	-0.0213713	-0.254941	-0.251814	-0.262469	0.0617896	-0.129582	0.0846181	-0.324704	0.273608	-0.0164221	-0.402964	-0.348599	-0.263477	-0.233756	-0.101724	-0.051331	-0.380472	-0.121999	-0.341635	0.392547	-0.16577	-0.165711	-0.157977	-0.11028	-0.178698	-0.156949
Cluster-13504.15274	transcription termination factor MTERF6, chloroplastic/mitochondrial-like [Chenopodium quinoa]	mTERF	-0.262937	0.0116068	0.127472	0.0996213	-0.345238	-0.328641	-0.348184	-0.328161	-0.00763839	-0.152707	-0.179777	-0.170528	0.131839	-0.300301	-0.316506	-0.375132	-0.239323	-0.00623691	-0.237784	0.0336226	-0.19228	-0.194112	-0.214938	-0.0246802	-0.313686	-0.282355	-0.298157	-0.151886	-0.332509	-0.276492
Cluster-13504.15295	trihelix transcription factor GT-2-like [Brassica napus]	Trihelix	-0.326893	0.176957	0.210269	0.209713	-0.406654	-0.155051	-0.181446	-0.112121	0.217356	0.250793	-0.307576	0.0478763	-0.0682506	-0.482871	0.161544	-0.0637543	-0.254912	0.676553	-0.338766	0.0150299	0.208166	-0.347088	0.504774	-0.385019	0.47163	-0.374303	-0.380308	-0.278987	-0.319255	-0.291792
Cluster-13504.15332	hypothetical protein POPTR_001G352400 [Populus trichocarpa]	WRKY	-0.19683	0.0840545	-0.119201	-0.11407	0.0284018	-0.262344	-0.240634	-0.295061	-0.0780351	-0.144632	0.391053	-0.364218	0.510316	-0.221049	-0.414367	-0.416086	-0.199863	-0.179062	-0.0908689	0.17694	-0.427413	-0.159416	-0.448474	0.536435	-0.122595	-0.126792	-0.142368	-0.083273	-0.208092	-0.178383
Cluster-13504.15340	NAC domain-containing protein 89-like [Spinacia oleracea]	NAC	-0.108404	-0.00223707	-0.114047	-0.0988351	-0.274299	-0.122608	-0.14884	-0.147566	0.00822904	-0.105528	-0.163335	-0.0980124	-0.106618	-0.211772	-0.172651	-0.170643	-0.124865	0.114112	-0.0696079	0.265988	-0.0918866	-0.0487722	-0.160031	-0.0895623	-0.114396	-0.181556	-0.146805	-0.0195342	-0.133097	-0.0686588
Cluster-13504.15383	heat stress transcription factor A-3-like [Olea europaea var. sylvestris]	HSF	-0.0285975	-0.168899	-0.237489	-0.187156	0.106445	-0.0149742	-0.0532771	0.0137424	-0.147477	-0.176983	0.0961989	-0.250928	-0.0178245	0.179002	-0.306802	-0.208793	-0.0962249	0.0898834	-0.199155	-0.0351686	-0.190241	-0.125117	0.011654	0.331163	0.0900437	-0.0408379	-0.132356	-0.113233	-0.196852	-0.173358
Cluster-13504.15384	protein NLP2-like [Chenopodium quinoa]	RWP-RK	-0.179428	0.0374897	-0.112149	-0.121278	-0.177603	-0.145714	-0.158495	-0.144506	0.0837781	-0.0191127	0.119562	-0.255114	0.283525	-0.199042	-0.303076	-0.302462	-0.0869062	0.00155833	-0.0701261	0.223038	-0.286928	-0.0637968	-0.260971	0.491904	-0.120565	-0.212056	-0.20235	-0.0729074	-0.191418	-0.0923969
Cluster-13504.15414	auxin response factor 17 isoform X1 [Camellia sinensis]	B3->B3-ARF	-0.193103	0.213884	0.115039	0.156826	-0.580679	-0.166822	-0.194254	-0.164617	0.287395	0.0175784	-0.0387066	-0.00679593	0.269348	-0.422608	-0.153146	-0.181003	-0.115113	0.250434	-0.0802301	0.0019377	-0.0169708	-0.111548	0.0692624	0.113393	-0.0386376	-0.428924	-0.383928	-0.043827	-0.25787	-0.150379
Cluster-13504.15484	growth-regulating factor 5 [Jatropha curcas]	GRF	0.123841	0.0614335	0.0875813	0.135626	-0.10897	0.34202	0.269462	0.335398	0.0775946	-0.151668	-0.155456	0.268037	0.0259454	0.134941	0.0763904	0.192745	0.159477	0.247925	0.186868	-0.226919	0.281761	0.294317	0.0697911	0.00280733	-0.0467288	0.0967783	0.133477	0.12664	0.221567	0.305441
Cluster-13504.15492	PREDICTED: mini zinc finger protein 2 [Populus euphratica]	zf-HD	0.0438139	0.174043	0.162494	0.153654	-0.135246	-0.0368055	-0.0450416	-0.0646066	0.0206123	-0.188565	0.22667	0.0465777	0.59967	-0.180361	-0.181666	-0.12997	0.0992611	-0.203854	0.12371	-0.0516193	-0.085596	0.0349396	-0.347536	0.465148	-0.291829	-0.133208	-0.071975	0.0180293	-0.0434787	0.0269595
Cluster-13504.15499	hypothetical protein VITISV_012435 [Vitis vinifera]	bZIP	-0.218707	0.107816	0.294888	0.343756	-0.534125	-0.0550603	-0.0785751	0.0129218	0.483032	-0.0566696	-0.346838	0.141501	0.0821075	-0.464661	0.0834212	-0.0745286	-0.0570679	0.614004	-0.194791	-0.048133	0.268591	-0.151681	0.208681	-0.292016	0.12607	-0.398875	-0.380224	-0.259673	-0.268516	-0.187795
Cluster-13504.15519	hypothetical protein Ahy_B08g093544 [Arachis hypogaea]	AP2/ERF->AP2/ERF-ERF	0.0949626	-0.101818	-0.333447	-0.3221	0.572209	-0.0458818	0.0109954	-0.0728476	-0.236441	-0.161238	0.38145	-0.396448	0.0670837	0.36085	-0.351184	-0.287177	-0.0274234	-0.316534	-0.034087	0.0558521	-0.487042	-0.0108986	-0.482973	0.26813	-0.111382	0.334337	0.206223	0.0867511	0.0137521	-0.0517766
Cluster-13504.15545	transcription factor bHLH3-like [Camellia sinensis]	bHLH	0.134472	-0.17319	-0.260929	-0.249842	0.700075	0.0996527	0.140372	0.0792004	-0.220525	-0.217801	0.353446	-0.301399	-0.0771856	0.488277	-0.287194	-0.241107	0.0691896	-0.205186	-0.0450181	-0.089811	-0.365711	0.00911257	-0.435089	0.016697	-0.0875602	0.421665	0.244514	0.105317	0.0299451	-0.00333805
Cluster-13504.15548	uncharacterized protein LOC110778326 [Spinacia oleracea]	HB->HB-HD-ZIP	0.306831	-0.0573995	-0.0449398	-0.0412678	0.151906	0.271852	0.209171	0.264506	-0.0448183	-0.1611	-0.120979	0.198519	-0.123186	0.402084	-0.0606276	0.199113	0.243075	-0.155434	0.185726	-0.298653	0.101651	0.28024	0.0451616	-0.0429638	-0.190914	0.287143	0.242576	0.203791	0.218779	0.245218
Cluster-13504.15551	Mitochondrial carnitine/acylcarnitine carrier protein, putative [Ricinus communis]	SBP	0.159365	0.297726	0.296417	0.270189	-0.281948	0.33635	0.270426	0.340353	0.0827727	-0.0924061	-0.125283	0.520588	-0.0482324	-0.0924918	0.34455	0.394268	0.164405	0.304613	0.246536	-0.137546	0.505197	0.30646	0.416239	-0.284669	0.166643	0.164785	0.22269	0.208109	0.298957	0.306157
Cluster-13504.15561	hypothetical protein CUMW_002140 [Citrus unshiu]	GRAS	-0.202663	0.143045	0.331582	0.392819	-0.339378	-0.00220564	-0.0244176	0.0708785	0.140012	0.112734	-0.304942	0.207969	-0.103281	-0.2419	0.24872	0.0791312	-0.0620664	0.517986	-0.191997	-0.0271446	0.404243	-0.178199	0.427401	-0.294147	0.198717	-0.231015	-0.2358	-0.239831	-0.147208	-0.133592
Cluster-13504.1557	PREDICTED: agamous-like MADS-box protein AGL18 [Populus euphratica]	MADS->MADS-MIKC	0.0195114	0.0791767	-0.116459	-0.142858	0.314597	-0.0449627	-0.0415568	-0.10231	-0.0422294	-0.0908107	0.425892	-0.149837	0.272806	0.0395686	-0.221865	-0.119142	-0.0128898	-0.200465	0.103556	0.0126553	-0.238038	-0.00826181	-0.254888	0.58888	-0.082304	0.0734943	0.0770139	0.0280455	-0.00641064	0.0213254
Cluster-13504.15580	PREDICTED: truncated transcription factor CAULIFLOWER A [Solanum tuberosum]	MADS->MADS-M-type	-0.154678	0.252993	0.406489	0.362926	-0.229118	-0.0791569	-0.111948	-0.0107317	0.109605	-0.0667171	-0.172138	0.136405	-0.0648759	-0.219455	0.0658105	-0.0697001	-0.054835	0.437063	-0.237253	0.118458	0.191895	-0.190793	0.393766	-0.228979	0.248578	-0.147734	-0.214011	-0.16947	-0.238225	-0.214628
Cluster-13504.15583	hypothetical protein BVRB_3g064480 [Beta vulgaris subsp. vulgaris]	bZIP	0.196099	-0.0677553	-0.0552651	-0.0131317	0.323387	0.358294	0.317017	0.338325	-0.0621084	-0.181008	-0.188073	0.173129	-0.18068	0.411985	0.0943017	0.256437	0.146493	0.0372433	0.204377	-0.232799	0.146003	0.341861	0.0702194	-0.102789	0.104242	0.315386	0.354912	0.0901085	0.386959	0.367949
Cluster-13504.15591	transcription factor MYB20-like isoform X2 [Ziziphus jujuba]	MYB->MYB	-0.199588	0.735648	0.682325	0.660892	-0.341775	-0.20244	-0.22288	-0.145476	0.0891084	0.14209	-0.0596671	0.36105	0.386921	-0.363758	0.141147	-0.0942589	-0.0418555	0.293946	-0.183546	0.120566	0.245189	-0.206276	0.00711694	-0.18999	-0.038778	-0.292787	-0.279403	-0.170015	-0.234465	-0.175826
Cluster-13504.15596	BTB/POZ-like protein [Cynara cardunculus var. scolymus]	TAZ	0.119966	-0.151154	-0.155597	-0.169227	0.290255	-0.0722621	-0.0557805	-0.126723	-0.371793	0.48329	0.0258435	-0.0566563	-0.292182	0.292516	0.0467133	0.038386	-0.10042	-0.375789	0.00632	-0.151111	-0.141843	0.0220935	0.0427302	-0.0815102	-0.114489	0.17211	0.144507	0.195396	0.0801086	-0.00155256
Cluster-13504.15607	transcription factor bHLH3-like [Camellia sinensis]	bHLH	0.261229	-0.19316	-0.218508	-0.216834	0.749155	0.172756	0.232486	0.177998	-0.208734	-0.113934	0.454462	-0.203706	-0.147268	0.54484	-0.0998089	-0.0784274	0.211579	-0.220378	0.0125132	-0.0596667	-0.245434	0.0303639	-0.261858	-0.0260506	0.0161976	0.506949	0.316919	0.139248	0.0825074	0.0224754
Cluster-13504.15611	uncharacterized protein LOC110736398 [Chenopodium quinoa]	MYB->MYB-related	-0.0120708	0.105113	0.0128409	-0.00593807	-0.576608	-0.103576	-0.117778	-0.159461	0.0259464	0.154667	0.100023	0.086482	0.122045	-0.322678	0.0359019	0.100762	-0.0552241	0.0115179	0.12266	0.0564941	0.0670959	0.0751855	0.316979	0.00801056	0.0637792	-0.176169	-0.0914208	0.195894	0.0128892	0.0123656
Cluster-13504.15650	Transcription factor TCP23 [Ananas comosus]	TCP	0.025427	-0.0518324	0.0475112	0.0850021	0.0972945	0.180696	0.167176	0.204143	-0.0611162	-0.00981612	-0.201127	0.0901651	-0.284372	0.022207	0.227785	0.1805	-0.00525592	0.40652	-0.0746365	-0.0267244	0.256744	-0.0490041	0.557794	-0.309615	0.457363	0.13932	0.068222	-0.0270672	0.0340394	-0.0110478
Cluster-13504.15674	probable mediator of RNA polymerase II transcription subunit 26b [Abrus precatorius]	IWS1	0.16934	0.0392214	-0.214132	-0.176859	0.690527	0.0610949	0.0992022	0.0259241	-0.254178	-0.0868651	0.415154	-0.215573	0.0383675	0.475223	-0.230311	-0.132847	0.0473644	-0.269615	0.0491855	-0.0112154	-0.328692	0.0799255	-0.435802	0.202031	-0.0734106	0.428933	0.319866	0.147023	0.107158	0.0355982
Cluster-13504.1568	PREDICTED: BTB/POZ domain-containing protein POB1-like isoform X3 [Nicotiana tomentosiformis]	TRAF	-0.275851	0.164419	-0.0526991	-0.0477785	-0.213626	-0.333456	-0.320295	-0.355506	0.0523156	-0.125042	0.263779	-0.338044	0.560166	-0.404907	-0.422571	-0.450172	-0.25743	-0.0798292	-0.140194	0.171538	-0.387243	-0.186211	-0.418642	0.448929	-0.134742	-0.304448	-0.264898	-0.151294	-0.288048	-0.246952
Cluster-13504.15690	hypothetical protein CRG98_024336 [Punica granatum]	FAR1	-0.0723339	0.100414	0.257969	0.293455	-0.408248	0.0308677	-0.0317692	0.0929738	0.165707	-0.0685718	-0.212182	0.191725	-0.0456626	-0.186544	0.0636306	-0.00798103	0.00791916	0.403134	-0.161041	-0.108072	0.270681	-0.0961448	0.345554	-0.186672	0.130054	-0.22781	-0.281522	-0.13871	-0.21386	-0.128238
Cluster-13504.15739	NAC domain containing transcription factor NAC5 [Fagopyrum tataricum]	NAC	-0.0633451	0.0758355	0.196641	0.164438	-0.388725	0.0881643	0.0375978	0.127125	0.117131	0.0930663	-0.27319	0.245794	-0.180945	-0.320595	0.31665	0.239734	0.0305998	0.51757	-0.102078	0.156464	0.363494	-0.132351	0.643358	-0.383382	0.525242	-0.245145	-0.219861	-0.13079	-0.0736123	-0.0295125
Cluster-13504.15781	R2R3 MYB transcription factor 39 [Mentha aquatica]	MYB->MYB-related	-0.321613	0.340192	0.621439	0.673179	-0.454783	-0.13811	-0.121948	-0.0407363	0.34204	-0.0501695	-0.223708	0.2732	0.23549	-0.482618	0.344245	0.00190779	-0.0365381	0.681374	-0.264261	0.0593757	0.46499	-0.301625	0.177723	-0.266508	0.128202	-0.441366	-0.41822	-0.320414	-0.338964	-0.317664
Cluster-13504.15782	glycine-rich protein 2-like [Chenopodium quinoa]	CSD	0.175136	0.143846	-0.141137	-0.161021	-0.0116166	0.298043	0.247279	0.190688	-0.150261	-0.193488	0.159498	0.119829	0.127309	0.0300763	-0.0599179	0.150721	0.099541	0.0535552	0.342236	0.0186843	0.0322889	0.383916	0.0106518	0.218771	0.0432205	0.307205	0.396197	0.343231	0.373612	0.365495
Cluster-13504.15787	NAC transcription factor 56 [Prunus yedoensis var. nudiflora]	NAC	0.0485982	-0.217602	-0.245277	-0.231232	0.466864	-0.0968969	-0.0703069	-0.0826289	-0.266249	-0.16838	0.13307	-0.297426	-0.108666	0.338487	-0.312332	-0.234069	-0.107915	-0.345963	-0.0958397	-0.129496	-0.331768	-0.0807051	-0.280775	0.162218	-0.250282	0.143841	0.0273816	0.0182706	-0.117362	-0.158512
Cluster-13504.15873	Auxin-responsive protein IAA26, partial [Mucuna pruriens]	AUX/IAA	-0.00502164	-0.219218	0.0160891	0.0488925	-0.127108	0.0389462	0.0389802	0.0860402	0.00413147	0.0126817	-0.230974	-0.0147	-0.3021	-0.0906928	0.195066	0.079453	-0.010925	0.279609	-0.164693	-0.0186759	0.172912	-0.149389	0.306143	-0.337805	0.208194	-0.0959317	-0.143526	-0.118468	-0.119693	-0.132656
Cluster-13504.15899	hypothetical protein SOVF_115210 [Spinacia oleracea]	NAC	0.473142	-0.0216654	-0.141377	-0.146311	0.67661	0.468396	0.4707	0.383468	-0.289368	-0.0764963	0.188798	0.218119	-0.128637	0.561716	0.157445	0.356288	0.330775	-0.321614	0.412681	-0.19618	0.0680563	0.461524	-0.147592	-0.0294112	-0.0468723	0.732296	0.712316	0.390957	0.574711	0.5115
Cluster-13504.15908	PREDICTED: ethylene-responsive transcription factor ERF109-like [Juglans regia]	AP2/ERF->AP2/ERF-ERF	0.30936	-0.21652	-0.321821	-0.315942	0.78054	0.233483	0.242023	0.156676	-0.360465	-0.100443	0.203773	-0.0756758	-0.212263	0.698684	-0.0987102	0.137222	0.102684	-0.430838	0.213678	-0.190146	-0.179828	0.253568	-0.224629	0.145563	-0.0906433	0.489029	0.446042	0.222764	0.323087	0.257234
Cluster-13504.15934	PREDICTED: LOB domain-containing protein 42 [Eucalyptus grandis]	LOB	0.54621	-0.12737	-0.229817	-0.217995	0.718985	0.456465	0.479954	0.335834	-0.221615	-0.0255178	0.390151	0.0702354	-0.0702692	0.484796	0.0340419	0.274069	0.329145	-0.373211	0.46071	-0.185673	-0.0533876	0.473437	-0.221908	0.198848	-0.0824326	0.745429	0.690046	0.595404	0.535325	0.461984
Cluster-13504.15947	PREDICTED: tubby-like F-box protein 7 [Cucumis melo]	TUB	-0.165195	-0.126745	-0.27675	-0.258791	0.27723	-0.263886	-0.236141	-0.299699	-0.215791	-0.0588154	0.128548	-0.439581	-0.0533627	0.028806	-0.373712	-0.385529	-0.235594	-0.305027	-0.174319	0.172635	-0.463501	-0.164067	-0.467934	0.101817	-0.169813	-0.0253421	-0.0647433	-0.0758391	-0.168115	-0.197172
Cluster-13504.15959	glucan endo-1,3-beta-glucosidase 8 [Sesamum indicum]	C2C2->C2C2-GATA	-0.161563	0.0771719	0.0425682	0.0193802	-0.150227	-0.204756	-0.190209	-0.220192	-0.0670157	0.0131365	0.343157	-0.127328	0.427185	-0.327355	-0.10944	-0.149623	-0.139464	-0.118457	-0.0482683	0.293164	-0.139357	-0.134494	-0.0245256	0.613942	0.0573874	-0.195298	-0.14557	-0.10267	-0.130155	-0.146971
Cluster-13504.15966	probable WRKY transcription factor 71 [Helianthus annuus]	WRKY	-0.0760454	-0.0205743	-0.188479	-0.187092	0.267289	-0.158764	-0.116721	-0.189024	-0.139579	-0.153587	0.440128	-0.372731	0.351948	-0.0239104	-0.370106	-0.368011	-0.094367	-0.239564	-0.0634819	0.198606	-0.440819	-0.106095	-0.465871	0.515371	-0.0797769	0.0712633	0.00912016	-0.0146716	-0.116619	-0.125693
Cluster-13504.16017	unnamed protein product, partial [Vitis vinifera]	GRF	-0.122604	-0.144924	-0.214581	-0.222485	-0.046363	-0.154584	-0.158234	-0.184297	-0.0921768	-0.0290062	-0.126303	-0.244403	-0.14519	0.0213085	-0.223645	-0.163382	-0.177349	-0.0228703	-0.113627	0.104854	-0.208916	-0.0769787	0.011253	0.0698234	-0.0158357	-0.0536962	-0.0623536	-0.096691	-0.064226	-0.0719591
Cluster-13504.16029	PREDICTED: probable WRKY transcription factor 23 [Beta vulgaris subsp. vulgaris]	WRKY	-0.264172	-0.0284995	-0.245486	-0.250003	-0.102474	-0.343531	-0.328349	-0.379529	0.0923744	-0.125235	0.0649909	-0.434695	0.200478	-0.283252	-0.469724	-0.484248	-0.28371	-0.119697	-0.164693	0.234554	-0.475035	-0.179856	-0.467375	0.299254	-0.15839	-0.246434	-0.221616	-0.138368	-0.254813	-0.218117
Cluster-13504.16075	NAC domain-containing protein 68-like isoform X3 [Carica papaya]	NAC	-0.116624	0.152842	0.198276	0.219375	-0.204504	0.0524435	0.00231815	0.113293	0.042188	0.00041789	-0.230628	0.147996	-0.115069	-0.118345	0.0960835	0.0503592	-0.07332	0.535907	-0.17623	-0.00944533	0.243319	-0.147692	0.485807	-0.25746	0.380107	-0.0948296	-0.138784	-0.134367	-0.112385	-0.0879694
Cluster-13504.1609	hypothetical protein BVRB_3g057580 [Beta vulgaris subsp. vulgaris]	B3->B3	-0.0203428	0.0249583	0.0123327	-0.0427114	-0.071319	-0.0179981	-0.0430762	-0.0478723	-0.107827	0.0550781	-0.0900819	0.00466992	-0.0950295	-0.0247133	-0.0588991	-0.0175335	-0.109288	0.0177482	-0.0465173	-0.0251377	-0.00776288	-0.0464036	0.160631	-0.0339466	-0.00574782	0.0291164	0.0180948	-0.0433736	0.0283569	0.0341756
Cluster-13504.16093	AP2/ERF domain containing protein [Trema orientale]	AP2/ERF->AP2/ERF-ERF	0.377439	-0.162059	-0.224021	-0.250876	0.428887	0.243284	0.2324	0.124231	-0.332397	0.0201673	0.109106	0.12702	-0.265307	0.452919	0.144573	0.351427	0.18551	-0.436191	0.362844	-0.0549988	0.0139997	0.332155	0.00297216	0.00432372	-0.0708681	0.425733	0.459674	0.342929	0.419404	0.38463
Cluster-13504.16097	hypothetical protein COLO4_26553 [Corchorus olitorius]	HB->HB-WOX	0.279637	0.388258	0.110781	0.0446888	0.0292388	0.357988	0.326586	0.261577	-0.0928394	0.0907273	0.472968	0.383555	0.409398	0.0228621	0.146009	0.322207	0.315613	-0.139493	0.496408	-0.0397974	0.15384	0.419959	0.0855906	0.34243	0.0632351	0.363949	0.409176	0.488603	0.421643	0.464107
Cluster-13504.16125	ethylene-responsive transcription factor RAP2-10 [Solanum lycopersicum]	AP2/ERF->AP2/ERF-ERF	0.437516	0.00245285	-0.150321	-0.188497	0.650808	0.417334	0.447428	0.342999	-0.233676	0.195476	0.385675	0.184931	-0.144459	0.59199	0.20405	0.333552	0.361351	-0.270453	0.356331	-0.126373	0.0199019	0.352084	-0.029791	-0.0332385	0.0461677	0.638738	0.566005	0.436732	0.459363	0.384218
Cluster-13504.16134	cyclic dof factor 2 isoform X3 [Ricinus communis]	C2C2->C2C2-Dof	-0.237155	-0.0127678	0.300835	0.358548	-0.500008	-0.11842	-0.134077	-0.0264688	0.189911	0.126886	-0.393264	0.108505	-0.198471	-0.431172	0.250628	0.0188949	-0.131629	0.534716	-0.309389	0.0529362	0.349615	-0.29453	0.57526	-0.411445	0.258527	-0.402554	-0.41861	-0.302934	-0.336594	-0.314694
Cluster-13504.16147	uncharacterized protein LOC110732455 isoform X3 [Chenopodium quinoa]	SRS	-0.0658902	-0.0789754	-0.0824209	-0.0990064	-0.366715	-0.211853	-0.205985	-0.275352	-0.124406	0.0430692	0.0807837	-0.145827	0.218573	-0.273481	-0.108415	-0.0433049	-0.109064	-0.209025	0.0422614	0.133951	-0.138892	-0.0168123	0.0373552	0.314566	-0.0469651	-0.287088	-0.162326	-0.0247278	-0.067773	-0.0393663
Cluster-13504.16175	heat stress transcription factor B-2a-like [Chenopodium quinoa]	HSF	-0.234095	-0.186592	-0.310614	-0.331272	0.0864691	-0.329462	-0.286225	-0.353188	-0.00576036	-0.0481472	0.0916514	-0.462924	0.0315479	-0.179469	-0.321972	-0.370842	-0.26339	-0.121934	-0.184513	0.421232	-0.439757	-0.242206	-0.285109	0.307205	0.0496009	-0.165808	-0.164451	-0.181643	-0.222668	-0.227707
Cluster-13504.16194	PREDICTED: nuclear transcription factor Y subunit A-4 [Beta vulgaris subsp. vulgaris]	NF-Y->NF-YA	0.239448	-0.0376069	0.0624322	0.0908319	-0.149966	0.304509	0.236832	0.356361	0.068015	-0.0673592	-0.178362	0.271531	-0.148789	0.228916	0.091906	0.233494	0.334422	0.0429186	0.119789	-0.179928	0.245452	0.229841	0.220404	-0.0866531	-0.124595	0.0655747	0.0438616	0.080922	0.117803	0.193873
Cluster-13504.16216	trihelix transcription factor GT-2 [Camellia sinensis]	Trihelix	0.503418	-0.190785	-0.269856	-0.258056	0.67937	0.488754	0.491369	0.388779	-0.321311	-0.11981	0.159893	0.107447	-0.171827	0.654172	0.0646973	0.391797	0.30428	-0.403033	0.468765	-0.230913	0.0141679	0.515003	-0.0684863	0.177837	-0.0284411	0.668466	0.674793	0.434981	0.608185	0.535304
Cluster-13504.16247	PREDICTED: probable WRKY transcription factor 13 [Beta vulgaris subsp. vulgaris]	WRKY	0.0623712	0.187723	-0.0786489	-0.0870973	-0.345669	0.0637988	-0.00395028	-0.0265312	-0.0421135	0.00487713	0.277043	0.133566	0.304046	-0.26814	-0.0184643	0.119871	0.0637473	-0.0131356	0.211454	0.116982	0.0356677	0.104657	0.10943	0.295155	0.0131469	-0.165229	-0.0780956	0.244615	0.0192841	0.122728
Cluster-13504.16264	GATA transcription factor 1-like [Manihot esculenta]	C2C2->C2C2-GATA	0.0391824	-0.0391505	0.0303829	0.0609508	-0.0420032	-0.00270545	-0.00658931	0.0541781	0.108271	-0.205777	0.135336	-0.0913652	0.090481	0.0303951	-0.217564	-0.25101	0.0683594	0.0479516	-0.132257	-0.121248	-0.102334	-0.0655434	-0.20822	0.115978	-0.207022	-0.00700857	-0.131908	-0.0797053	-0.202101	-0.136986
Cluster-13504.16278	histone-lysine N-methyltransferase setd3 [Manihot esculenta]	SET	-0.288487	0.0813957	-0.0776749	-0.108992	-0.232277	-0.352165	-0.351909	-0.373145	0.116148	-0.127879	0.0496224	-0.324651	0.260219	-0.39745	-0.395366	-0.453024	-0.27388	-0.0489303	-0.194303	0.274807	-0.364854	-0.226353	-0.337323	0.238447	-0.10957	-0.295638	-0.265852	-0.169174	-0.304227	-0.274749
Cluster-13504.16292	PREDICTED: NAC domain-containing protein 83 [Vitis vinifera]	NAC	0.351057	0.30764	0.259828	0.197264	-0.1093	0.355482	0.351296	0.350147	-0.00671241	0.235994	-0.0115414	0.625887	0.0224544	0.12212	0.527823	0.600333	0.367218	0.00303772	0.414638	0.00631569	0.516831	0.360891	0.346319	-0.236399	0.0539795	0.306402	0.373229	0.382508	0.421405	0.359348
Cluster-13504.16307	ethylene-responsive element binding factor 4 [Glycine max]	AP2/ERF->AP2/ERF-ERF	0.231511	-0.311537	-0.227806	-0.23587	0.689221	0.12904	0.193533	0.124084	-0.269376	-0.0843419	0.320003	-0.219822	-0.263848	0.509881	-0.0298974	-0.0195385	0.157922	-0.282902	0.00622253	-0.103201	-0.21401	0.0118181	-0.17007	-0.0939356	0.0104599	0.430496	0.280287	0.115197	0.102649	0.0271961
Cluster-13504.16326	transcription termination factor MTERF5, chloroplastic [Solanum lycopersicum]	mTERF	0.0976769	-0.0246325	-0.15428	-0.143806	-0.0690025	0.147653	0.139734	0.100797	-0.186251	-0.0855176	0.144125	-0.0203392	0.198273	0.0750066	-0.101429	0.0631894	0.0992799	-0.173707	0.206589	0.0907624	-0.104981	0.244326	-0.0751602	0.282944	-0.103667	0.127436	0.166048	0.220216	0.218416	0.237974
Cluster-13504.16330	hypothetical protein TSUD_104790 [Trifolium subterraneum]	AP2/ERF->AP2/ERF-ERF	-0.111987	0.386545	0.401836	0.374954	-0.280898	-0.0273801	-0.047455	0.0155486	0.0244328	0.0207987	-0.148589	0.289074	-0.0332989	-0.262132	0.205179	0.0688748	-0.101493	0.48519	-0.148185	-0.0372223	0.341373	-0.162643	0.241434	-0.310354	0.117132	-0.15553	-0.145237	-0.0694647	-0.135313	-0.130784
Cluster-13504.16379	zinc-finger homeodomain protein 9-like [Quercus suber]	zf-HD	0.00112256	-0.200135	0.157543	0.16847	-0.0132	0.152554	0.162475	0.19369	-0.0715746	0.0410084	-0.355477	0.183276	-0.402784	0.0402585	0.465382	0.344901	0.061336	0.240325	-0.042504	0.0351564	0.390065	-0.0502396	0.56256	-0.509234	0.339642	0.0407612	0.0355084	-0.113716	0.0853142	0.0196457
Cluster-13504.16381	PREDICTED: dof zinc finger protein DOF2.1-like isoform X1 [Nicotiana sylvestris]	C2C2->C2C2-Dof	0.641918	0.0619301	-0.0677776	-0.0543221	0.0775152	0.6023	0.590404	0.501874	-0.134776	-0.0347491	0.260991	0.480155	-0.0813377	0.278091	0.341282	0.613775	0.513541	-0.23115	0.67392	-0.132	0.368219	0.679914	0.152295	0.00767548	-0.134153	0.590906	0.643761	0.724922	0.629008	0.600968
Cluster-13504.16395	ethylene response factor [Rumex palustris]	AP2/ERF->AP2/ERF-ERF	0.359455	0.439364	0.142458	0.135845	0.106926	0.377925	0.359023	0.287555	0.0972826	-0.161364	0.537767	0.349476	0.654181	0.0771734	-0.0253499	0.218816	0.340603	-0.21658	0.579193	-0.0324563	0.0775188	0.54759	-0.333811	0.617055	-0.241348	0.352297	0.449551	0.415716	0.461746	0.520273
Cluster-13504.16411	PREDICTED: zinc finger protein CONSTANS-LIKE 14-like isoform X2 [Juglans regia]	Others	-0.285125	0.0947422	-0.169926	-0.177653	-0.0815318	-0.270252	-0.266341	-0.319528	0.0374406	-0.147003	0.228203	-0.3422	0.463389	-0.322958	-0.416816	-0.387217	-0.28414	-0.0544368	-0.0888696	0.23544	-0.385561	-0.115844	-0.389483	0.525542	-0.0408486	-0.212416	-0.156615	-0.126548	-0.161889	-0.137396
Cluster-13504.16415	PREDICTED: myb-related protein A [Tarenaya hassleriana]	MYB->MYB	-0.140723	0.519599	0.354216	0.329829	-0.2614	-0.159202	-0.190889	-0.208634	-0.0444056	-0.0745414	0.450983	0.164639	0.747323	-0.382795	-0.11818	-0.15193	-0.0879032	-0.00225675	0.0357693	0.13297	-0.00977614	-0.101149	-0.285319	0.492502	-0.186867	-0.287594	-0.216082	-0.0010331	-0.177294	-0.0771043
Cluster-13504.16453	transcription factor MYB15 [Fagopyrum tataricum]	MYB->MYB	-0.0703019	-0.0167701	0.248567	0.299628	-0.409204	0.16586	0.116107	0.255604	0.267547	0.0811429	-0.265824	0.30907	-0.0940521	-0.257233	0.349061	0.239042	0.118038	0.493295	-0.0531632	0.0520694	0.474452	-0.0380385	0.416683	-0.283158	0.216045	-0.25158	-0.221902	-0.142411	-0.11418	-0.0722849
Cluster-13504.1646	LOW QUALITY PROTEIN: probable WRKY transcription factor 2 [Ricinus communis]	WRKY	0.225612	-0.196015	-0.216961	-0.215422	0.493339	0.116414	0.123314	0.068951	-0.250622	-0.115664	0.023925	-0.0837227	-0.272387	0.500163	-0.0544223	0.113723	0.00131674	-0.226865	0.117478	-0.210243	-0.0706645	0.143255	-0.0857515	0.0546624	-0.106723	0.364559	0.297825	0.287191	0.181772	0.112255
Cluster-13504.16480	unnamed protein product [Coffea canephora]	AP2/ERF->AP2/ERF-ERF	-0.269136	0.0633588	-0.112248	-0.112641	-0.14075	-0.340636	-0.319486	-0.365615	0.079034	-0.129516	0.183083	-0.392345	0.397882	-0.3194	-0.444194	-0.469772	-0.252532	-0.0639977	-0.15883	0.16771	-0.434618	-0.183465	-0.434073	0.367036	-0.130536	-0.263182	-0.237722	-0.155145	-0.272454	-0.237957
Cluster-13504.16507	MYB15 transcription factor [Fagopyrum tataricum]	MYB->MYB	-0.238338	0.274242	0.206754	0.207372	-0.153533	-0.115166	-0.128554	-0.104191	0.0648523	0.028266	-0.0676072	0.0219142	0.0603877	-0.355925	0.0337536	-0.126808	-0.198908	0.544119	-0.252521	0.0126509	0.137045	-0.292568	0.121459	-0.200438	0.243381	-0.199801	-0.221949	-0.159147	-0.284465	-0.279103
Cluster-13504.16508	homeobox protein SHOOT MERISTEMLESS [Eutrema salsugineum]	HB->HB-other	0.620118	0.0964573	-0.138864	-0.137253	0.359492	0.486175	0.466986	0.369958	-0.220484	-0.150287	0.349911	0.286448	-0.134617	0.507737	0.0444015	0.370433	0.398873	-0.233028	0.528499	-0.107801	0.0852452	0.576163	-0.0546578	0.0805592	-0.0870021	0.627267	0.627253	0.724899	0.511919	0.473242
Cluster-13504.16509	NAC domain-containing protein 92-like [Chenopodium quinoa]	NAC	-0.221361	0.0384562	-0.0159353	-0.0180668	-0.238344	-0.175782	-0.163198	-0.134875	0.527115	-0.109934	-0.151123	-0.201049	0.0513921	-0.316401	-0.237087	-0.330165	-0.204632	0.121612	-0.140763	-0.100055	-0.165835	-0.134644	-0.174218	-0.0452805	-0.0621182	-0.262885	-0.258437	-0.161081	-0.239736	-0.193552
Cluster-13504.16511	PREDICTED: ethylene-responsive transcription factor ERF109-like [Musa acuminata subsp. malaccensis]	AP2/ERF->AP2/ERF-ERF	0.334122	-0.212571	-0.27853	-0.278078	0.735805	0.244884	0.263146	0.185205	-0.351537	0.0167438	0.0645956	-0.0290431	-0.285466	0.60253	0.00273085	0.205358	0.128673	-0.447856	0.223781	-0.181566	-0.121091	0.254425	-0.11231	0.0125802	-0.0593914	0.542463	0.494715	0.200215	0.371928	0.286872
Cluster-13504.16521	PREDICTED: auxin-induced protein 22D-like [Populus euphratica]	AUX/IAA	-0.214974	0.121695	0.216339	0.141873	-0.229897	-0.129537	-0.159804	-0.123514	0.0406287	0.148194	-0.193675	0.112938	-0.100859	-0.313975	0.136299	-0.0215923	-0.181904	0.365629	-0.218444	0.106027	0.167737	-0.24822	0.321964	-0.322663	0.20512	-0.18407	-0.212196	-0.146938	-0.19799	-0.194015
Cluster-13504.16533	hypothetical protein SOVF_106830 [Spinacia oleracea]	MYB->MYB	0.0366645	0.161189	0.0242548	0.0830626	-0.308391	0.153903	0.0784699	0.135895	0.0346655	-0.155955	-0.0292899	0.164216	0.206239	-0.00748133	-0.0804144	0.0296225	0.0308909	0.161759	0.0808545	-0.226781	0.111472	0.160184	0.0147768	0.159781	-0.0492509	-0.0923902	-0.0765286	0.115146	0.0494323	0.159483
Cluster-13504.16570	transcription factor PIF1 isoform X1 [Jatropha curcas]	bHLH	-0.270143	0.200643	0.37642	0.403268	-0.41007	-0.0931378	-0.139596	-0.0184572	0.255855	-0.0970286	-0.283256	0.122956	0.0688774	-0.345157	-0.00208586	-0.176826	-0.142735	0.574526	-0.288734	-0.106683	0.222572	-0.22554	0.165483	-0.214362	0.0528475	-0.319472	-0.370483	-0.266624	-0.333828	-0.249901
Cluster-13504.16572	B3 domain-containing protein REM16-like [Cucurbita maxima]	B3->B3	0.0870424	0.0562484	0.20225	0.208535	-0.228455	0.248174	0.219444	0.249964	-0.0362565	-0.0759779	-0.289106	0.327431	-0.188494	-0.0836179	0.33436	0.344739	0.111174	0.340322	0.129013	0.0032771	0.43853	0.170017	0.473206	-0.364697	0.203174	0.122763	0.149354	0.12204	0.187681	0.167449
Cluster-13504.16575	ethylene-responsive transcription factor 2-like [Chenopodium quinoa]	AP2/ERF->AP2/ERF-ERF	-0.114012	0.0430835	-0.0778161	-0.0954292	0.179459	-0.167143	-0.130306	-0.177762	-0.102609	-0.0848891	0.568513	-0.304731	0.487135	-0.071689	-0.288827	-0.316105	-0.0764551	-0.282623	-0.0391536	0.190382	-0.378844	-0.0848352	-0.413138	0.549978	-0.114507	0.0103113	-0.021028	-0.0594459	-0.136392	-0.151608
Cluster-13504.16603	Homeobox-leucine zipper ATHB-13 -like protein [Gossypium arboreum]	HB->HB-HD-ZIP	0.113511	0.0427222	0.0970264	0.161266	0.119361	0.252679	0.219567	0.286762	0.252126	-0.2203	-0.199134	0.107018	-0.0310554	0.082995	-0.0392225	0.00900263	0.162929	0.227323	0.050144	-0.19736	0.119644	0.188798	-0.0585115	-0.143538	0.0263113	0.157677	0.119123	0.0116739	0.079484	0.116687
Cluster-13504.16608	transcription factor UNE12-like isoform X2 [Ziziphus jujuba]	bHLH	0.556463	-0.17153	-0.139744	-0.0917264	0.588578	0.51621	0.511605	0.453439	-0.223219	-0.12716	0.141051	0.165169	-0.180843	0.644355	0.0434566	0.316612	0.4216	-0.35496	0.397524	-0.309841	0.0761444	0.47188	-0.177177	0.0755063	-0.219202	0.651627	0.590056	0.404835	0.455279	0.41194
Cluster-13504.16623	hypothetical protein TanjilG_10862 [Lupinus angustifolius]	bZIP	0.0997133	0.0852894	-0.0853036	-0.0634782	-0.136499	0.136175	0.0372469	0.112754	-0.114975	-0.243452	0.0198485	0.0982346	0.00726291	0.193328	-0.215899	-0.0348929	-0.00255579	0.117176	0.0200785	-0.189494	0.0119278	0.103404	0.0598488	0.136784	-0.0262164	0.0193922	-0.0492273	0.163765	-0.0053726	0.110644
Cluster-13504.16649	Transcription factor DIVARICATA [Vitis vinifera]	MYB->MYB-related	-0.196682	0.275904	0.310382	0.32156	-0.37196	-0.0515604	-0.096809	-0.0102171	0.0473515	-0.0718284	-0.182451	0.163591	0.136958	-0.369368	0.092712	-0.062	-0.159553	0.6501	-0.246	0.0098019	0.264311	-0.246942	0.346375	-0.199197	0.284108	-0.258706	-0.282196	-0.174869	-0.24934	-0.199987
Cluster-13504.16656	transcription factor EGL1-like [Rosa chinensis]	bHLH	0.310378	0.152782	-0.148026	-0.124646	0.0505328	0.389145	0.343757	0.324941	0.171552	-0.217109	0.130019	0.118363	0.180914	0.128544	-0.0976924	0.163414	0.267925	0.149757	0.3474	-0.138366	-0.00253657	0.396476	0.0499484	0.174734	0.264702	0.273787	0.279841	0.374689	0.326657	0.399973
Cluster-13504.16666	hypothetical protein SOVF_023090 isoform B [Spinacia oleracea]	MADS->MADS-MIKC	-0.31927	-0.166693	0.0595015	0.0405581	-0.388753	-0.298443	-0.291623	-0.253945	0.0491889	0.526765	-0.294664	-0.0761654	-0.158285	-0.318518	0.144715	-0.0461632	-0.203123	0.0118097	-0.29493	0.130333	0.0118442	-0.340748	0.386888	-0.212369	0.158623	-0.405239	-0.389699	-0.308188	-0.265049	-0.265128
Cluster-13504.16667	KNOX7r2, partial [Ariocarpus retusus]	HB->HB-KNOX	-0.0343053	0.722565	0.553447	0.554541	-0.248323	-0.0551582	-0.109272	-0.0446574	0.0241863	-0.0244145	0.0522506	0.390909	0.406355	-0.109157	-0.0393753	-0.099285	-0.0632367	0.151196	-0.0258899	-0.207808	0.200903	0.00649961	-0.168877	0.0265988	-0.276108	-0.101637	-0.101881	0.0444525	-0.0927773	-0.0134235
Cluster-13504.16692	hypothetical protein Saspl_005908 [Salvia splendens]	C3H	0.384655	-0.0332296	-0.295038	-0.255835	0.535755	0.443774	0.4282	0.345256	-0.118062	-0.278547	0.220171	-0.027189	0.0202787	0.4582	-0.154947	0.138953	0.274914	-0.169594	0.368592	-0.12853	-0.1501	0.479333	-0.256864	0.201998	0.0455873	0.555369	0.568975	0.325877	0.495873	0.475063
Cluster-13504.1670	PREDICTED: probable WRKY transcription factor 72 isoform X1 [Vitis vinifera]	WRKY	-0.163114	0.144567	0.00909643	0.0148372	-0.0597485	-0.212513	-0.200462	-0.229095	-0.0903824	-0.0875009	0.409641	-0.195163	0.54063	-0.243401	-0.268868	-0.272371	-0.162902	-0.148009	-0.0612709	0.281053	-0.248447	-0.122912	-0.267464	0.720268	-0.0514409	-0.155884	-0.133899	-0.0837408	-0.168899	-0.167322
Cluster-13504.16700	uncharacterized protein LOC110916413 isoform X1 [Helianthus annuus]	MYB->MYB-related	-0.252035	0.0803187	0.326809	0.281843	-0.58566	-0.207488	-0.25652	-0.175019	0.219408	0.1553	-0.261368	0.169033	0.00378423	-0.434115	0.181398	-0.0227897	-0.127	0.399943	-0.266929	0.0598611	0.261622	-0.305698	0.396019	-0.27712	0.159857	-0.454954	-0.452556	-0.239809	-0.301215	-0.215006
Cluster-13504.16712	Mitochondrial carrier protein MTM1 [Dendrobium catenatum]	WRKY	-0.285315	-0.0281676	-0.16497	-0.168457	0.0619254	-0.342144	-0.332744	-0.339963	-0.106783	-0.187272	0.194211	-0.403541	0.274004	-0.157637	-0.439211	-0.473974	-0.305113	-0.191462	-0.230824	0.304279	-0.437405	-0.248126	-0.437657	0.570744	-0.136167	-0.195666	-0.219729	-0.221235	-0.28697	-0.276254
Cluster-13504.16713	Retrovirus-related Pol polyprotein from transposon TNT 1-94 [Glycine soja]	WRKY	0.0839761	-0.281397	-0.262786	-0.260411	0.263904	-0.00155118	0.0272606	0.0387138	-0.277397	0.0607204	-0.187731	-0.0649168	-0.290854	0.506441	0.0140467	0.144603	0.037095	-0.391582	0.00746542	-0.192503	-0.0930766	0.0503677	0.0102928	-0.097991	-0.156003	0.160197	0.131407	-0.0146153	0.176471	0.116947
Cluster-13504.16718	IAA13 [Bassia scoparia]	AUX/IAA	0.140579	0.422044	0.362851	0.306761	-0.430345	0.118867	0.0500196	0.102493	0.00578506	0.309286	0.00465958	0.539356	0.14136	-0.177366	0.259499	0.289073	0.186047	0.0103616	0.192221	0.0474102	0.338109	0.167387	0.387186	-0.0746529	0.00703266	-0.0675587	-0.013691	0.178838	0.121287	0.188603
Cluster-13504.16721	transcription repressor OFP8-like [Spinacia oleracea]	OFP	0.353684	0.00136274	-0.0327522	-0.0681913	0.399065	0.466443	0.483994	0.361276	-0.119364	0.288959	0.147779	0.332689	-0.0768193	0.32713	0.438031	0.521707	0.384134	-0.291439	0.541359	0.048559	0.190574	0.525691	0.0547149	0.00385821	0.0435467	0.525623	0.634127	0.436439	0.667093	0.565415
Cluster-13504.16798	PREDICTED: zinc finger CCCH domain-containing protein 15 [Beta vulgaris subsp. vulgaris]	C3H	0.112383	0.49871	0.177335	0.162703	-0.123436	0.178218	0.127347	0.191706	-0.0155195	0.0768394	0.0301492	0.433212	0.0839447	0.0017151	0.192674	0.213208	0.0501831	0.26009	0.126989	-0.110218	0.293295	0.131462	0.148979	-0.160304	0.0451298	0.126649	0.120524	0.150834	0.134561	0.173381
Cluster-13504.16828	PREDICTED: transcription factor TCP4-like [Vigna angularis]	TCP	-0.00536888	-0.00957376	0.05135	0.0170994	-0.162556	-0.0712979	-0.0906731	-0.0535793	-0.152577	0.00882379	-0.174547	0.0177208	-0.0392961	0.0234062	-0.0752617	-0.0452695	-0.0447328	-0.0312088	-0.108558	-0.128531	0.0148703	-0.095924	0.123681	-0.055329	-0.146985	-0.0902215	-0.111291	-0.0940956	-0.0663582	-0.0372931
Cluster-13504.16887	transcription factor MYB74-like [Arachis ipaensis]	MYB->MYB-related	-0.0166985	0.131013	0.108939	0.104949	-0.0402977	-0.123516	-0.0989913	-0.0478425	-0.0199289	0.068169	-0.0687074	0.136006	-0.00241684	-0.000243376	0.115275	0.0604711	0.0102265	-0.144367	-0.0294098	0.0312534	0.0919897	-0.110004	-0.00485095	0.0559353	-0.155549	-0.0761661	-0.090832	-0.141466	-0.0536991	-0.064569
Cluster-13504.16890	PREDICTED: protein CHROMATIN REMODELING 20 isoform X1 [Vitis vinifera]	SNF2	-0.164161	0.0239092	-0.13606	-0.0196964	-0.259857	-0.207183	-0.209764	-0.188517	0.13046	-0.0994547	-0.0652535	-0.252381	0.107035	-0.0469579	-0.363664	-0.330927	-0.269129	0.0424824	-0.156962	-0.215491	-0.214918	-0.0639427	-0.247497	0.0863364	-0.201177	-0.242719	-0.267072	-0.0439973	-0.243515	-0.215641
Cluster-13504.16899	hypothetical protein BVRB_5g115830 [Beta vulgaris subsp. vulgaris]	bHLH	0.252351	0.135647	0.0389315	0.0662432	0.0941131	0.209408	0.19674	0.239444	0.0873333	-0.127587	-0.073636	0.155014	0.0950863	0.330492	-0.0713034	0.129803	0.262946	-0.0670315	0.201867	-0.15638	0.0489858	0.321057	-0.0840426	0.0450394	-0.231501	0.19974	0.191025	0.20259	0.191001	0.20337
Cluster-13504.17034	auxin response factor 18-like [Chenopodium quinoa]	B3->B3-ARF	-0.20446	0.214639	0.376667	0.391296	-0.322426	-0.00709401	-0.0395951	0.0611218	0.232869	0.0190987	-0.265527	0.198097	-0.106245	-0.334389	0.230274	0.049455	-0.102955	0.720808	-0.234699	-0.0735913	0.404362	-0.235342	0.522416	-0.379407	0.339509	-0.214145	-0.260944	-0.171012	-0.252842	-0.240253
Cluster-13504.17062	hypothetical protein BVRB_4g081830 [Beta vulgaris subsp. vulgaris]	bZIP	-0.314935	0.0326385	0.358676	0.366223	-0.573377	-0.157432	-0.16229	-0.059522	0.485371	0.0888868	-0.464082	0.12973	-0.121659	-0.539228	0.281375	-0.0034195	-0.0932633	0.573187	-0.306945	0.00554169	0.359241	-0.325676	0.440716	-0.523863	0.29415	-0.492692	-0.479655	-0.365396	-0.363695	-0.339694
Cluster-13504.17110	PREDICTED: SNF2 domain-containing protein CLASSY 3-like [Vitis vinifera]	SNF2	0.443831	0.214511	0.0449434	0.0545394	0.105493	0.571516	0.548594	0.527448	-0.145235	0.00964588	0.0604625	0.511075	-0.101644	0.273805	0.431945	0.587339	0.36714	0.0642475	0.484921	-0.0837085	0.417879	0.521345	0.322747	-0.212933	0.207675	0.523885	0.563299	0.516912	0.567834	0.510724
Cluster-13504.17130	hypothetical protein C5167_010114 [Papaver somniferum]	TUB	-0.265062	0.193083	0.307341	0.318751	-0.547052	-0.069007	-0.11643	-0.0048399	0.387432	-0.0797746	-0.36287	0.177282	-0.0761769	-0.525784	0.200307	-0.036835	-0.0897298	0.741125	-0.267748	0.12846	0.354204	-0.265119	0.41043	-0.442011	0.361718	-0.412847	-0.420718	-0.252531	-0.338784	-0.256544
Cluster-13504.17152	PREDICTED: SWI/SNF complex subunit SWI3D [Vitis vinifera]	MYB->MYB-related	0.203578	-0.0434844	-0.235084	-0.148531	-0.0164358	0.155384	0.112108	0.144454	-0.169854	-0.0914098	-0.119101	0.0120573	-0.121865	0.397766	-0.206629	0.0768009	-0.00127148	-0.125847	0.119843	-0.32241	-0.0253967	0.268856	0.0282404	0.0885274	-0.15455	0.145598	0.137271	0.194071	0.153909	0.166174
Cluster-13504.17180	unnamed protein product, partial [Vitis vinifera]	bZIP	-0.180112	-0.0673315	-0.0660789	-0.0490214	-0.217072	-0.217725	-0.226841	-0.205983	-0.0800917	-0.12175	0.196437	-0.230481	0.264297	-0.152778	-0.305196	-0.291543	-0.143013	-0.154289	-0.165363	0.100239	-0.251767	-0.147388	-0.198559	0.428918	-0.189088	-0.243696	-0.267889	-0.170692	-0.238435	-0.162847
Cluster-13504.17192	PREDICTED: probable WRKY transcription factor 32 isoform X3 [Beta vulgaris subsp. vulgaris]	WRKY	0.231145	-0.227298	-0.339862	-0.279104	0.565485	0.209407	0.19395	0.207775	-0.268936	-0.237538	-0.0480712	-0.186089	-0.256613	0.655894	-0.285115	-0.0788055	0.113748	-0.303315	0.0402994	-0.245553	-0.262302	0.192273	-0.385287	0.106731	-0.234866	0.374251	0.294949	0.0556322	0.183687	0.171051
Cluster-13504.17195	scarecrow-like protein 30 [Spinacia oleracea]	GRAS	-0.190531	0.0285675	0.0763341	0.0550895	-0.410921	-0.306229	-0.296744	-0.310113	-0.128965	0.259253	0.187224	-0.0972305	0.208242	-0.406897	-0.0509781	-0.146112	-0.212969	-0.0814178	-0.178668	0.184509	-0.0946004	-0.265568	0.222867	0.208832	0.0338486	-0.30195	-0.288301	-0.123646	-0.24959	-0.262985
Cluster-13504.17320	WRKY transcription factor 44 [Ziziphus jujuba]	WRKY	-0.0742714	0.0310645	-0.100481	-0.0513585	-0.302012	0.0124161	-0.00614347	0.0347318	0.437988	-0.167018	-0.0387008	-0.150987	0.221843	-0.178916	-0.318299	-0.20734	0.0335476	0.0881944	0.0521393	0.00356101	-0.168323	0.139581	-0.21401	0.283054	-0.164803	-0.203523	-0.163101	-0.0647353	-0.0898562	0.0262217
Cluster-13504.17321	tubby-like F-box protein 5 [Abrus precatorius]	TUB	-0.160278	0.164729	0.329914	0.346034	-0.560751	-0.063878	-0.0932242	-0.0111608	0.0764122	0.283946	-0.336065	0.23654	-0.170388	-0.421417	0.321569	0.109144	-0.0940302	0.467691	-0.216054	-0.0211416	0.382904	-0.207846	0.539353	-0.455135	0.205274	-0.338132	-0.320555	-0.148711	-0.236625	-0.217405
Cluster-13504.17327	Homeobox-leucine zipper protein ATHB-13 [Vitis vinifera]	HB->HB-HD-ZIP	0.0484921	0.375454	0.429058	0.406004	-0.263547	0.166366	0.135255	0.157438	0.0301	0.446589	-0.110853	0.516343	-0.0651884	-0.236786	0.524452	0.380459	0.105247	0.429286	0.0622966	0.0227063	0.533178	0.0235995	0.614232	-0.381776	0.366549	-0.0393479	0.00459949	0.113575	0.0747694	0.0658079
Cluster-13504.17423	hypothetical protein DVH24_008970 [Malus domestica]	MADS->MADS-M-type	-0.253834	0.207193	0.280924	0.307335	-0.348278	-0.0882015	-0.129094	-0.0273673	0.16564	-0.12648	-0.246527	0.0598505	-0.00797714	-0.339334	0.0305511	-0.147175	-0.142234	0.667305	-0.313751	0.156494	0.17245	-0.252279	0.276078	-0.227975	0.377214	-0.319947	-0.34644	-0.245382	-0.321633	-0.255211
Cluster-13504.17457	hypothetical protein COLO4_13007 [Corchorus olitorius]	GeBP	0.215907	-0.0983587	0.0383195	0.053217	-0.328227	0.17704	0.139606	0.198853	0.0626446	0.00787919	-0.237101	0.211126	-0.229849	0.0248011	0.184315	0.29746	0.22081	0.0534505	0.125239	-0.11409	0.276704	0.176269	0.412124	-0.201847	0.0171197	-0.0807401	-0.0328144	0.126028	0.0960578	0.117465
Cluster-13504.17458	PREDICTED: B3 domain-containing protein REM9-like [Beta vulgaris subsp. vulgaris]	B3->B3	0.342823	-0.141763	-0.0717761	-0.0482904	0.427083	0.179967	0.200244	0.162185	-0.368638	0.065209	0.0388668	0.104195	-0.384481	0.612097	0.209409	0.330568	0.174948	-0.411451	0.179337	-0.188172	0.0985336	0.222895	0.156247	-0.120195	-0.0609096	0.399741	0.354538	0.272686	0.290588	0.187923
Cluster-13504.17459	--	B3->B3	-0.188054	0.115854	0.170913	0.0957649	-0.335537	-0.023713	-0.0913288	-0.00369935	0.0420533	-0.0280783	-0.154293	0.124099	-0.0801254	-0.24018	0.0533045	-0.0293383	-0.170762	0.439747	-0.203502	-0.0107386	0.181425	-0.17342	0.34862	-0.174569	0.284778	-0.172955	-0.222214	-0.0873416	-0.193241	-0.145867
Cluster-13504.17466	PREDICTED: scarecrow-like protein 33 [Beta vulgaris subsp. vulgaris]	GRAS	0.545088	-0.14438	-0.279903	-0.251995	0.410091	0.491073	0.455093	0.411509	-0.347515	0.0179682	0.185582	0.170224	-0.28117	0.675835	0.0707666	0.414934	0.378631	-0.404249	0.442504	-0.286332	0.0552688	0.483534	0.0498086	0.12813	-0.130356	0.548044	0.52401	0.543684	0.483715	0.472803
Cluster-13504.17493	NAC domain-containing protein 86 isoform X1 [Prunus avium]	NAC	0.273856	0.0442633	-0.245312	-0.2225	0.131749	0.162653	0.11576	0.0319274	-0.270352	-0.225903	0.422545	-0.0280465	0.0658665	0.170604	-0.186751	0.0519652	0.106832	-0.125774	0.249924	0.242367	-0.13734	0.232972	-0.134384	0.269535	-0.0227213	0.198917	0.200792	0.391345	0.165009	0.223202
Cluster-13504.17516	DUF260 domain-containing protein [Cephalotus follicularis]	LOB	0.484664	-0.223505	-0.204387	-0.224011	0.449293	0.417015	0.400292	0.358116	-0.239731	0.0201379	0.00171719	0.150722	-0.333525	0.479986	0.139445	0.391714	0.282104	-0.31951	0.340353	-0.0862729	0.0699563	0.376741	0.103612	-0.0497709	-0.0167418	0.44814	0.487166	0.273566	0.462975	0.412689
Cluster-13504.17519	ethylene-responsive transcription factor TINY-like [Camellia sinensis]	AP2/ERF->AP2/ERF-ERF	-0.165559	0.16189	0.325851	0.335977	-0.365393	0.00683025	-0.0373176	0.0942777	0.203501	-0.00631353	-0.299849	0.232758	-0.0212419	-0.198675	0.159996	0.011216	0.00503638	0.536013	-0.2335	-0.0613252	0.332375	-0.183734	0.242913	-0.251429	0.104507	-0.284916	-0.309544	-0.239445	-0.225764	-0.142817
Cluster-13504.17552	--	C2C2->C2C2-GATA	-0.124909	-0.202111	0.0208896	0.0398566	-0.250309	-0.0570595	-0.0914472	0.0134788	0.0443594	-0.0011446	-0.27614	0.0314146	-0.218895	-0.0595053	0.0654964	0.0208918	-0.088275	0.0751808	-0.101355	-0.0062795	0.150373	-0.0728063	0.116037	-0.204087	-0.0776597	-0.181565	-0.181118	-0.118464	-0.15486	-0.112251
Cluster-13504.17553	PREDICTED: protein ALTERED XYLOGLUCAN 4-like [Nelumbo nucifera]	C2C2->C2C2-GATA	0.410934	-0.141275	-0.0245452	0.0122917	0.206454	0.467751	0.469381	0.472398	-0.0528782	-0.0604996	-0.0456184	0.283319	-0.326469	0.322864	0.413603	0.550937	0.438431	0.0606369	0.325482	-0.00964426	0.349783	0.346483	0.62896	-0.24907	0.43961	0.373981	0.364064	0.23832	0.405624	0.356035
Cluster-13504.1756	protein FAR1-RELATED SEQUENCE 11 [Artemisia annua]	FAR1	0.194279	0.0956894	0.0734148	0.0752589	0.28188	0.12087	0.156911	0.130631	-0.112903	-0.0549885	0.175307	0.00974271	0.114192	0.236825	0.0705046	0.0338972	0.115508	0.00238116	0.0328503	-0.0550587	-0.0117587	0.0456276	-0.0365302	-0.0513919	0.119477	0.350872	0.224078	0.231848	0.0748062	-0.00806004
Cluster-13504.17593	PREDICTED: probable transcription factor At3g04930 [Vitis vinifera]	GeBP	-0.0553384	-0.0712818	-0.321402	-0.322953	0.173923	-0.185692	-0.182921	-0.274462	-0.287062	-0.217351	0.233767	-0.387881	0.173686	0.00468618	-0.447504	-0.320305	-0.221099	-0.285566	-0.0226594	0.228526	-0.447873	-0.0506769	-0.379102	0.537146	-0.0714402	0.0473175	0.0561901	0.0434326	-0.0651514	-0.0832537
Cluster-13504.17594	transcription termination factor MTEF18, mitochondrial [Herrania umbratica]	mTERF	-0.173699	-0.0586868	0.0458431	0.0501944	-0.402765	-0.0998125	-0.127565	-0.128929	0.0116898	0.504123	-0.245793	0.0805526	-0.192579	-0.242311	0.200468	0.137383	-0.153967	0.224708	-0.111797	-0.0871526	0.168883	-0.131373	0.562917	-0.225307	0.341647	-0.310913	-0.251496	-0.0488846	-0.100374	-0.0789088
Cluster-13504.17598	PREDICTED: histone-lysine N-methyltransferase family member SUVH9 [Tarenaya hassleriana]	SET	-0.188195	-0.173687	0.10066	0.137901	-0.474435	-0.16851	-0.144916	-0.134034	0.249755	0.0978641	-0.27651	0.0206844	-0.121739	-0.366162	0.202508	0.0218816	-0.119687	0.186384	-0.136283	0.0261052	0.202827	-0.183815	0.120885	-0.239249	0.0138167	-0.438076	-0.3623	-0.190131	-0.206388	-0.177798
Cluster-13504.17611	NAC transcription factor 29-like isoform X2 [Spinacia oleracea]	NAC	-0.306538	0.130206	-0.0401416	0.0113959	-0.470445	-0.197826	-0.245014	-0.179325	0.258483	-0.180804	-0.0616893	-0.193973	0.260166	-0.411495	-0.352804	-0.39683	-0.227416	0.264573	-0.212759	0.138034	-0.170066	-0.160345	-0.264065	0.201687	-0.0759631	-0.445849	-0.42179	-0.195725	-0.363787	-0.233912
Cluster-13504.17631	Scarecrow-like protein 9 [Capsicum baccatum]	GRAS	-0.161589	-0.120274	-0.197471	-0.209574	-0.293633	-0.3099	-0.331835	-0.35034	-0.127332	-0.0994742	0.0792044	-0.331959	0.232935	-0.220675	-0.445989	-0.335865	-0.194212	-0.229327	-0.12265	0.15362	-0.371102	-0.126051	-0.186857	0.456255	-0.285406	-0.25627	-0.263415	-0.0271282	-0.245243	-0.158239
Cluster-13504.1766	hypothetical protein DVH24_020570 [Malus domestica]	bZIP	-0.0474352	0.37493	0.397578	0.29995	-0.0629633	-0.0087685	-0.0334587	0.0175663	0.0204592	0.0153228	-0.0609277	0.22866	0.0415892	-0.0338454	0.104992	0.0597985	-0.00297385	0.142919	-0.0565226	0.0111079	0.171579	-0.0600282	0.10773	-0.115343	0.090069	-0.0354648	-0.0147042	-0.0290438	-0.00128084	-0.0084849
Cluster-13504.1769	PREDICTED: dof zinc finger protein DOF5.7 isoform X2 [Theobroma cacao]	C2C2->C2C2-Dof	-0.0114972	0.0402062	0.0737997	0.0415138	-0.0271563	0.117791	0.102039	0.0858245	-0.0529802	0.0129464	-0.0800713	0.0915079	-0.0716657	0.0911843	0.119432	0.124746	0.0108674	0.0766969	0.0995142	0.0484543	0.116525	0.111975	0.157456	-0.0326451	0.112897	0.0934944	0.161121	0.0154441	0.212185	0.162381
Cluster-13504.17793	--	AUX/IAA	-0.154978	0.0123847	0.0900492	0.0723782	-0.202803	-0.157689	-0.179128	-0.173224	-0.0572663	0.304496	-0.125997	-0.00842212	-0.116515	-0.172838	0.0462627	-0.0485089	-0.195312	0.0988866	-0.184146	-0.0566972	0.0312057	-0.2022	0.248768	-0.175347	0.0703853	-0.156403	-0.167758	-0.0493792	-0.142568	-0.153142
Cluster-13504.17804	PREDICTED: protein FAR1-RELATED SEQUENCE 5-like [Juglans regia]	FAR1	0.534235	-0.0880351	-0.198312	-0.195951	0.319437	0.396659	0.343249	0.321189	-0.172852	-0.0174488	0.324051	0.187934	-0.13196	0.564671	-0.00585203	0.333737	0.373019	-0.362034	0.40376	-0.221049	0.0354598	0.437812	0.0398892	0.249633	-0.154731	0.424641	0.392095	0.468922	0.373655	0.419696
Cluster-13504.17806	PREDICTED: uncharacterized protein LOC105965942 [Erythranthe guttata]	FAR1	-0.0954953	-0.134191	-0.0443666	-0.0549288	0.0236898	-0.0990262	-0.102833	-0.0528701	-0.0996789	-0.0481117	-0.105819	-0.090332	-0.162713	0.0678206	-0.0746442	-0.0896405	-0.1383	-0.0258284	-0.141218	-0.0783722	-0.0696163	-0.0921712	0.0756874	-0.142425	-0.0303059	0.0542153	-0.0432085	-0.105752	-0.0958377	-0.125789
Cluster-13504.17833	WRKY transcription factor 06 [Jatropha curcas]	WRKY	-0.269699	0.169191	-0.0318126	-0.014077	-0.197881	-0.307982	-0.291226	-0.318095	0.117086	-0.120955	0.263927	-0.322592	0.599171	-0.36428	-0.41093	-0.4363	-0.24351	-0.0608517	-0.130473	0.0820833	-0.366154	-0.17152	-0.381167	0.460849	-0.128326	-0.288978	-0.264562	-0.157261	-0.278362	-0.236648
Cluster-13504.17835	DNA annealing helicase and endonuclease ZRANB3 isoform X2 [Ziziphus jujuba]	SNF2	-0.0626006	-0.0250383	-0.130553	-0.0602491	0.0778526	-0.120842	-0.122496	-0.0619458	-0.0791846	-0.0987429	0.0893015	-0.21644	0.161319	0.336156	-0.371163	-0.228791	-0.131402	-0.322935	-0.0855588	-0.253266	-0.264458	0.040531	-0.144339	0.292743	-0.199954	0.0374695	-0.0294565	-0.0778561	-0.0481553	-0.0604419
Cluster-13504.17848	transcription termination factor MTEF18, mitochondrial-like [Camellia sinensis]	mTERF	-0.148821	-0.00205861	-0.0336925	-0.00740299	-0.44574	-0.11804	-0.140169	-0.132732	0.129021	-0.125318	0.0446195	-0.156473	0.276862	-0.317148	-0.269619	-0.224686	-0.132927	0.0512999	-0.0211428	-0.0226015	-0.118446	-0.00497051	-0.0639567	0.322027	-0.113608	-0.241511	-0.234018	0.0132783	-0.15781	-0.062453
Cluster-13504.17853	transcription factor GAMYB-like [Chenopodium quinoa]	MYB->MYB-related	-0.1565	0.108013	0.146067	0.107741	-0.588326	0.00924428	-0.046361	0.0342471	0.294468	0.0425547	-0.232564	0.188838	-0.0135051	-0.480463	0.210545	0.107026	-0.0849226	0.552686	-0.0881474	0.0711402	0.292421	-0.106167	0.501155	-0.237184	0.488151	-0.348185	-0.302872	-0.0674625	-0.135613	-0.0617296
Cluster-13504.17864	putative RING-type E3 ubiquitin transferase C3H69 [Vitis vinifera]	C3H	-0.456847	0.033857	0.0119468	0.0331297	-0.546589	-0.41083	-0.414238	-0.397069	0.284862	0.0650903	-0.280784	-0.260141	0.0631356	-0.640146	-0.186021	-0.397931	-0.370088	0.339308	-0.344339	0.248027	-0.147067	-0.353961	-0.0563171	-0.155326	0.0673376	-0.562851	-0.514308	-0.302458	-0.450431	-0.3858
Cluster-13504.17888	hypothetical protein CARUB_v10026854mg [Capsella rubella]	C2C2->C2C2-Dof	-0.30274	0.216124	0.460591	0.448443	-0.428916	-0.133017	-0.120965	-0.05307	0.296946	0.130806	-0.302056	0.22911	-0.0210582	-0.521123	0.41963	0.114903	-0.0924225	0.668513	-0.241797	0.137301	0.441677	-0.319041	0.608467	-0.43678	0.384457	-0.360042	-0.35243	-0.268782	-0.277249	-0.281925
Cluster-13504.17894	hypothetical protein CISIN_1g017237mg [Citrus sinensis]	B3->B3	-0.262183	0.292122	0.505826	0.531164	-0.577035	-0.227399	-0.240529	-0.160401	0.127679	0.0843999	-0.235651	0.20152	0.146291	-0.477295	0.111319	-0.106518	-0.144555	0.359124	-0.26951	-0.0559378	0.269242	-0.26865	0.216412	-0.267443	-0.00339901	-0.438455	-0.424657	-0.243735	-0.339875	-0.301459
Cluster-13504.17973	PREDICTED: myb-related protein 306 isoform X2 [Beta vulgaris subsp. vulgaris]	MYB->MYB-related	-0.258159	0.295658	0.566623	0.657785	-0.380751	-0.0406655	-0.053385	0.0632859	0.216537	0.142436	-0.301328	0.354322	-0.0378377	-0.373736	0.425948	0.100017	-0.101078	0.676549	-0.256415	-0.00991325	0.578469	-0.26224	0.38432	-0.440364	0.214636	-0.327778	-0.337606	-0.248439	-0.2948	-0.281724
Cluster-13504.17974	Transcription factor, Myb superfamily [Handroanthus impetiginosus]	MYB->MYB-related	-0.294061	0.234665	0.582869	0.603806	-0.436124	-0.127749	-0.126942	-0.0294347	0.19405	0.307566	-0.356541	0.35455	-0.118281	-0.43945	0.538412	0.166922	-0.104727	0.572873	-0.275278	0.10552	0.566255	-0.326797	0.552568	-0.53836	0.292504	-0.380399	-0.364345	-0.282768	-0.286751	-0.305473
Cluster-13504.17975	PREDICTED: uncharacterized protein LOC100246639 isoform X2 [Vitis vinifera]	MYB->MYB-related	-0.096628	-0.145774	0.100354	0.13379	-0.30942	0.0404754	0.0247456	0.101253	0.0555316	0.0892625	-0.41014	0.139902	-0.359631	-0.151991	0.359013	0.252106	-0.0583769	0.485075	-0.161742	0.0406937	0.393155	-0.15435	0.691205	-0.432384	0.504659	-0.223149	-0.205531	-0.196677	-0.0984948	-0.11648
Cluster-13504.17977	PREDICTED: DDT domain-containing protein PTM [Vitis vinifera]	DDT	0.322431	-0.287629	-0.476206	-0.415909	0.703936	0.181793	0.217862	0.11852	-0.455612	-0.0661169	0.275532	-0.245441	-0.275602	0.72767	-0.178059	0.0591861	0.0485396	-0.444353	0.157732	-0.243534	-0.29697	0.233671	-0.21914	0.0482893	-0.0757438	0.539574	0.446375	0.291379	0.290247	0.18288
Cluster-13504.17997	MYB11 [Fagopyrum tataricum]	MYB->MYB	0.450692	-0.191261	-0.298653	-0.307469	0.738252	0.320063	0.32433	0.225581	-0.363694	-0.0562066	0.202757	0.0373607	-0.249747	0.748912	0.0117004	0.276948	0.245036	-0.456167	0.323869	-0.177767	-0.0886337	0.347474	-0.162465	0.0956293	-0.10794	0.612569	0.561218	0.377295	0.416951	0.348718
Cluster-13504.18008	WRKY DNA-binding protein 25 [Sesuvium portulacastrum]	WRKY	0.172926	0.350997	0.270165	0.232174	-0.203031	0.302783	0.251252	0.278365	-0.0243835	0.0991328	-0.0986022	0.52637	-0.0297235	-0.0521217	0.396798	0.405586	0.167362	0.392982	0.170042	-0.0792681	0.472012	0.185584	0.514736	-0.310748	0.313241	0.131658	0.160156	0.246593	0.243449	0.251906
Cluster-13504.18021	protein SENSITIVE TO PROTON RHIZOTOXICITY 1 [Ricinus communis]	C2H2	-0.117536	0.145945	0.303393	0.330633	-0.39452	0.1216	0.0615871	0.201123	0.127661	0.0506988	-0.272713	0.275902	-0.085563	-0.231156	0.241923	0.135314	0.0226819	0.564904	-0.153678	-0.096195	0.433287	-0.107424	0.489475	-0.278373	0.218871	-0.177592	-0.209015	-0.139339	-0.15111	-0.0953993
Cluster-13504.18035	PREDICTED: uncharacterized protein LOC104892439 [Beta vulgaris subsp. vulgaris]	C2H2	0.214535	-0.160395	-0.248062	-0.270529	0.582854	0.336907	0.326022	0.291868	-0.18809	-0.139864	0.334301	-0.0315428	-0.14431	0.546234	-0.00361862	0.100718	0.123792	-0.146424	0.171972	-0.123622	-0.0998437	0.221999	-0.0576338	-0.0434482	0.111457	0.538516	0.412558	0.20771	0.289319	0.245645
Cluster-13504.18038	hypothetical protein Ahy_B03g066130 [Arachis hypogaea]	Others	-0.222014	-0.023689	-0.216503	-0.176852	-0.0756858	-0.19159	-0.20669	-0.206579	-0.0216718	-0.179915	0.0599558	-0.284367	0.00530304	-0.155967	-0.290185	-0.339039	-0.283769	0.166796	-0.227336	0.208768	-0.241085	-0.191787	-0.163107	-0.073085	0.156007	-0.164211	-0.225902	-0.133147	-0.249961	-0.200953
Cluster-13504.18052	hypothetical protein BVRB_1g004980 [Beta vulgaris subsp. vulgaris]	SWI/SNF-SWI3	0.0360025	-0.0529702	-0.245864	-0.11385	-0.0875217	-0.0505369	-0.0213261	-0.07129	-0.106728	-0.0772924	-0.0186544	-0.167644	-0.0245943	0.0554575	-0.122607	-0.0355737	-0.185596	-0.00759388	0.0383069	-0.114341	-0.0744706	0.0784967	-2.7952e-05	0.00403246	-0.0175219	0.00480447	0.020256	0.137471	0.0296028	-0.0340329
Cluster-13504.18063	--	WRKY	0.326746	0.108766	-0.102888	-0.0888044	0.0326807	0.394412	0.37219	0.316842	-0.0625172	-0.110871	0.062686	0.317135	-0.0668176	0.194923	0.168239	0.385515	0.242528	0.0266894	0.445679	-0.112008	0.198308	0.487864	0.144617	0.0275429	0.153958	0.376876	0.449947	0.380475	0.501136	0.486924
Cluster-13504.18064	probable WRKY transcription factor 41 [Chenopodium quinoa]	WRKY	0.23698	-0.0942034	-0.2087	-0.196492	0.550137	0.249103	0.233667	0.19795	-0.269446	-0.0804216	-0.0446728	0.0741901	-0.183459	0.558601	0.0184484	0.253528	0.0893613	-0.300592	0.248425	-0.17924	-0.0129752	0.312527	-0.0676003	0.117355	-0.0146298	0.4163	0.447811	0.129172	0.406851	0.350845
Cluster-13504.18066	B-box zinc finger protein 32-like [Chenopodium quinoa]	Others	-0.398378	0.333871	0.565751	0.581836	-0.561244	-0.224925	-0.247621	-0.115492	0.326051	-0.0115267	-0.300489	0.221026	0.0958574	-0.581059	0.23188	-0.116921	-0.18792	0.690278	-0.374053	0.0905367	0.407217	-0.409585	0.327424	-0.282891	0.202958	-0.512491	-0.518103	-0.367278	-0.448234	-0.403986
Cluster-13504.18069	PREDICTED: transcription factor WER-like isoform X1 [Juglans regia]	MYB->MYB-related	0.172116	0.0283412	0.0885353	0.0844954	-0.348086	0.39948	0.339802	0.415189	0.145252	-0.0492403	-0.122813	0.437145	-0.114324	-0.0793581	0.399504	0.525496	0.325224	0.297525	0.306463	0.0404335	0.478668	0.318709	0.473497	-0.193021	0.261911	0.018515	0.102095	0.219264	0.279347	0.346922
Cluster-13504.18172	PREDICTED: zinc finger CCCH domain-containing protein 14 [Vitis vinifera]	C3H	0.0941474	-0.251747	-0.458045	-0.471376	0.304982	-0.0426493	-0.0749312	-0.17866	-0.393685	-0.13776	0.182649	-0.312176	-0.0731047	0.361878	-0.429389	-0.181163	-0.112746	-0.450115	0.0838489	-0.0082012	-0.434788	0.09024	-0.393587	0.366409	-0.26142	0.120934	0.129105	0.177344	0.0825939	0.116681
Cluster-13504.18226	PREDICTED: basic leucine zipper 43-like [Nelumbo nucifera]	bZIP	-0.224236	-0.0410165	0.0701205	0.0962513	-0.66079	-0.277204	-0.278964	-0.210626	0.128021	-0.0317692	-0.168857	-0.0741991	0.101724	-0.460892	-0.0347429	-0.120062	-0.153291	0.138793	-0.214631	0.131186	0.0409626	-0.252492	0.155868	0.0416053	-0.0486674	-0.52661	-0.480097	-0.265686	-0.33118	-0.269674
Cluster-13504.18261	PREDICTED: lysine-specific demethylase REF6 [Vitis vinifera]	Jumonji	-0.156146	-0.0814682	-0.288727	-0.263754	0.0505224	-0.286172	-0.247341	-0.309997	0.0662929	-0.212851	0.204202	-0.481012	0.282276	-0.0694934	-0.519001	-0.466504	-0.272788	-0.30032	-0.083288	-0.0128689	-0.514596	-0.0879997	-0.529987	0.396832	-0.275893	-0.113477	-0.12398	-0.0493564	-0.191946	-0.18914
Cluster-13504.18319	mini zinc finger protein 2-like [Cucurbita moschata]	zf-HD	-0.0398762	0.431139	0.524166	0.476033	-0.224602	-0.0443231	-0.0344429	0.0169028	0.0150462	0.0526933	-0.168153	0.401186	0.159815	-0.144461	0.274786	0.0943241	0.0515943	0.27459	-0.0868688	-0.0149594	0.357856	-0.112	0.0377998	-0.297846	-0.114913	-0.137223	-0.100235	-0.132904	-0.0697871	-0.0774346
Cluster-13504.18331	hypothetical protein Ahy_B01g052296 isoform A [Arachis hypogaea]	Rcd1-like	-0.183649	-0.00780357	-0.141409	-0.141152	-0.111562	-0.205178	-0.214075	-0.192877	-0.0481417	-0.0478669	0.0165234	-0.243573	-0.0392736	-0.195047	-0.214547	-0.277555	-0.151613	0.0440787	-0.203665	0.337243	-0.215212	-0.195746	-0.171852	-0.00815735	0.0149043	-0.201293	-0.202081	-0.11564	-0.229152	-0.205789
Cluster-13504.18344	MADS-box protein AGL24-like [Spinacia oleracea]	MADS->MADS-MIKC	-0.148339	-0.255722	0.0834593	0.106211	-0.339929	-0.209093	-0.161735	-0.129053	0.0126205	0.347791	-0.307291	-0.030855	-0.278525	-0.234746	0.307408	0.133461	-0.0247004	-0.0379414	-0.195619	0.0841211	0.15156	-0.236793	0.558396	-0.337032	0.204931	-0.296776	-0.286187	-0.267231	-0.169628	-0.224142
Cluster-13504.18355	PREDICTED: ethylene-responsive transcription factor ERF061 [Beta vulgaris subsp. vulgaris]	AP2/ERF->AP2/ERF-ERF	-0.252543	0.0712198	-0.115072	-0.0989936	0.0233932	-0.303117	-0.282207	-0.338614	0.00150548	-0.17293	0.194821	-0.393069	0.487777	-0.198285	-0.478281	-0.460407	-0.253831	-0.124749	-0.141065	0.10398	-0.45831	-0.144456	-0.500701	0.476497	-0.131403	-0.194614	-0.16522	-0.166493	-0.216411	-0.200834
Cluster-13504.18366	PREDICTED: zinc finger CCCH domain-containing protein 18 isoform X4 [Nicotiana tomentosiformis]	C3H	-0.0530968	-0.24981	0.054125	0.104886	-0.125245	-0.135759	-0.100558	-0.107774	-0.110343	0.254787	-0.249145	-0.0348978	-0.384014	-0.0908062	0.300046	0.117082	-0.123983	0.0468214	-0.156494	-0.0306575	0.163664	-0.162952	0.45308	-0.395873	0.205711	-0.1153	-0.120045	-0.0861449	-0.0896834	-0.172829
Cluster-13504.18420	PREDICTED: uncharacterized protein LOC104890385 [Beta vulgaris subsp. vulgaris]	PHD	-0.192613	0.342898	0.153992	0.200746	-0.391413	-0.11274	-0.158112	-0.121035	0.126969	-0.0832753	-0.0153807	0.0382082	0.258726	-0.321203	-0.124211	-0.209418	-0.245917	0.441513	-0.167822	-0.187623	0.0613206	-0.136428	0.0422369	-0.0684296	0.115866	-0.256104	-0.268559	0.0137476	-0.241175	-0.191987
Cluster-13504.18423	PREDICTED: homeobox protein HAT3.1 isoform X1 [Beta vulgaris subsp. vulgaris]	HB->HB-PHD	-0.290712	0.1545	-3.46804e-05	0.0514269	-0.355491	-0.136116	-0.152858	-0.152652	0.0696816	-0.138904	0.0770388	-0.139806	0.34597	-0.38263	-0.192942	-0.27632	-0.254573	0.234892	-0.120093	-0.0304123	-0.0883693	-0.116027	-0.176317	0.157128	0.0171618	-0.254796	-0.23599	-0.036766	-0.210689	-0.160655
Cluster-13504.18430	hypothetical protein TanjilG_22713 [Lupinus angustifolius]	NAC	-0.0419621	0.178809	0.113677	0.167409	-0.308824	0.0551079	-0.012391	0.125997	0.11156	-0.187338	-0.129699	0.130869	-0.0124322	-0.0781186	-0.0667644	-0.059251	0.00112459	0.273194	-0.0959079	0.00350199	0.16761	-0.0140024	0.140122	-0.119327	-0.0393148	-0.131816	-0.185841	-0.0466827	-0.172168	-0.0974739
Cluster-13504.18431	probable mediator of RNA polymerase II transcription subunit 26b [Momordica charantia]	IWS1	0.275754	-0.171403	-0.256498	-0.240144	0.762545	0.195189	0.236091	0.204928	-0.239503	-0.117045	0.501484	-0.234049	-0.0767554	0.640146	-0.192932	-0.111257	0.188556	-0.221067	-0.00780793	-0.163321	-0.300835	0.0554102	-0.284709	0.0978357	0.0231089	0.533619	0.31641	0.1445	0.0867061	0.0422674
Cluster-13504.18441	PREDICTED: probable WRKY transcription factor 21 [Beta vulgaris subsp. vulgaris]	WRKY	0.32192	-0.0214066	-0.0455429	-0.0215025	-0.0850444	0.448804	0.381979	0.385339	-0.0611388	0.0519296	-0.123903	0.382077	-0.199756	0.199705	0.239483	0.475368	0.282286	0.0722628	0.368473	-0.235202	0.363933	0.442577	0.386669	-0.141753	0.0678512	0.322234	0.360236	0.44775	0.413743	0.416056
Cluster-13504.18460	unnamed protein product, partial [Vitis vinifera]	AP2/ERF->AP2/ERF-ERF	0.307044	-0.195174	-0.258732	-0.249627	0.624389	0.222503	0.209551	0.222862	-0.3713	-0.0704188	0.0519043	-0.0696652	-0.25111	0.700462	-0.131609	0.0994195	0.184455	-0.363092	0.0830796	-0.306498	-0.151692	0.157932	-0.146765	0.164578	-0.139121	0.393341	0.289585	0.16349	0.178694	0.158892
Cluster-13504.1849	hypothetical protein BVRB_2g028090 isoform A [Beta vulgaris subsp. vulgaris]	MADS->MADS-MIKC	0.00257618	0.0492905	-0.104575	-0.0883732	0.00932218	-0.0380073	-0.0616744	0.0135389	-0.085968	-0.109217	-0.0217018	-0.0673087	0.0720748	0.205552	-0.212706	-0.113945	-0.0385094	-0.201786	-0.0446423	-0.150623	-0.162161	0.00861589	-0.0781819	0.068728	-0.133992	0.07348	-0.0151328	-0.0511235	-0.0502298	-0.0211539
Cluster-13504.18533	zinc finger protein CONSTANS-LIKE 13-like [Chenopodium quinoa]	Others	0.0983315	-0.220104	-0.0145298	-0.00214264	-0.147595	0.190802	0.154907	0.224703	-0.0713683	0.0352184	-0.0854868	0.19892	-0.226199	0.132158	0.306168	0.319327	0.159448	-0.0749943	0.133736	-0.0274622	0.250895	0.146146	0.272282	-0.131347	0.0413474	0.0194404	0.0421456	0.0863495	0.155211	0.168395
Cluster-13504.18556	auxin response factor 2A [Coffea eugenioides]	AUX/IAA	0.055335	0.0651675	0.197985	0.242968	-0.0986223	0.137513	0.0765106	0.182102	-0.0353866	-0.087383	-0.176911	0.232758	-0.159045	0.114957	0.0634211	0.082959	0.0469077	0.192256	-0.0680922	-0.225579	0.259337	0.00940825	0.264258	-0.203591	-0.0180431	0.0304328	-0.0478076	-0.0416732	-0.0451465	-0.00391652
Cluster-13504.18564	nuclear transcription factor Y subunit C-3-like [Abrus precatorius]	NF-Y->NF-YC	-0.21509	-0.139087	0.0719363	0.074556	-0.327546	-0.186572	-0.196681	-0.122684	0.0743881	0.235813	-0.350502	-0.0637729	-0.284563	-0.158668	-0.00557067	-0.0914601	-0.203026	0.205451	-0.288894	-0.0811269	0.0463595	-0.244885	0.389293	-0.287864	0.161772	-0.294129	-0.345028	-0.229942	-0.270988	-0.221025
Cluster-13504.18637	hypothetical protein PRUPE_1G383200 [Prunus persica]	NAC	-0.203789	-0.236602	-0.047109	-0.0501962	-0.256439	-0.196498	-0.174882	-0.167643	-0.00875551	0.0338933	-0.243344	-0.176861	-0.271066	-0.313149	0.184856	0.0204983	-0.168546	0.206789	-0.211959	0.208744	0.0385791	-0.253542	0.48478	-0.329089	0.531498	-0.255178	-0.236913	-0.202126	-0.186067	-0.229579
Cluster-13504.18661	MADS-box protein SVP-like isoform X1 [Durio zibethinus]	MADS->MADS-M-type	-0.456854	0.029149	0.19558	0.197062	-0.681684	-0.380954	-0.433424	-0.284971	0.308679	0.244927	-0.555217	-0.0510179	-0.141333	-0.526424	-0.0355278	-0.266784	-0.365566	0.459027	-0.484978	0.049458	0.0783476	-0.450498	0.404928	-0.40596	0.174298	-0.633179	-0.648783	-0.448347	-0.529303	-0.442227
Cluster-13504.18666	LOW QUALITY PROTEIN: auxin response factor 11-like [Carica papaya]	B3->B3	0.117952	-0.312459	-0.103795	-0.0463931	0.296354	-0.0133099	0.0326595	0.0157404	-0.283242	0.209365	-0.212907	-0.0690377	-0.468954	0.369507	0.17853	0.109796	0.0578752	-0.320258	-0.0570875	-0.0133941	0.001724	-0.0142665	0.0292173	-0.427605	-0.112526	0.179976	0.118985	-0.0259897	0.0590383	-0.0380801
Cluster-13504.18679	hypothetical protein DVH24_040974 [Malus domestica]	GARP->GARP-ARR-B	-0.166352	0.244967	0.459314	0.506647	-0.461622	-0.0263003	-0.0781539	0.0689073	0.298931	-0.027967	-0.306459	0.268222	0.0791877	-0.293439	0.101914	-0.0546045	-0.0109418	0.441869	-0.206479	-0.121622	0.340192	-0.140436	0.222139	-0.254329	-0.021673	-0.322202	-0.339957	-0.238947	-0.265035	-0.179377
Cluster-13504.18693	squamosa promoter binding protein [Sesuvium portulacastrum]	SBP	-0.0829687	0.167546	0.243245	0.241497	-0.191941	0.166955	0.114384	0.210153	0.101634	-0.0400433	-0.230695	0.21767	-0.126092	-0.171911	0.242088	0.148342	-0.0401994	0.663051	-0.121188	-0.00874591	0.360811	-0.0915881	0.52221	-0.297824	0.510439	-0.0564168	-0.0859409	-0.0964762	-0.0538014	-0.0386907
Cluster-13504.18702	hypothetical protein EUGRSUZ_H00420 [Eucalyptus grandis]	Jumonji	0.141753	-0.0388247	-0.253633	-0.217747	0.425068	0.0904425	0.130946	0.0327291	-0.179721	-0.127992	0.663819	-0.239188	0.256167	0.249979	-0.241568	-0.154912	0.055	-0.303249	0.136826	0.0523063	-0.330767	0.159526	-0.399103	0.365089	-0.0843521	0.387716	0.285484	0.224668	0.143145	0.0923846
Cluster-13504.18705	Myb_DNA-binding domain-containing protein [Cephalotus follicularis]	MYB->MYB	0.106614	0.0198042	0.118151	0.0747517	-0.280932	0.182554	0.172688	0.167407	0.059192	0.0246611	-0.111052	0.351233	-0.125589	-0.183917	0.464921	0.495791	0.207256	0.21964	0.199837	0.105571	0.442123	0.0850177	0.525395	-0.31282	0.275814	-0.0762759	0.0153504	0.0561259	0.173792	0.186114
Cluster-13504.18755	uncharacterized protein At5g08430-like [Chenopodium quinoa]	SWI/SNF-BAF60b	0.03318	-0.00575661	-0.00759867	0.00744373	-0.311205	0.0501062	0.0275116	0.0492085	0.0481198	0.169285	0.0201319	0.0815963	0.101134	-0.0830029	0.0836151	0.186904	0.0919673	0.00933178	0.103651	-0.0911927	0.0759354	0.0909572	0.277837	0.105081	0.141697	-0.166315	-0.0951615	0.0460106	0.0578646	0.0914604
Cluster-13504.18758	uncharacterized protein LOC110708731 [Chenopodium quinoa]	PHD	0.149069	-0.163706	-0.364559	-0.346984	0.78211	0.0966642	0.134816	0.0733879	-0.275104	-0.19459	0.334	-0.310636	-0.0388706	0.590862	-0.293193	-0.160204	0.00889362	-0.400447	0.0551561	-0.0996177	-0.415602	0.114276	-0.46495	0.211862	-0.11383	0.438095	0.333356	0.0788171	0.166898	0.100723
Cluster-13504.18767	Paired amphipathic helix protein Sin3-like [Actinidia chinensis var. chinensis]	Others	-0.263781	0.156537	0.00118521	0.0402605	-0.251236	-0.272786	-0.259866	-0.264981	0.229186	-0.153532	0.0691706	-0.289822	0.494296	-0.354509	-0.400581	-0.424399	-0.236197	0.0336292	-0.124817	-0.0591697	-0.30561	-0.137683	-0.364732	0.264608	-0.131238	-0.291284	-0.260121	-0.134117	-0.267121	-0.218678
Cluster-13504.18772	hypothetical protein MANES_02G005000 [Manihot esculenta]	C2C2->C2C2-Dof	0.174425	0.339609	0.0890279	0.0799979	-0.19073	0.189248	0.117129	0.0591795	-0.0801568	-0.114809	0.364034	0.242288	0.376598	-0.159738	-0.020688	0.149857	0.0967696	0.141307	0.278649	0.0239476	0.111718	0.184911	0.0847448	0.303647	0.0794469	-0.0183758	0.0647034	0.297873	0.119172	0.23202
Cluster-13504.18776	high mobility group protein B1 [Salvia splendens]	HMG	-0.192328	0.384219	0.293529	0.374613	-0.358774	-0.0852656	-0.130391	-0.032508	0.211136	-0.124169	-0.158197	0.0905813	0.179995	-0.27309	-0.129411	-0.247844	-0.105352	0.375393	-0.207996	-0.0032113	0.0917387	-0.117713	-0.0849346	-0.0828054	-0.0478876	-0.282185	-0.307041	-0.144946	-0.273955	-0.165976
Cluster-13504.18786	transcription factor bHLH106-like [Chenopodium quinoa]	bHLH	-0.197796	0.11404	0.41065	0.379001	-0.448994	-0.13447	-0.159422	-0.0392359	0.159474	0.117752	-0.337171	0.179268	-0.150454	-0.387117	0.228123	0.0342712	-0.0426696	0.389898	-0.25074	0.0378328	0.300233	-0.239877	0.500037	-0.426274	0.145303	-0.317767	-0.318271	-0.252704	-0.270588	-0.263567
Cluster-13504.18802	nuclear transcription factor Y subunit A-1-like isoform X3 [Spinacia oleracea]	NF-Y->NF-YA	-0.143513	-0.110575	0.098833	0.0826396	-0.123092	-0.0428473	-0.0920003	0.0227367	0.297696	-0.106102	-0.300881	0.00782841	-0.138075	0.00809745	-0.120459	-0.144187	-0.020363	0.172575	-0.196156	-0.144853	0.0372898	-0.129258	0.0127494	-0.167225	-0.0939548	-0.160457	-0.216267	-0.229268	-0.194236	-0.127422
Cluster-13504.18818	PREDICTED: ethylene-responsive transcription factor 12 [Lupinus angustifolius]	AP2/ERF->AP2/ERF-ERF	0.597017	0.244796	-0.0767973	-0.122553	0.220584	0.507599	0.474308	0.324785	-0.243285	-0.0198	0.502438	0.438598	0.139143	0.355088	0.167824	0.510894	0.400812	-0.362249	0.712911	-0.0268448	0.149021	0.667951	-0.0784721	0.296415	-0.120332	0.569091	0.682229	0.704229	0.691974	0.682284
Cluster-13504.18828	MYC2 trancriptor [Camellia sinensis]	bHLH	0.394754	-0.275898	-0.232243	-0.236264	0.608454	0.266231	0.257704	0.220335	-0.413095	-0.0538919	0.147164	0.045548	-0.328858	0.726923	0.00186336	0.217967	0.218972	-0.39914	0.161348	-0.25912	-0.0426196	0.217982	-0.100301	-0.0430632	-0.168695	0.511257	0.402386	0.266928	0.284391	0.232582
Cluster-13504.18882	hypothetical protein B456_010G006600 [Gossypium raimondii]	Others	0.00948327	0.0568173	-0.19624	-0.189575	-0.0226347	-0.11838	-0.118059	-0.170668	-0.0518082	-0.0955325	0.372177	-0.217789	0.531231	0.0169745	-0.415905	-0.197985	-0.0598817	-0.329308	0.122045	-0.0473263	-0.360114	0.0806764	-0.373674	0.65259	-0.237397	-0.0795508	-0.0379858	0.113552	-0.0170232	0.0511285
Cluster-13504.18901	PREDICTED: lysine-specific demethylase JMJ18 [Beta vulgaris subsp. vulgaris]	Jumonji	0.210497	0.130838	-0.101495	0.0216763	0.240099	0.242262	0.21875	0.248661	-0.107923	-0.218138	0.357307	0.00680128	0.114031	0.403933	-0.197138	-0.0618941	0.0899525	0.022113	0.0720415	-0.274667	-0.0425151	0.194192	-0.149846	0.121535	-0.089887	0.349004	0.192516	0.254345	0.084382	0.0972557
Cluster-13504.18906	hypothetical protein BVRB_9g217570 [Beta vulgaris subsp. vulgaris]	mTERF	-0.195102	-0.116042	0.305393	0.34025	-0.500068	-0.134506	-0.126982	-0.0332823	0.215407	0.0719432	-0.434813	0.155569	-0.244439	-0.335516	0.382563	0.130723	-0.0169604	0.320557	-0.21902	0.0528969	0.404047	-0.245195	0.386223	-0.443081	0.0359327	-0.409739	-0.37508	-0.300005	-0.230915	-0.223385
Cluster-13504.18935	NAC domain-containing protein 2-like [Camellia sinensis]	NAC	-0.2697	-0.233897	-0.109494	-0.0839388	-0.488648	-0.321349	-0.308318	-0.285741	0.122503	-0.0575267	-0.277759	-0.256942	-0.187223	-0.357393	-0.115891	-0.217505	-0.245032	0.0358047	-0.235836	0.086634	-0.095773	-0.236814	-0.0207528	-0.174478	-0.129694	-0.448408	-0.413639	-0.191865	-0.338676	-0.290774
Cluster-13504.18969	auxin response factor 5 isoform X2 [Rosa chinensis]	B3->B3-ARF	0.163347	-0.144233	-0.371053	-0.345866	0.558055	0.12626	0.16056	0.0541505	-0.179315	-0.182499	0.497696	-0.288072	0.189506	0.376238	-0.286703	-0.0990157	0.0287892	-0.374812	0.195864	-0.0892897	-0.366622	0.193891	-0.357837	0.441559	-0.0369412	0.405907	0.337728	0.217823	0.219712	0.170645
Cluster-13504.19015	PREDICTED: NAC domain-containing protein 8-like [Cucumis sativus]	NAC	-0.360417	0.151441	0.169565	0.154713	-0.429046	-0.280338	-0.277292	-0.226166	0.558842	-0.0600276	-0.123081	-0.126291	0.257286	-0.542258	-0.196633	-0.372515	-0.268171	0.277305	-0.226373	-0.0143248	-0.0850815	-0.245033	-0.179619	0.0963289	-0.0301579	-0.454944	-0.414572	-0.273498	-0.381258	-0.311079
Cluster-13504.19074	hypothetical protein DVH24_028668 [Malus domestica]	bHLH	-0.38714	-0.0275209	0.0247302	0.0844346	-0.373542	-0.426377	-0.416628	-0.388713	0.0148436	0.412524	-0.349371	-0.216801	-0.149304	-0.333566	-0.126157	-0.314434	-0.3497	0.110299	-0.387528	0.0863025	-0.122377	-0.377484	0.0136271	-0.14857	-0.0761876	-0.498387	-0.496445	-0.310861	-0.421606	-0.365379
Cluster-13504.19086	PREDICTED: F-box protein At3g54460 isoform X2 [Vitis vinifera]	SNF2	-0.268663	0.039101	-0.00538492	0.0409489	-0.231778	-0.0587473	-0.0811264	-0.0645121	0.0256905	-0.0897322	-0.05532	-0.112508	0.0685344	-0.259964	-0.00775022	-0.144609	-0.283979	0.505405	-0.207163	0.0340872	0.0429118	-0.183324	0.128806	-0.0567756	0.392404	-0.188048	-0.204238	-0.112545	-0.184642	-0.191579
Cluster-13504.19099	probable ATP-dependent DNA helicase CHR12 isoform X2 [Camellia sinensis]	SNF2	-0.242761	0.0554761	-0.0519053	-0.0134306	-0.338644	-0.186522	-0.244256	-0.160707	-0.00250796	-0.193662	-0.160069	-0.151475	0.230798	-0.0508034	-0.399298	-0.314382	-0.272392	0.0322594	-0.195087	-0.180694	-0.167532	-0.0979351	-0.141521	0.249622	-0.17914	-0.293268	-0.291914	-0.188356	-0.224415	-0.142698
Cluster-13504.19100	PREDICTED: probable ATP-dependent DNA helicase CHR12 isoform X1 [Nelumbo nucifera]	SNF2	-0.15129	0.00289261	-0.0734548	0.0217545	-0.392824	-0.187537	-0.128858	-0.159425	0.27267	-0.0118373	-0.0314196	-0.224616	0.313833	-0.35418	-0.176697	-0.190143	-0.131169	-0.0308583	-0.00284123	-0.0471429	-0.148283	-0.0307501	-0.0954093	0.172478	-0.0599124	-0.302373	-0.220742	-0.093789	-0.123652	-0.129183
Cluster-13504.19106	hypothetical protein VIGAN_04111400 [Vigna angularis var. angularis]	GNAT	-0.309835	0.170203	0.498802	0.452261	-0.522737	-0.23785	-0.263115	-0.14907	0.227924	0.0454327	-0.313653	0.147701	-0.114713	-0.493811	0.20784	-0.0762609	-0.165109	0.472075	-0.358715	0.0919814	0.315736	-0.367724	0.419953	-0.374262	0.15174	-0.443643	-0.459593	-0.302029	-0.410192	-0.380079
Cluster-13504.19110	PREDICTED: auxin response factor 17 [Nelumbo nucifera]	B3->B3-ARF	0.333828	-0.144039	-0.193768	-0.168485	0.330946	0.321106	0.284676	0.259588	-0.111287	-0.135858	-0.0781694	0.11097	-0.215015	0.464811	0.00192868	0.284118	0.162498	-0.172585	0.293858	-0.299843	0.0780551	0.34894	0.0451264	0.0674366	-0.0583667	0.348663	0.3541	0.299573	0.332578	0.309531
Cluster-13504.19114	NAM domain-containing protein [Cephalotus follicularis]	NAC	0.465446	-0.0721972	-0.282117	-0.228575	0.76315	0.394876	0.421036	0.361732	-0.320152	-0.113558	0.290486	-0.0288103	-0.118082	0.732877	-0.0956534	0.140597	0.248275	-0.277063	0.264725	-0.32659	-0.148393	0.356674	-0.184693	0.0773134	0.0435037	0.702895	0.584329	0.372564	0.404861	0.316094
Cluster-13504.19120	hypothetical protein TanjilG_16479 [Lupinus angustifolius]	ULT	-0.246642	0.162822	-0.00261416	0.000155132	-0.195192	-0.292505	-0.2849	-0.313074	0.014976	-0.125229	0.271464	-0.279676	0.60147	-0.39139	-0.384809	-0.416465	-0.213901	-0.0755855	-0.110402	0.174582	-0.336242	-0.170059	-0.390967	0.561334	-0.108468	-0.26807	-0.23282	-0.125785	-0.257433	-0.212068
Cluster-13504.19141	zinc finger AN1 and C2H2 domain-containing stress-associated protein 11 [Quercus suber]	C2H2	0.218437	-0.261896	-0.456403	-0.451912	0.712853	0.0850029	0.122044	0.0178453	-0.382433	-0.0356186	0.347403	-0.360991	-0.09501	0.483138	-0.282675	-0.119162	0.0809695	-0.514088	0.0942813	0.0722092	-0.472791	0.132898	-0.379605	0.267388	-0.0512665	0.449478	0.376802	0.152456	0.209419	0.141983
Cluster-13504.19151	MBP9 [Ipomoea batatas]	MADS->MADS-MIKC	0.565872	-0.144539	-0.300058	-0.288155	0.55098	0.384251	0.413323	0.311886	-0.334899	-0.0344916	0.192949	0.142689	-0.256544	0.73422	0.0909225	0.398661	0.319425	-0.456296	0.433298	-0.20302	0.0135025	0.441774	-0.0761221	0.0549905	-0.141825	0.603577	0.587195	0.535143	0.483394	0.385955
Cluster-13504.19160	retrovirus-related Pol polyprotein from transposon TNT 1-94 [Trifolium pratense]	HSF	-0.0305192	-0.28625	-0.131792	-0.137753	0.0715263	-0.0903773	-0.049962	-0.0985824	-0.132619	0.126197	-0.169615	-0.134159	-0.331574	0.0249765	0.180259	0.152176	-0.0657829	-0.0834421	-0.0647375	0.0770478	-0.0127088	-0.105357	0.392993	-0.236852	0.354859	-0.0294253	-0.0099326	-0.108651	0.00922762	-0.0763011
Cluster-13504.19161	hypothetical protein COLO4_15238 [Corchorus olitorius]	GNAT	-0.0217819	0.204742	0.18048	0.134223	-0.514993	0.0891108	0.00183505	0.0703	0.125832	0.302079	-0.226979	0.36939	0.0250592	-0.341936	0.234579	0.243795	0.0422092	0.303709	0.0646396	0.0628719	0.316826	0.0501121	0.572469	-0.144951	0.331983	-0.243658	-0.157175	0.0227142	0.0369861	0.137306
Cluster-13504.19164	pentatricopeptide repeat-containing protein [Camellia sinensis]	WRKY	0.126526	-0.0536618	-0.0849733	-0.0636476	0.296884	0.215717	0.243544	0.171058	-0.100906	-0.109669	0.479983	-0.0128854	0.269396	0.189317	0.0300993	0.118603	0.181655	-0.154808	0.248323	-0.0372293	-0.0741724	0.242966	-0.0137963	0.224878	0.0893914	0.297482	0.286652	0.161638	0.26519	0.214263
Cluster-13504.19197	PREDICTED: uncharacterized protein LOC100256181 isoform X1 [Vitis vinifera]	MYB->MYB	-0.302604	0.04037	-0.0773607	-0.0315841	-0.588711	-0.39149	-0.437477	-0.406328	0.0300003	-0.0753889	-0.0287823	-0.268501	0.227988	-0.433118	-0.393068	-0.423559	-0.338566	0.0483179	-0.276833	0.0275807	-0.246988	-0.265566	-0.153308	0.176311	-0.165392	-0.527088	-0.509445	-0.14481	-0.449301	-0.343168
Cluster-13504.19212	PREDICTED: homeobox protein LUMINIDEPENDENS isoform X2 [Juglans regia]	HB->HB-other	-0.351011	0.251331	0.132989	0.204786	-0.481331	-0.318443	-0.333994	-0.309454	0.150103	-0.127199	-0.0433588	-0.183155	0.36004	-0.477978	-0.314012	-0.439645	-0.307243	0.324589	-0.295556	0.0526119	-0.133037	-0.270405	-0.18813	0.0602477	-0.0562885	-0.455129	-0.458882	-0.191164	-0.426786	-0.338448
Cluster-13504.19222	scarecrow-like protein 30 [Spinacia oleracea]	GRAS	0.089271	-0.102208	-0.159353	-0.161239	-0.17084	0.270366	0.206377	0.222649	-0.038227	-0.170848	-0.134846	0.111752	-0.0618537	0.0559701	-0.0230886	0.186693	0.114097	0.08779	0.207299	-0.00742489	0.109799	0.272249	0.0932106	0.109875	-0.00068142	0.142623	0.173685	0.267851	0.199993	0.26041
Cluster-13504.19260	Transcription repressor OFP6 [Vitis vinifera]	OFP	-0.141769	0.500793	0.48616	0.478337	-0.232532	-0.181971	-0.20455	-0.120534	-0.0858741	0.146583	-0.113138	0.218639	0.013858	-0.19249	0.063987	-0.115902	-0.161228	0.257847	-0.263809	-0.0245541	0.169263	-0.235598	0.24677	-0.244922	0.0402964	-0.121288	-0.199044	-0.139372	-0.217695	-0.198135
Cluster-13504.19308	PREDICTED: SWI/SNF complex component SNF12 homolog [Beta vulgaris subsp. vulgaris]	SWI/SNF-BAF60b	0.322164	-0.192363	-0.170621	-0.105095	0.302872	0.253681	0.263896	0.22922	-0.176951	-0.0159447	-0.109537	0.0820315	-0.276106	0.582997	0.0452105	0.299931	0.164389	-0.231432	0.238455	-0.330377	0.0940384	0.324693	0.113406	-0.0318917	-0.143957	0.347081	0.342568	0.227082	0.337217	0.276677
Cluster-13504.19320	PREDICTED: zinc finger CCCH domain-containing protein 14-like [Juglans regia]	C3H	-0.276098	-0.0880164	-0.312304	-0.3205	-0.101827	-0.389364	-0.397647	-0.437702	-0.123464	-0.199918	0.0552972	-0.496719	0.209525	-0.176572	-0.60761	-0.551589	-0.33056	-0.193379	-0.228173	0.165136	-0.555471	-0.219554	-0.510432	0.361477	-0.264643	-0.252776	-0.261932	-0.12522	-0.318106	-0.260847
Cluster-13504.19380	PREDICTED: transcription termination factor MTERF5, chloroplastic-like [Nicotiana tomentosiformis]	mTERF	0.121824	-0.208019	-0.176226	-0.143388	0.0739353	0.261439	0.22177	0.19965	0.00481074	-0.262215	-0.0519661	-0.0235359	-0.0538349	0.161419	-0.105904	0.0370926	0.12679	0.0900747	0.118014	-0.197698	0.00335883	0.200924	-0.0515171	0.0255026	0.0196981	0.212616	0.168106	0.209557	0.137041	0.175971
Cluster-13504.19391	hypothetical protein DM860_005543 [Cuscuta australis]	Trihelix	-0.33772	-0.00803164	-0.0758705	-0.0651313	-0.416152	-0.249816	-0.250894	-0.239659	0.421502	0.155865	-0.25319	-0.209653	0.00562421	-0.515256	-0.126973	-0.228368	-0.322194	0.463697	-0.220355	-0.017393	-0.0768809	-0.231954	0.213513	-0.187729	0.328733	-0.375156	-0.330291	-0.197112	-0.254704	-0.231136
Cluster-13504.19413	PREDICTED: basic leucine zipper 9-like isoform X1 [Nelumbo nucifera]	bZIP	-0.01969	-0.195727	0.032747	-0.00274361	-0.0738206	-0.151895	-0.0958792	-0.132125	-0.107751	0.133903	-0.161688	0.00803189	-0.270494	-0.0886912	0.311284	0.204168	-0.0482422	-0.119414	-0.0387814	0.118249	0.13905	-0.134768	0.273481	-0.281764	0.0868143	-0.100248	-0.0549189	-0.107425	-0.0281942	-0.111087
Cluster-13504.19417	PREDICTED: transcription factor TCP14-like [Vigna angularis]	TCP	-0.109802	-0.101005	0.196524	0.254142	-0.39295	0.0161745	0.00697576	0.106879	0.0881023	0.129027	-0.3798	0.175804	-0.22459	-0.20037	0.352662	0.212942	0.0477739	0.404681	-0.181726	-0.00131281	0.391012	-0.167597	0.625263	-0.371276	0.352228	-0.29276	-0.294088	-0.24675	-0.143414	-0.126446
Cluster-13504.19418	NAC domain-containing protein 92-like [Chenopodium quinoa]	NAC	-0.265142	0.16071	0.103024	0.120588	-0.286606	-0.19683	-0.20151	-0.147122	0.428546	-0.113837	-0.172202	-0.142519	0.0962189	-0.350114	-0.220353	-0.355498	-0.236725	0.224759	-0.220845	-0.10303	-0.0965278	-0.203197	-0.158774	-0.107562	-0.0517197	-0.301157	-0.307195	-0.204075	-0.311291	-0.264692
Cluster-13504.19433	uncharacterized protein Pyn_15976 [Prunus yedoensis var. nudiflora]	SET	-0.0970887	0.185048	0.0124403	0.0898498	-0.374119	-0.076364	-0.112581	-0.0928411	-0.0627605	-0.17155	0.0516432	-0.0574143	0.388158	-0.204976	-0.292649	-0.182154	-0.157696	0.0484874	-0.0173946	-0.106581	-0.0569484	0.0286313	-0.121628	0.328794	-0.182669	-0.165335	-0.141769	0.0476735	-0.134204	-0.0901808
Cluster-13504.19437	hypothetical protein BVRB_7g163130 [Beta vulgaris subsp. vulgaris]	TRAF	0.170164	0.34968	0.266948	0.270869	-0.398954	0.203051	0.161122	0.223717	-0.0107954	0.167221	-0.152283	0.568366	-0.065713	-0.0705975	0.436006	0.446989	0.163334	0.254852	0.189288	-0.126379	0.518866	0.205936	0.524191	-0.34442	0.111226	0.0206014	0.0743511	0.192034	0.211827	0.222063
Cluster-13504.19448	serine/threonine protein phosphatase 2A 57 kDa regulatory subunit B' theta isoform-like [Chenopodium quinoa]	GARP->GARP-ARR-B	0.203235	-0.167506	-0.0662755	0.00159926	0.406287	0.203121	0.17465	0.229418	-0.25379	-0.112486	-0.18107	0.0296274	-0.365412	0.497969	0.00389207	0.0900599	0.070898	-0.0519678	-0.0378686	-0.309939	0.0552346	0.0923303	0.0604034	-0.254513	-0.01177	0.279463	0.186476	-0.00583612	0.0904643	0.0495146
Cluster-13504.19491	PREDICTED: homeobox-leucine zipper protein ATHB-13 [Beta vulgaris subsp. vulgaris]	HB->HB-other	-0.19735	-0.132891	-0.0562198	-0.000142556	-0.476736	-0.0981943	-0.0965803	-0.0708671	0.155657	0.0696328	-0.11621	-0.0672744	-0.0194076	-0.342434	0.030337	-0.0506627	-0.139608	0.118899	-0.0725038	0.0254421	0.0632565	-0.100955	-0.0351854	-0.00886958	0.04252	-0.419903	-0.32076	-0.130646	-0.151904	-0.0850562
Cluster-13504.19493	protein ALWAYS EARLY 3-like isoform X6 [Chenopodium quinoa]	MYB->MYB-related	0.214542	-0.09834	-0.285538	-0.191538	0.0621589	0.119639	0.129997	0.0711979	0.0478482	-0.134816	-0.00678865	-0.0952529	-0.00741925	0.320574	-0.257431	0.0150918	0.0352585	-0.309882	0.251623	-0.317006	-0.16262	0.355313	-0.258031	0.148363	-0.318634	0.171474	0.203806	0.256411	0.223738	0.220876
Cluster-13504.19517	bHLH transcription factor [Camellia sinensis]	bHLH	0.29626	0.284798	0.0181814	0.0409084	-0.0968804	0.344748	0.2804	0.188821	-0.162205	-0.0524793	0.365004	0.324497	0.449871	-0.0132896	0.0340158	0.292168	0.241126	-0.130754	0.495911	-0.0889467	0.14326	0.429536	0.00298852	0.336736	-0.0387048	0.241592	0.335352	0.494786	0.381951	0.461963
Cluster-13504.19552	scarecrow-like protein 33 [Chenopodium quinoa]	GRAS	0.232411	-0.278191	-0.408545	-0.376673	0.682285	0.157231	0.160485	0.130193	-0.409245	-0.161814	0.118447	-0.236004	-0.208801	0.730189	-0.273868	-0.0164953	0.0866625	-0.466916	0.0899806	-0.220193	-0.312575	0.185797	-0.359048	0.200191	-0.201003	0.436755	0.34394	0.153243	0.211626	0.170144
Cluster-13504.19573	PREDICTED: lysM domain receptor-like kinase 3 [Beta vulgaris subsp. vulgaris]	MYB->MYB-related	-0.0174807	-0.0509191	0.0568324	0.119675	-0.191669	-0.0924987	-0.0803293	-0.00179935	-0.0552434	0.0853921	-0.327291	0.0501833	-0.1255	0.0456547	0.0638035	0.0203162	-0.0556131	0.0103908	-0.135389	-0.232424	0.0962863	-0.0695918	0.317943	-0.287259	-0.0601116	-0.0656891	-0.120173	-0.160078	-0.0605705	-0.0927274
Cluster-13504.19634	adenylosuccinate synthetase 2, chloroplastic-like [Chenopodium quinoa]	AP2/ERF->AP2/ERF-ERF	0.325128	-0.223881	-0.180285	-0.142717	0.17192	0.332362	0.312256	0.282377	-0.247486	-0.0712235	0.0386713	0.158803	-0.161028	0.513586	0.0764481	0.361624	0.248132	-0.419411	0.407866	-0.189178	0.109855	0.487813	-0.0185998	0.199657	-0.308156	0.386417	0.431105	0.371642	0.461141	0.433713
Cluster-13504.19638	PREDICTED: nuclear transcription factor Y subunit C-3 isoform X1 [Beta vulgaris subsp. vulgaris]	NF-Y->NF-YC	-0.123454	0.208636	0.104073	0.168195	-0.485217	-0.0796235	-0.118023	-0.0191745	0.298219	-0.19971	-0.0708095	-0.082489	0.355428	-0.334585	-0.317935	-0.280852	-0.00429978	0.167954	-0.0813586	-0.0255312	-0.0885801	-0.012169	-0.156121	0.18129	-0.205302	-0.317213	-0.309066	-0.1165	-0.249335	-0.1112
Cluster-13504.19680	NAC domain containing transcription factor NAC8 [Fagopyrum tataricum]	NAC	-0.31375	0.169886	-0.0262507	0.000272941	-0.287899	-0.243244	-0.265383	-0.237049	0.214835	-0.247241	0.124728	-0.276596	0.468503	-0.408617	-0.447769	-0.486854	-0.280392	0.134918	-0.186439	0.0728288	-0.290563	-0.17768	-0.413405	0.448417	-0.112205	-0.347084	-0.328229	-0.192201	-0.337146	-0.247816
Cluster-13504.19753	hypothetical protein JCGZ_15970 [Jatropha curcas]	HB->HB-other	0.0067627	0.0214031	-0.187859	-0.156461	-0.255845	-0.0804421	-0.0971429	-0.105403	0.17354	-0.227597	0.0646315	-0.207528	0.31803	-0.126592	-0.422152	-0.297739	-0.005965	-0.121052	0.0158694	-0.148048	-0.303056	0.0730272	-0.363503	0.279173	-0.295582	-0.142608	-0.12118	0.0441409	-0.109538	-0.0283678
Cluster-13504.19761	hypothetical protein BVRB_9g217470 [Beta vulgaris subsp. vulgaris]	mTERF	-0.309233	0.0825286	0.018281	0.0625674	-0.536974	-0.252195	-0.266042	-0.234146	0.441284	-0.121676	-0.225835	-0.158422	0.175925	-0.453013	-0.229695	-0.34635	-0.250883	0.248495	-0.175313	0.0241646	-0.09885	-0.15799	-0.230491	0.0684062	-0.133146	-0.475158	-0.415666	-0.174325	-0.305944	-0.1965
Cluster-13504.19767	protein FAR1-RELATED SEQUENCE 11 [Hevea brasiliensis]	FAR1	-0.315924	0.146788	-0.0233905	0.000744968	-0.491621	-0.345272	-0.369723	-0.366114	0.1402	-0.118609	-0.0888877	-0.248102	0.289671	-0.458123	-0.385817	-0.444151	-0.32889	0.131929	-0.226666	0.0789559	-0.257936	-0.206643	-0.276647	0.138563	-0.14627	-0.434385	-0.390682	-0.154797	-0.361949	-0.285151
Cluster-13504.19812	hypothetical protein DVH24_037417 [Malus domestica]	C2H2	0.241103	-0.042029	-0.0723976	-0.0674853	0.0636912	0.259067	0.20518	0.180631	-0.196743	0.0580019	-0.107303	0.242447	-0.141244	0.347893	0.107664	0.331496	0.126036	-0.0664039	0.230326	-0.219174	0.181042	0.293991	0.142978	-0.0128321	-0.0192488	0.176761	0.231045	0.252744	0.301227	0.327951
Cluster-13504.19814	PREDICTED: protein NETWORKED 2A [Beta vulgaris subsp. vulgaris]	MYB->MYB-related	0.123593	-0.221772	-0.308635	-0.265587	0.432461	0.0354528	0.0268618	0.00386357	-0.257863	-0.167909	-0.028004	-0.194338	-0.182607	0.567181	-0.271033	-0.0504102	-0.0702096	-0.256856	-0.00231185	-0.271173	-0.210772	0.0909474	-0.205633	0.149988	-0.152658	0.186692	0.135323	0.0548543	0.0589648	0.0295515
Cluster-13504.19818	NAC domain containing transcription factor NAC6 [Fagopyrum tataricum]	NAC	-0.131685	-0.025332	-0.233269	-0.226265	0.123759	-0.229411	-0.192184	-0.247972	0.0174004	-0.178285	0.401542	-0.425875	0.373645	-0.0923174	-0.444428	-0.436774	-0.137782	-0.239534	-0.0738161	0.229855	-0.501824	-0.103141	-0.524759	0.512953	-0.183917	-0.0792209	-0.107042	-0.0626464	-0.182035	-0.156072
Cluster-13504.19821	protein CHROMATIN REMODELING 8 [Prunus yedoensis var. nudiflora]	SNF2	0.335933	0.234785	-0.0537717	-0.0798549	0.517202	0.430864	0.404467	0.368773	-0.129978	-0.065521	0.262901	0.259223	-0.0900123	0.437639	0.132987	0.25959	0.26581	0.0780171	0.273283	-0.0652501	0.0971026	0.318808	0.000210113	-0.0679753	0.204048	0.509932	0.467989	0.323771	0.392833	0.375877
Cluster-13504.19830	PREDICTED: transcription factor TGA1 isoform X3 [Vitis vinifera]	bZIP	-0.285917	0.00398734	-0.0330611	0.00899957	-0.483595	-0.286658	-0.301537	-0.287048	0.301113	-0.0609428	-0.221576	-0.194973	0.112642	-0.45756	-0.266322	-0.347767	-0.242272	0.104478	-0.181946	0.0835357	-0.162208	-0.172706	-0.230117	-0.0698511	-0.18409	-0.434488	-0.387502	-0.15868	-0.338399	-0.255555
Cluster-13504.19864	PREDICTED: transcription factor MYB34-like isoform X2 [Lupinus angustifolius]	MYB->MYB-related	-0.186378	0.0323347	0.279479	0.312771	-0.316517	-0.0248605	-0.0145924	0.0320412	0.140489	0.109005	-0.278311	0.167929	-0.176395	-0.347999	0.425098	0.221134	-0.0446807	0.52718	-0.152112	0.121165	0.423043	-0.219023	0.72357	-0.393328	0.602572	-0.227361	-0.217488	-0.197017	-0.118812	-0.146167
Cluster-13504.19903	dnaJ homolog subfamily C member 2 [Jatropha curcas]	NAC	-0.246522	0.201786	0.102225	0.0433011	-0.363118	-0.171399	-0.21267	-0.184833	0.0539131	0.0297328	0.00460643	-0.0761752	0.239163	-0.39275	-0.203294	-0.261737	-0.233954	0.325418	-0.211912	0.0275084	-0.0758519	-0.246194	0.0763848	0.166446	0.0988195	-0.258779	-0.280817	-0.142478	-0.25868	-0.179851
Cluster-13504.19908	hypothetical protein BVRB_5g121770 [Beta vulgaris subsp. vulgaris]	bZIP	-0.230239	-0.163362	-0.224213	-0.243733	0.207577	-0.352655	-0.303397	-0.381373	-0.121271	-0.128218	0.359832	-0.496858	0.234356	-0.157238	-0.358027	-0.455926	-0.264083	-0.277954	-0.209338	0.262531	-0.493065	-0.274414	-0.453394	0.415959	-0.0939953	-0.113475	-0.150705	-0.176704	-0.278692	-0.300274
Cluster-13504.19922	putative chromatin regulator PHD family [Rosa chinensis]	NF-X1	-0.0632113	-0.0472292	-0.336359	-0.344595	0.0988028	-0.172792	-0.183935	-0.21374	-0.336126	-0.161593	0.249456	-0.336938	0.162885	0.17354	-0.441085	-0.282311	-0.267517	-0.373831	-0.0493124	0.0793392	-0.402993	-0.00263804	-0.34558	0.552762	-0.202139	0.0406535	0.0404183	-0.000989773	-0.0453244	-0.0762625
Cluster-13504.19929	zinc finger CCCH domain-containing protein 32-like [Spinacia oleracea]	C3H	-0.062709	0.236529	-0.0712034	-0.0473334	-0.261025	-0.0448756	-0.069092	-0.0939262	0.0936967	-0.220634	0.157313	-0.0989594	0.506438	-0.245889	-0.377558	-0.237192	-0.0753232	-0.0299783	0.10972	0.0736356	-0.218216	0.142642	-0.340632	0.442861	-0.188484	-0.117933	-0.0527019	0.0791287	-0.00444244	0.0827887
Cluster-13504.19981	PREDICTED: auxin response factor 18-like [Nicotiana tabacum]	B3->B3-ARF	0.0697846	0.382175	0.454259	0.500362	-0.342791	0.154255	0.0968064	0.182938	0.167139	-0.0694603	-0.0772077	0.428378	0.0188	-0.152717	0.220644	0.176079	0.124021	0.372073	0.0467696	-0.0967413	0.444816	0.0747495	0.313382	-0.183534	0.084202	-0.108552	-0.11006	0.109466	-0.036982	0.0347576
Cluster-13504.19993	Niemann-Pick C1 protein isoform X3 [Citrus clementina]	RWP-RK	0.0232726	0.0691202	-0.0915945	-0.0245059	0.254318	0.104801	0.104413	0.11957	-0.0220169	-0.170497	0.163117	-0.090924	0.0293095	0.2376	-0.144506	-0.0816575	-0.0672485	0.050965	0.0394028	-0.237715	-0.102482	0.0916749	-0.0594934	0.0281462	0.0234629	0.208159	0.152241	0.0617384	0.09926	0.0563751
Cluster-13504.20035	tRNA-dihydrouridine(47) synthase [NAD(P)(+)]-like isoform X1 [Camellia sinensis]	C3H	-0.0706594	-0.0488827	-0.136599	-0.036415	-0.220537	-0.0084591	-0.0421115	-0.0341857	-0.0154331	-0.119902	-0.0838775	-0.0753904	0.101414	0.0852253	-0.246416	-0.118687	-0.109449	-0.0187499	0.00332026	-0.200709	-0.0783165	0.107562	-0.212867	0.245064	-0.208673	-0.165732	-0.124363	0.0584482	-0.0347889	0.0213104
Cluster-13504.20041	zinc finger transcription factor YY1 [Cucurbita moschata]	C2H2	-0.0499768	0.080818	0.19082	0.199629	-0.421229	0.0142338	-0.048265	0.0592684	0.269198	-0.109547	-0.0785034	0.177911	0.177651	-0.193107	-0.0354242	-0.0502001	0.0782431	0.167203	-0.0545484	-0.139524	0.161726	-0.0346465	0.0170689	0.109132	-0.173307	-0.304293	-0.30639	-0.105015	-0.195376	-0.0467529
Cluster-13504.20057	EIN3 domain-containing protein [Cephalotus follicularis]	EIL	-0.281548	-0.238088	-0.0208999	0.0334674	-0.407754	-0.422323	-0.387464	-0.36572	-0.0426687	0.271635	-0.152879	-0.255262	-0.228895	-0.336806	-0.00337181	-0.191329	-0.343687	0.0231997	-0.360106	0.0594601	-0.0538908	-0.401564	0.299265	-0.245691	0.0870259	-0.435995	-0.46567	-0.249798	-0.43711	-0.465222
Cluster-13504.20068	PREDICTED: GATA transcription factor 12 [Nelumbo nucifera]	C2C2->C2C2-GATA	0.0539151	-0.20563	-0.111535	-0.142743	0.0346879	0.0391762	0.0416754	0.0401151	-0.00159743	0.333331	-0.311942	0.00414697	-0.353964	0.111171	0.230337	0.256298	0.0166276	0.00284395	-0.01687	-0.00139315	0.0547543	0.0186105	0.549082	-0.349406	0.387669	0.0802928	0.0994878	-0.0493181	0.140625	0.0487117
Cluster-13504.20091	putative triacylglycerol lipase [Rosa chinensis]	Whirly	0.444421	-0.100626	-0.0205358	-0.0188987	0.125039	0.619713	0.583808	0.556374	-0.0967895	-0.0329784	-0.0579999	0.477977	-0.221826	0.306428	0.442948	0.672704	0.462176	-0.0799788	0.545966	-0.135745	0.443819	0.592231	0.328557	-0.0936441	0.0686868	0.47239	0.567861	0.439064	0.648414	0.613041
Cluster-13504.20109	PREDICTED: histone acetyltransferase GCN5 [Prunus mume]	GNAT	-0.0908803	-0.12713	-0.034877	-0.00125172	-0.200711	-0.0982819	-0.107264	-0.0896054	-0.0936156	0.35445	-0.172954	-0.0582135	-0.23329	-0.129168	0.0332399	0.040361	-0.102228	0.0630114	-0.157455	-0.0696145	0.0555382	-0.145056	0.539451	-0.219202	0.305073	-0.151207	-0.169845	-0.0475893	-0.145842	-0.175346
Cluster-13504.20151	PREDICTED: histone-lysine N-methyltransferase family member SUVH9 [Cucumis melo]	SET	-0.172739	0.395975	0.389413	0.379169	-0.403118	-0.0330941	-0.0654584	-0.0233721	0.0344639	0.0953522	-0.154715	0.314071	0.0609552	-0.380632	0.246643	0.10123	-0.170712	0.531336	-0.124464	-0.0249382	0.392711	-0.164764	0.364193	-0.216196	0.20715	-0.217427	-0.178593	-0.075377	-0.12653	-0.118651
Cluster-13504.20159	hypothetical protein B456_006G242400 [Gossypium raimondii]	HSF	-0.268356	0.0409533	-0.0730986	-0.0792865	-0.206564	-0.331466	-0.308943	-0.345309	0.199805	-0.113786	0.0766234	-0.346621	0.392292	-0.393148	-0.374892	-0.431202	-0.255218	-0.0949483	-0.139081	0.0657415	-0.358352	-0.1946	-0.383562	0.265863	-0.11912	-0.296229	-0.254302	-0.164901	-0.275483	-0.246415
Cluster-13504.20175	PREDICTED: putative zinc finger protein CONSTANS-LIKE 11 [Erythranthe guttata]	Others	-0.255728	0.00700523	0.250693	0.237992	-0.406852	-0.162113	-0.184584	-0.0983604	0.060418	0.298443	-0.32866	0.0664799	-0.235106	-0.384494	0.20457	0.00763344	-0.212884	0.424692	-0.306692	0.0642922	0.234025	-0.311884	0.669553	-0.405748	0.362467	-0.285211	-0.325235	-0.253308	-0.274514	-0.282162
Cluster-13504.20204	BTB/POZ and MATH domain-containing protein 4 isoform X3 [Herrania umbratica]	TRAF	-0.0619507	0.00109443	-0.27051	-0.302458	0.209913	-0.0765134	-0.093537	-0.158358	-0.0363094	-0.16989	0.324872	-0.312378	0.233097	0.054751	-0.469347	-0.361071	-0.184614	-0.218524	-0.00296837	-0.0736054	-0.457376	0.01216	-0.401924	0.342109	-0.088217	0.0824149	0.0343099	0.0349142	-0.033097	0.0168134
Cluster-13504.20242	uncharacterized protein LOC8266814 isoform X1 [Ricinus communis]	C3H	-0.291505	0.13843	-0.0281742	0.022835	-0.374906	-0.225081	-0.234696	-0.219798	0.19047	-0.201628	-0.0344419	-0.242597	0.417275	-0.406996	-0.376291	-0.377528	-0.258706	0.148596	-0.132742	-0.0140334	-0.215064	-0.0848084	-0.287386	0.243505	-0.156044	-0.315443	-0.270372	-0.135484	-0.254444	-0.202568
Cluster-13504.2027	dof zinc finger protein DOF1.2-like [Camellia sinensis]	C2C2->C2C2-Dof	-0.148699	0.198077	0.193627	0.184243	-0.234835	0.0236325	-0.00722373	0.0564436	0.168087	-0.0282549	-0.187137	0.1591	-0.0492878	-0.267458	0.154798	0.0450823	-0.109421	0.684557	-0.190977	-0.0927016	0.31116	-0.214584	0.280209	-0.292363	0.234413	-0.187225	-0.19637	-0.1393	-0.17495	-0.15025
Cluster-13504.20280	PREDICTED: squamosa promoter-binding-like protein 2 [Beta vulgaris subsp. vulgaris]	SBP	0.134026	0.264197	0.236741	0.21697	-0.298092	0.238349	0.184344	0.218787	-0.0406306	0.175276	-0.12743	0.48215	-0.090713	-0.097487	0.437733	0.458569	0.128938	0.366375	0.16188	-0.010545	0.487617	0.142386	0.699304	-0.289641	0.433683	0.0382282	0.0790927	0.180593	0.198072	0.214383
Cluster-13504.20307	BTB/POZ domain-containing protein [Vitis vinifera]	TRAF	-0.413277	0.304059	0.43746	0.401483	-0.723793	-0.261765	-0.314784	-0.201273	0.333549	0.112779	-0.365352	0.195724	0.0646314	-0.68393	0.163304	-0.140815	-0.267626	0.666297	-0.350099	0.114575	0.314617	-0.381154	0.30192	-0.386966	0.14387	-0.565592	-0.53827	-0.305916	-0.449619	-0.378494
Cluster-13504.20318	hypothetical protein SOVF_178170 [Spinacia oleracea]	WRKY	0.420944	-0.195928	-0.26595	-0.258864	0.762849	0.309265	0.330536	0.235722	-0.434699	0.00593845	0.180624	0.0193396	-0.26692	0.68186	0.0482781	0.245609	0.199212	-0.506593	0.302354	-0.175808	-0.0950836	0.349219	-0.150098	0.0349064	-0.107111	0.646225	0.599112	0.308014	0.453125	0.355209
Cluster-13504.20319	ribosomal lysine N-methyltransferase 3 isoform X1 [Citrus sinensis]	Others	0.102834	0.343998	0.343955	0.389355	-0.284811	0.351273	0.290163	0.375043	0.199392	-0.0114175	-0.10486	0.493443	0.109021	-0.155222	0.33932	0.329378	0.198765	0.509039	0.144791	-0.202358	0.5242	0.188592	0.379756	-0.232509	0.225481	0.0198567	0.0385185	0.134048	0.144223	0.206388
Cluster-13504.20380	Trihelix transcription factor GT-2 [Vitis vinifera]	Trihelix	-0.23293	-0.357682	-0.26932	-0.244579	0.148024	-0.259532	-0.225559	-0.264063	-0.105675	0.20176	-0.25997	-0.373337	-0.363189	-0.0638588	-0.0299831	-0.203593	-0.307759	-0.0799928	-0.271902	0.136895	-0.264497	-0.274331	-0.0931327	-0.287471	0.119461	-0.172275	-0.156968	-0.238539	-0.204767	-0.274136
Cluster-13504.20398	zinc finger CCCH domain-containing protein 18-like isoform X1 [Coffea arabica]	C3H	-0.164209	-0.0843035	0.191167	0.156776	-0.519214	-0.0738363	-0.086062	-0.0426505	0.192339	0.17841	-0.414875	0.215612	-0.2539	-0.332246	0.374799	0.244984	-0.0775732	0.365309	-0.0990819	0.0179838	0.406091	-0.153336	0.537639	-0.418671	0.214209	-0.325488	-0.248855	-0.120296	-0.109581	-0.11682
Cluster-13504.20400	hypothetical protein BVRB_2g031000 [Beta vulgaris subsp. vulgaris]	HB->HB-KNOX	-0.221878	0.171925	0.190108	0.2182	-0.536285	-0.083382	-0.123525	-0.0644358	0.34864	-0.0743442	-0.188678	0.045357	0.20917	-0.431076	-0.105984	-0.182422	-0.125163	0.45815	-0.143394	-0.0298045	0.088023	-0.0981639	-0.0228941	0.0155354	-0.0404957	-0.363041	-0.324363	-0.13789	-0.231387	-0.137272
Cluster-13504.20446	PREDICTED: uncharacterized protein LOC104889569 [Beta vulgaris subsp. vulgaris]	AP2/ERF->AP2/ERF-ERF	-0.256522	-0.147672	-0.121799	-0.118448	-0.398728	-0.247616	-0.314683	-0.251556	-0.13353	0.0200359	-0.201595	-0.168107	-0.131674	-0.16211	-0.227663	-0.211772	-0.286263	0.182374	-0.308633	0.0671954	-0.0904096	-0.272318	0.246759	0.0864871	0.144576	-0.372669	-0.403905	-0.181032	-0.31935	-0.2254
Cluster-13504.20464	PREDICTED: uncharacterized protein LOC100245507 isoform X1 [Vitis vinifera]	MYB->MYB-related	-0.108208	-0.0694975	0.0590956	0.141104	-0.590212	-0.106176	-0.139385	-0.0890368	0.286602	-0.0494006	-0.320689	-0.00509546	-0.0188436	-0.314844	-0.0178935	-0.0489429	-0.129544	0.247009	-0.081368	-0.15257	0.141064	-0.0464279	0.204055	-0.159892	-0.0605419	-0.403037	-0.345995	-0.0921549	-0.214378	-0.139394
Cluster-13504.20499	retrovirus-related Pol polyprotein from transposon TNT 1-94 [Trifolium pratense]	bZIP	-0.23369	0.223089	-0.0731901	-0.0687699	-0.248641	-0.312525	-0.309218	-0.349003	0.0664695	-0.104542	0.170588	-0.278138	0.461082	-0.378781	-0.417891	-0.419766	-0.239176	-0.0659547	-0.0922841	0.193936	-0.366004	-0.131497	-0.422341	0.355496	-0.180917	-0.27488	-0.220711	-0.0713628	-0.237012	-0.185238
Cluster-13504.20518	probable WRKY transcription factor 7, partial [Chenopodium quinoa]	WRKY	-0.223236	0.193266	0.140024	0.107223	-0.35358	-0.164833	-0.187864	-0.197214	-0.0411905	-0.0134765	0.269854	0.0337681	0.415345	-0.447041	-0.0482081	-0.0950408	-0.102029	0.0601499	-0.0149354	0.213526	-0.0210152	-0.135549	-0.00866982	0.358945	-0.0246976	-0.321339	-0.248863	-0.101611	-0.181884	-0.105542
Cluster-13504.20540	histone-lysine N-methyltransferase ATXR4 [Prunus avium]	SET	0.356326	-0.300886	-0.314647	-0.274877	0.503484	0.33242	0.336614	0.266004	-0.330146	-0.0883715	0.16221	-0.0148606	-0.229854	0.673985	-0.025037	0.236352	0.255401	-0.345461	0.263893	-0.266716	-0.0593464	0.325508	-0.19887	0.148018	-0.130246	0.419247	0.386486	0.353811	0.343248	0.321556
Cluster-13504.20544	AP2/ERF domain [Macleaya cordata]	AP2/ERF->AP2/ERF-ERF	-0.336622	-0.182549	-0.129503	-0.156079	-0.35455	-0.505006	-0.505188	-0.486534	-0.0513093	0.140235	-0.257884	-0.388521	-0.202531	-0.366489	-0.302194	-0.43653	-0.387918	-0.0282076	-0.41809	0.24378	-0.317983	-0.415944	0.0109853	-0.188669	-0.0576887	-0.440218	-0.458602	-0.298782	-0.473813	-0.450267
Cluster-13504.20550	probable N-acetyltransferase HLS1 [Camellia sinensis]	GNAT	0.146674	-0.282042	-0.176029	-0.194647	0.626747	0.0453466	0.0982448	0.0589807	-0.269294	-0.0220988	0.127178	-0.189511	-0.331958	0.41228	-0.0603548	-0.0341195	0.0567764	-0.25596	-0.0629045	-0.110259	-0.175621	-0.0674701	-0.0786172	-0.111155	-0.105821	0.32989	0.186523	-7.76922e-05	0.0261131	-0.048711
Cluster-13504.20559	transcription factor bHLH4 [Diospyros kaki]	bHLH	-0.0208414	0.261599	0.146155	0.107738	-0.463979	-0.0519863	-0.131301	-0.0627645	-0.0245465	-0.0421762	-0.220298	0.251861	0.0306246	-0.0912709	-0.0469585	0.0592833	-0.0598838	0.192029	-0.0192056	-0.0881088	0.142733	0.0169978	0.249099	-0.151847	-0.0134955	-0.199751	-0.166701	0.0946818	-0.0474407	0.0405473
Cluster-13504.20567	PREDICTED: NAC domain-containing protein 17-like [Pyrus x bretschneideri]	NAC	0.326	-0.0305552	-0.353144	-0.33279	0.615553	0.229956	0.232951	0.154618	-0.310348	-0.11748	0.27222	-0.102329	-0.144643	0.510476	-0.195473	0.0215589	0.102742	-0.294163	0.197529	-0.0701638	-0.251322	0.263395	-0.241551	0.107283	0.0231001	0.523382	0.434364	0.31205	0.279	0.241517
Cluster-13504.20579	PREDICTED: protein NLP2 [Beta vulgaris subsp. vulgaris]	RWP-RK	-0.243616	0.0268813	-0.204611	-0.167949	-0.270273	-0.320773	-0.330726	-0.336804	0.117673	-0.164036	0.0807563	-0.384934	0.281984	-0.272569	-0.514412	-0.504177	-0.317702	-0.0547141	-0.19686	0.0116081	-0.411418	-0.181668	-0.402705	0.298852	-0.199615	-0.328297	-0.327879	-0.14097	-0.338219	-0.258316
Cluster-13504.20590	hypothetical protein C5167_034960 [Papaver somniferum]	WRKY	-0.229469	0.0867792	-0.106499	-0.0926789	-0.410227	-0.303624	-0.305146	-0.336128	0.223688	-0.118238	0.0343224	-0.278231	0.382819	-0.402956	-0.393157	-0.382948	-0.252219	-0.0193013	-0.0872661	0.00983208	-0.306342	-0.109163	-0.31294	0.28468	-0.177134	-0.349096	-0.288808	-0.0592999	-0.244805	-0.189872
Cluster-13504.20614	PREDICTED: dehydration-responsive element-binding protein 1D-like [Nelumbo nucifera]	AP2/ERF->AP2/ERF-ERF	0.1449	-0.257113	-0.2979	-0.254451	0.183917	0.103338	0.0546087	0.0794362	-0.205287	-0.157797	-0.190536	-0.116704	-0.224682	0.370189	-0.240821	-0.0350564	0.0430657	-0.172885	-0.00858648	-0.223777	-0.152495	0.0926393	-0.103145	0.0905827	-0.145033	0.13679	0.0817232	0.0375122	0.0928306	0.137405
Cluster-13504.20633	zinc finger CCCH domain-containing protein 30-like [Cynara cardunculus var. scolymus]	C3H	0.0323893	0.255667	0.388604	0.415676	-0.351692	0.145203	0.106452	0.171768	-0.0422262	0.301144	-0.261875	0.491514	-0.192782	-0.112576	0.489869	0.372468	0.0349216	0.404292	0.0125008	-0.106609	0.565773	0.0228218	0.624218	-0.475618	0.245302	-0.0587939	-0.0367075	0.079324	0.0523536	0.0421796
Cluster-13504.20637	PREDICTED: transcription factor MYC3-like [Nicotiana tabacum]	bHLH	0.245493	-0.094799	0.0736688	0.121404	0.241979	0.24299	0.244751	0.298483	-0.0325884	-0.151715	0.113863	0.104558	-0.064255	0.332174	0.0636804	0.055376	0.261095	-0.0200055	0.0272544	-0.175562	0.121529	0.0815583	-0.0233766	-0.113265	-0.0149054	0.282265	0.145332	0.0324252	0.0468954	0.0507291
Cluster-13504.20649	PREDICTED: telomere repeat-binding factor 1 [Beta vulgaris subsp. vulgaris]	MYB->MYB-related	-0.192185	0.0898033	0.202358	0.207933	-0.71866	-0.190578	-0.241762	-0.148981	0.28769	0.140154	-0.263848	0.0983754	0.0829522	-0.534561	0.0204915	-0.0787928	-0.0209504	0.227812	-0.172604	0.191715	0.145025	-0.172315	0.213906	-0.0974577	-0.0375233	-0.545798	-0.477735	-0.203101	-0.314899	-0.203745
Cluster-13504.20669	protein SET DOMAIN GROUP 40-like [Chenopodium quinoa]	SET	0.199051	-0.0137491	-0.0962554	-0.0487134	0.029914	0.235484	0.169364	0.222301	-0.0658753	-0.177038	0.117254	0.0664	0.0386269	0.31076	-0.193178	0.0102429	0.180493	-0.0501469	0.102459	-0.245625	-0.0142278	0.211551	-0.108787	0.285372	-0.166262	0.106167	0.0419625	0.208261	0.072399	0.179684
Cluster-13504.20711	hypothetical protein L484_017551 [Morus notabilis]	BES1	-0.16625	0.0599382	-0.12728	-0.138872	-0.389962	-0.114362	-0.145878	-0.158612	0.0503194	0.13561	-0.0400175	-0.13507	0.0915024	-0.441503	-0.112419	-0.139698	-0.235117	0.19118	-0.0638704	0.111316	-0.123142	-0.0950205	0.158531	-0.00349598	0.306092	-0.215179	-0.15884	0.0521434	-0.11855	-0.117707
Cluster-13504.20712	hypothetical protein GOBAR_AA30058 [Gossypium barbadense]	BES1	-0.233322	0.0995334	0.0407285	0.0823908	-0.634329	-0.10226	-0.149087	-0.102991	0.139795	0.163008	-0.201853	-0.00984733	0.111153	-0.576088	-0.0051829	-0.0755064	-0.217983	0.348666	-0.123399	0.143977	0.0644093	-0.132664	0.318476	-0.0909987	0.299654	-0.41988	-0.339577	-0.119397	-0.197291	-0.130346
Cluster-13504.20778	transcription factor VOZ1 [Arachis hypogaea]	VOZ	-0.256147	0.247782	0.191829	0.259031	-0.498674	-0.130784	-0.184224	-0.0809772	0.321311	-0.169781	-0.209097	-0.0104724	0.244988	-0.432883	-0.225184	-0.316529	-0.150712	0.412305	-0.229616	-0.0702235	0.028528	-0.164065	-0.122386	-0.0490537	-0.0892045	-0.419623	-0.414428	-0.221912	-0.373158	-0.248856
Cluster-13504.20784	PREDICTED: G-box-binding factor 1 [Populus euphratica]	bZIP	0.0305232	-0.10719	0.0675377	0.0762334	0.202148	0.0996943	0.079871	0.129367	-0.00481508	-0.0193371	-0.284288	0.121615	-0.351527	0.32298	0.142465	0.134023	0.00466989	0.336562	-0.138065	-0.229409	0.210345	-0.0614316	0.268489	-0.289632	0.187227	0.0763005	-0.0109234	-0.0685899	-0.00712584	-0.0144607
Cluster-13504.20806	zinc finger CCCH domain-containing protein 32-like [Chenopodium quinoa]	C3H	0.342106	0.0723887	0.133064	0.146591	-0.163335	0.469975	0.425429	0.467972	-0.0235368	0.0670029	-0.187235	0.524684	-0.255461	0.119532	0.515495	0.633655	0.354196	0.228386	0.341039	-0.0810759	0.558127	0.388407	0.710731	-0.352024	0.3546	0.232002	0.291825	0.277105	0.41834	0.396129
Cluster-13504.20808	PREDICTED: wiskott-Aldrich syndrome protein homolog 1 [Beta vulgaris subsp. vulgaris]	SWI/SNF-BAF60b	-0.0940985	0.306509	0.0618074	0.100957	-0.293195	-0.0975666	-0.12873	-0.1295	-0.01259	-0.148303	0.0612397	-0.0434554	0.357231	-0.182661	-0.24405	-0.15143	-0.145746	0.0631753	0.017589	-0.0276527	-0.0897737	0.048941	-0.112368	0.206048	-0.0823947	-0.147827	-0.0797035	0.0497957	-0.0610276	-0.0343995
Cluster-13504.20824	LOB domain-containing protein 37-like [Prunus avium]	LOB	0.375624	0.0471276	-0.140117	-0.150895	-0.0376818	0.275049	0.245909	0.16611	0.010604	-0.0578584	0.291496	0.170688	0.0544112	0.106908	-0.0508351	0.209352	0.286336	-0.183096	0.442737	-0.0405899	0.00262724	0.41736	-0.0692431	0.281743	-0.148677	0.229163	0.268817	0.584472	0.304301	0.350389
Cluster-13504.20831	PREDICTED: protein CHROMATIN REMODELING 5 [Nicotiana attenuata]	SNF2	0.342691	-0.286178	-0.333871	-0.265147	0.594251	0.27742	0.327232	0.25467	-0.237365	-0.100942	0.380025	-0.156764	-0.163135	0.673453	-0.0789264	0.119427	0.171535	-0.294725	0.179217	-0.333541	-0.158696	0.270052	-0.0744151	0.0395356	0.0218888	0.517806	0.397186	0.301003	0.296217	0.188739
Cluster-13504.20833	protein CHROMATIN REMODELING 5-like [Chenopodium quinoa]	SNF2	-0.312883	-0.0564725	-0.0512327	0.0326339	-0.37647	-0.335282	-0.360551	-0.293857	-0.0109653	-0.055902	-0.195417	-0.208725	-0.0112792	-0.14477	-0.268091	-0.330459	-0.428722	0.112162	-0.32544	-0.157064	-0.102925	-0.280729	-0.10077	-0.0178627	-0.145557	-0.418841	-0.442288	-0.209931	-0.396244	-0.353596
Cluster-13504.20897	hypothetical protein BVRB_010830 [Beta vulgaris subsp. vulgaris]	C2C2->C2C2-CO-like	-0.116757	-0.0864424	0.125565	0.118972	-0.333016	-0.24356	-0.223885	-0.199364	-0.0951541	0.322676	-0.247952	-0.0246065	-0.0496997	-0.230418	0.09323	-0.00218795	-0.132134	-0.030996	-0.198765	-0.0357049	0.0719107	-0.227457	0.222684	-0.163008	-0.0842813	-0.301725	-0.257564	-0.223842	-0.178244	-0.206081
Cluster-13504.20913	transcription factor RAX2-like [Manihot esculenta]	MYB->MYB-related	-0.145309	0.0404506	0.0127992	0.00850727	0.0299712	-0.156898	-0.160354	-0.166329	-0.181059	0.0207762	0.0536179	-0.0966808	0.234141	0.0575575	-0.189043	-0.165614	-0.110986	-0.22765	-0.05808	0.0378265	-0.158323	-0.0769645	-0.284128	0.513033	-0.226909	-0.093432	-0.0756805	-0.121054	-0.0620528	-0.0275774
Cluster-13504.20920	hypothetical protein BVRB_4g092350 [Beta vulgaris subsp. vulgaris]	GRAS	0.275414	-0.132254	-0.201035	-0.191503	0.725353	0.168395	0.227461	0.172236	-0.19149	-0.096319	0.520756	-0.205008	-0.0738802	0.508609	-0.124316	-0.0880986	0.227127	-0.215523	0.0223367	-0.0886073	-0.256555	0.037525	-0.27988	0.0711565	0.0276152	0.515652	0.328491	0.151815	0.0813496	0.0252912
Cluster-13504.20921	dof zinc finger protein DOF4.6-like isoform X1 [Spinacia oleracea]	C2C2->C2C2-Dof	0.140744	-0.025823	-0.31167	-0.312062	0.512696	-0.0435572	-0.00972661	-0.106832	-0.199169	-0.0251533	0.422821	-0.292119	0.123581	0.360476	-0.369266	-0.209904	-0.00444253	-0.378177	0.0718745	-0.101433	-0.44552	0.0569842	-0.424788	0.245156	-0.159476	0.273355	0.185107	0.240409	0.0157186	-0.0167895
Cluster-13504.20922	unnamed protein product, partial [Vitis vinifera]	C2C2->C2C2-Dof	0.0816089	0.229841	0.234631	0.234843	-0.392595	0.165589	0.12282	0.19631	0.126757	-0.00106525	-0.254825	0.382556	-0.0885148	-0.166054	0.276613	0.273273	0.151198	0.31818	0.113019	0.0498406	0.429315	0.132298	0.410988	-0.40151	0.162107	0.0266256	0.0672616	0.107838	0.0877804	0.076672
Cluster-13504.20940	SWI/SNF complex component like [Actinidia chinensis var. chinensis]	SWI/SNF-BAF60b	0.114993	0.0900241	0.0605186	0.0678311	-0.215089	0.18272	0.125922	0.178982	0.0230059	-0.132174	-0.0451388	0.166228	0.128408	0.0774155	-0.120134	0.0508275	0.127268	0.0249662	0.139237	-0.186058	0.0967967	0.232282	0.0229781	0.201545	-0.21508	0.0622028	0.0611272	0.0776436	0.100195	0.192683
Cluster-13504.20944	NAC domain-containing protein 2-like [Chenopodium quinoa]	NAC	-0.0282712	-0.134717	-0.425773	-0.445338	0.43417	0.0117323	0.00131629	-0.0342963	-0.136826	-0.26351	0.298047	-0.351367	0.0120394	0.260783	-0.339557	-0.251234	-0.132768	-0.149775	-0.0130256	0.0612826	-0.416168	-0.0165059	-0.388445	0.251916	0.0887089	0.18977	0.119878	0.0254511	0.0133909	0.0154015
Cluster-13504.20947	transcription factor bZIP7 [Diospyros kaki]	bZIP	-0.18007	0.470753	0.712653	0.678663	-0.384934	-0.037899	-0.0408149	0.0424591	0.212461	0.234426	-0.183571	0.574386	0.143024	-0.37725	0.606834	0.244593	0.0614703	0.463976	-0.101632	0.147212	0.639309	-0.182116	0.234913	-0.35252	-0.0227949	-0.306474	-0.258348	-0.154849	-0.171819	-0.157491
Cluster-13504.2097	hypothetical protein Saspl_010637 [Salvia splendens]	C2C2->C2C2-Dof	0.0958765	0.0334029	0.147107	0.253691	-0.0414333	0.118694	0.134982	0.183016	0.0636418	-0.125598	-0.0267313	0.108298	0.121541	0.0240413	0.0225498	-0.00844563	0.15998	0.0966059	-0.0240192	-0.130501	0.157483	0.030322	-0.121101	-0.0200526	-0.127245	-0.0407555	-0.0673258	-0.0799134	-0.057385	-0.0348039
Cluster-13504.20970	unnamed protein product, partial [Vitis vinifera]	C2C2->C2C2-GATA	0.020962	0.290029	0.323031	0.307796	-0.345766	0.188837	0.154886	0.221977	0.0835045	0.139883	-0.213822	0.462274	-0.0492485	-0.204387	0.436421	0.343477	0.11411	0.557415	0.0211965	-0.00805496	0.514589	0.0125946	0.53417	-0.372444	0.319446	-0.0801638	-0.0450071	-0.00183859	0.0785317	0.0982061
Cluster-13504.21012	Transcription factor MYBS3 [Vitis vinifera]	MYB->MYB-related	0.0889366	-0.26544	-0.407571	-0.3728	0.636879	0.0107407	0.0533483	-0.0285328	-0.272874	-0.181964	0.172898	-0.40383	-0.176968	0.466119	-0.3074	-0.20561	-0.0282557	-0.16395	-0.0742196	-0.0564456	-0.401253	-0.0103341	-0.401428	0.0746154	-0.000213318	0.332196	0.235952	0.0387795	0.0455939	-0.0301871
Cluster-13504.21023	mannose-1-phosphate guanyltransferase alpha [Citrus clementina]	E2F-DP	-0.116635	0.0432766	0.326368	0.325985	-0.398422	0.0136095	0.00839262	0.0693078	0.113273	0.207928	-0.309142	0.338054	-0.213841	-0.319292	0.561842	0.335934	-0.00957874	0.458854	-0.0762262	0.0469911	0.534881	-0.131205	0.639844	-0.493694	0.389403	-0.236442	-0.182701	-0.118746	-0.049748	-0.0813713
Cluster-13504.21024	PREDICTED: BTB/POZ and MATH domain-containing protein 1-like [Nelumbo nucifera]	TRAF	-0.195535	0.0952533	-0.0929182	-0.0817047	-0.140611	-0.208065	-0.201334	-0.233741	0.116757	-0.202016	0.307105	-0.317697	0.443247	-0.315999	-0.437673	-0.456303	-0.222276	-0.026212	-0.111192	0.0200701	-0.360234	-0.115604	-0.42878	0.369905	-0.104355	-0.175562	-0.19271	-0.0650619	-0.257913	-0.208213
Cluster-13504.21049	probable inactive purple acid phosphatase 1 isoform X1 [Hevea brasiliensis]	AP2/ERF->AP2/ERF-ERF	-0.419621	0.00349877	0.131619	0.172781	-0.527428	-0.390941	-0.39126	-0.327187	0.337743	-0.021169	-0.369829	-0.175938	-0.069726	-0.585605	-0.09848	-0.353978	-0.302843	0.336309	-0.372909	0.207569	-0.0140879	-0.383191	0.0123547	-0.315963	0.00227352	-0.534474	-0.52668	-0.356333	-0.478127	-0.42251
Cluster-13504.21065	unnamed protein product, partial [Vitis vinifera]	B3->B3-ARF	0.0476292	0.36828	0.377911	0.393867	-0.259223	0.21585	0.141876	0.237646	0.0515628	-0.104018	-0.16124	0.410463	0.0125296	-0.130715	0.195022	0.199862	0.119636	0.400512	0.033684	-0.106535	0.406499	0.0778564	0.43917	-0.208545	0.264405	0.0226357	-0.00491184	0.0389824	0.0541617	0.126739
Cluster-13504.21068	auxin-responsive protein IAA13-like [Solanum pennellii]	AUX/IAA	-0.00297746	0.0601646	0.125948	0.228252	-0.253038	0.0935135	0.0626977	0.139327	0.0786937	-0.0549101	-0.143111	0.137324	0.0304408	-0.0438532	0.0463954	0.0295623	0.0662486	0.203779	-0.0527649	-0.115105	0.187813	-0.0019229	0.0399474	-0.0678642	-0.101178	-0.189512	-0.181797	-0.111725	-0.110219	-0.0427128
Cluster-13504.2107	hypothetical protein CDL12_11600 [Handroanthus impetiginosus]	OFP	-0.0519429	0.271726	0.349901	0.379712	-0.0950053	0.0672282	0.0151423	0.0677894	-0.0429824	-0.0322751	-0.108226	0.286494	0.04045	0.0145969	0.144132	0.0424926	-0.0699505	0.303126	-0.0757805	-0.187645	0.316565	-0.0372478	0.101686	-0.123439	0.0503638	-0.0266413	-0.0584899	0.0267962	-0.0624407	-0.0395249
Cluster-13504.21073	hypothetical protein BVRB_5g102030 [Beta vulgaris subsp. vulgaris]	C3H	0.0325407	-0.0549324	-0.227789	-0.21747	0.280116	0.0376484	0.031875	0.0394664	-0.167708	-0.265438	0.157025	-0.268953	0.0414337	0.16887	-0.340825	-0.285944	0.0373244	-0.0260197	-0.112558	0.110313	-0.319239	-0.0390051	-0.348954	0.118354	-0.0485039	0.192826	0.0713114	0.0340871	-0.102987	-0.0698301
Cluster-13504.21095	nuclear transcription factor Y subunit C-3-like [Chenopodium quinoa]	NF-Y->NF-YC	-0.243508	-0.0128901	-0.196461	-0.194834	-0.191714	-0.257587	-0.27832	-0.279309	0.0965917	-0.171624	-0.157481	-0.310581	0.035052	-0.222295	-0.40116	-0.393927	-0.250769	0.0676934	-0.188284	0.235756	-0.329361	-0.148257	-0.320946	0.0575898	-0.129142	-0.257461	-0.234957	-0.151796	-0.239385	-0.174405
Cluster-13504.21153	putative transcription regulator SWI/SNF-BAF60b family [Medicago truncatula]	SWI/SNF-BAF60b	-0.33362	0.144937	0.0796964	0.181568	-0.415164	-0.329411	-0.337716	-0.267602	0.157959	-0.170613	-0.207967	-0.164381	0.220034	-0.370993	-0.251876	-0.397706	-0.291848	0.219988	-0.301354	0.127546	-0.0902271	-0.26866	-0.241503	0.00602432	-0.160881	-0.436346	-0.448952	-0.234297	-0.447766	-0.389215
Cluster-13504.21154	histone-lysine N-methyltransferase ASHH2-like [Chenopodium quinoa]	SET	0.172605	-0.0637878	-0.347371	-0.298074	0.477532	0.0290328	0.0814707	-0.0310362	-0.211358	-0.144328	0.448261	-0.336358	0.235477	0.353873	-0.360922	-0.197219	0.00246388	-0.446853	0.139974	-0.0905282	-0.45492	0.179422	-0.494099	0.362445	-0.175949	0.362686	0.304748	0.21791	0.160475	0.0823325
Cluster-13504.21155	zinc finger BED domain-containing protein RICESLEEPER 2-like [Spinacia oleracea]	B3->B3	-0.0826689	0.091424	0.0837321	0.103999	-0.449413	-0.0401393	-0.0962661	0.016674	0.0233822	0.0248289	-0.210003	0.0906564	-0.0443623	-0.147635	-0.0514323	-0.0473561	-0.0878681	0.279051	-0.168649	-0.201688	0.125469	-0.0801757	0.339661	-0.129253	0.067977	-0.196831	-0.259029	-0.0813677	-0.188008	-0.111547
Cluster-13504.21187	Transcription factor VIP1 [Vitis vinifera]	bZIP	-0.270621	0.0653294	0.215943	0.212151	-0.688101	-0.268631	-0.27209	-0.206569	0.235728	0.463044	-0.274849	0.0608533	-0.0215498	-0.584624	0.204566	0.0078448	-0.169174	0.28504	-0.248603	0.0616023	0.178361	-0.309136	0.614265	-0.306104	0.328906	-0.52045	-0.47543	-0.277711	-0.304357	-0.284289
Cluster-13504.21219	Anthocyanin regulatory C1 protein [Actinidia chinensis var. chinensis]	MYB->MYB	0.572507	-0.0565145	-0.224749	-0.228755	0.639758	0.547994	0.562096	0.444987	-0.245528	-0.0861652	0.370686	0.165176	-0.0443286	0.66115	0.105761	0.372087	0.46463	-0.391375	0.529732	-0.162779	-0.0104401	0.561629	-0.146743	0.134187	-0.0201288	0.757433	0.764036	0.512643	0.637943	0.558908
Cluster-13504.21236	PREDICTED: basic leucine zipper 43 [Beta vulgaris subsp. vulgaris]	bZIP	-0.135908	-0.147126	0.117953	0.102278	-0.212542	-0.187262	-0.172647	-0.170156	-0.0563154	0.0510778	-0.203194	-0.0203835	-0.244664	-0.228121	0.155356	-0.0185812	-0.205342	0.0339638	-0.167236	0.0120593	0.110721	-0.183347	0.126598	-0.311353	-0.0423582	-0.200306	-0.193672	-0.125304	-0.190634	-0.211306
Cluster-13504.21274	PREDICTED: nuclear transcription factor Y subunit A-1-like isoform X2 [Pyrus x bretschneideri]	NF-Y->NF-YA	-0.392826	-0.0791677	0.281337	0.294639	-0.567276	-0.265012	-0.261698	-0.177737	0.263127	0.143293	-0.494494	0.0673464	-0.220328	-0.563368	0.341165	-0.0162416	-0.208803	0.566201	-0.388504	0.176806	0.331954	-0.441157	0.479413	-0.519632	0.351572	-0.566855	-0.549536	-0.40959	-0.413437	-0.391812
Cluster-13504.21277	hypothetical protein BVRB_5g107120 [Beta vulgaris subsp. vulgaris]	bZIP	-0.123622	0.0793192	0.193059	0.263652	-0.465449	-0.0402036	-0.0934849	0.000430975	0.144657	-0.140005	-0.205536	0.1023	-0.0404774	-0.218187	0.00142509	-0.0968613	-0.126096	0.370227	-0.189217	-0.170465	0.219034	-0.130059	0.182598	-0.226114	0.0274282	-0.311904	-0.340413	-0.0943653	-0.270803	-0.181851
Cluster-13504.21325	transcription termination factor MTERF2, chloroplastic-like [Lactuca sativa]	mTERF	-0.0725139	-0.0216986	0.335586	0.333044	-0.286826	-0.0632835	-0.0821425	0.00949819	0.0173689	0.0303364	-0.369108	0.21691	-0.256503	-0.134151	0.223143	0.0880051	-0.0139027	0.182164	-0.170603	-0.0870413	0.3218	-0.139114	0.290563	-0.446883	-0.0893493	-0.195174	-0.199836	-0.150782	-0.177572	-0.17776
Cluster-13504.21326	PREDICTED: trihelix transcription factor ASIL1-like [Juglans regia]	Trihelix	-0.303414	0.143921	0.25212	0.271436	-0.0145453	-0.170768	-0.208214	-0.144547	-0.0403271	-0.154254	-0.248198	0.00412944	-0.118746	-0.0884105	-0.0479091	-0.259234	-0.281103	0.531158	-0.42004	-0.0964825	0.125104	-0.368752	0.00189231	-0.306304	0.082996	-0.200068	-0.305618	-0.253612	-0.379235	-0.351771
Cluster-13504.21329	Tub family protein [Handroanthus impetiginosus]	TUB	-0.0579904	0.175374	0.191075	0.208824	-0.582079	0.011567	-0.0392059	0.00611636	0.0641744	0.0742969	-0.204458	0.246505	-0.0506443	-0.34361	0.155246	0.0954229	-0.101067	0.377182	-0.0430452	-0.0425218	0.315764	-0.0350333	0.361723	-0.270846	0.0483875	-0.247053	-0.21815	0.0401948	-0.0989239	-0.0242482
Cluster-13504.21338	Transcription factor Dp-1 [Cajanus cajan]	E2F-DP	0.174293	0.1855	-0.0387085	-0.0156835	-0.0936738	0.19176	0.124308	0.10204	-0.0923576	-0.171128	0.113683	0.135483	0.233009	0.142056	-0.211618	0.033407	0.103767	-0.10301	0.250262	-0.229939	-0.0297542	0.331541	-0.226404	0.364958	-0.240551	0.0758955	0.142984	0.276416	0.197187	0.280323
Cluster-13504.21348	GATA transcription factor 24-like isoform X2 [Chenopodium quinoa]	Tify	-0.0315906	0.191985	-0.0243565	0.0459403	-0.35242	-0.0272687	-0.0835579	-0.0440715	0.203822	-0.132542	0.0031431	-0.0600825	0.301475	-0.135149	-0.365425	-0.218297	-0.0409176	0.0917326	-0.00419438	-0.185263	-0.136396	0.0833349	-0.12982	0.222947	-0.0997219	-0.224314	-0.2054	0.053618	-0.134331	-0.0278886
Cluster-13504.21379	auxin-responsive protein IAA14 [Sesamum indicum]	AUX/IAA	-0.211579	0.136264	0.232924	0.190195	-0.28044	-0.167609	-0.187818	-0.155113	-0.00203946	0.597076	-0.235683	0.142194	-0.114707	-0.304463	0.251515	0.0467644	-0.169216	0.299717	-0.249811	0.0363813	0.184766	-0.282955	0.620153	-0.364683	0.403714	-0.252187	-0.255496	-0.172626	-0.184683	-0.194946
Cluster-13504.21411	homeobox protein knotted-1-like LET12 [Helianthus annuus]	HB->HB-other	-0.428602	0.19924	0.179745	0.157609	-0.558809	-0.373136	-0.410474	-0.325873	0.255259	-0.0784121	-0.12473	-0.160011	0.33265	-0.498667	-0.333801	-0.477032	-0.303038	0.25933	-0.369	0.050669	-0.16839	-0.34411	-0.146048	0.154883	-0.172353	-0.523026	-0.520286	-0.35403	-0.469323	-0.361957
Cluster-13504.21503	hypothetical protein MANES_14G000700 [Manihot esculenta]	TAZ	0.0628387	-0.208794	-0.260051	-0.26026	0.142016	-0.118545	-0.123703	-0.136081	-0.236175	0.0131284	0.0474368	-0.18752	-0.232929	0.417046	-0.21086	-0.0811287	-0.118569	-0.435386	-0.0419266	-0.209615	-0.259502	-0.00934397	-0.0841684	0.0245327	-0.218684	0.0537841	-0.0175614	0.0882976	-0.0321598	-0.0464005
Cluster-13504.2151	NAC domain-containing protein 86-like [Chenopodium quinoa]	NAC	-0.0901366	0.377656	0.341805	0.347771	-0.20787	-0.0316571	-0.0520356	0.0286419	0.0262609	6.93468e-05	-0.10773	0.168536	-0.0403249	-0.197878	0.122792	0.00510682	-0.0581712	0.434807	-0.170874	0.0392246	0.224423	-0.146934	0.354806	-0.219105	0.215487	-0.109837	-0.147286	-0.0914371	-0.145361	-0.130598
Cluster-13504.21519	LOW QUALITY PROTEIN: pentatricopeptide repeat-containing protein At5g59600-like [Quercus suber]	GARP->GARP-G2-like	-0.109669	-0.295343	-0.0165595	0.00277841	-0.25966	-0.193581	-0.123311	-0.158755	0.0403544	0.21014	-0.292771	-0.0894415	-0.336829	-0.257543	0.289564	0.153864	-0.0583627	0.0282281	-0.100031	0.126004	0.141267	-0.177848	0.469627	-0.382121	0.25217	-0.242235	-0.189033	-0.165411	-0.0814775	-0.153876
Cluster-13504.2155	hypothetical protein GOBAR_AA15425 [Gossypium barbadense]	bZIP	-0.131401	0.339682	0.35259	0.2704	-0.178533	-0.118255	-0.151175	-0.108356	-0.00662493	-0.0166767	-0.0862558	0.177956	0.0729804	-0.190555	-0.0298239	-0.122913	-0.123104	0.193014	-0.174884	-0.00566884	0.0718292	-0.163844	-0.014903	-0.163361	0.0219762	-0.17691	-0.174625	-0.121875	-0.170513	-0.129353
Cluster-13504.21588	PREDICTED: uncharacterized protein LOC108999617 [Juglans regia]	C2H2	-0.266791	0.223505	0.0741373	0.0875982	-0.494488	-0.0994493	-0.159649	-0.136204	0.231286	-0.0376868	0.0218796	-0.0143781	0.352023	-0.433549	-0.193323	-0.216345	-0.21581	0.349781	-0.087467	-0.0870838	-0.0175229	-0.0825811	-0.0911264	0.204656	0.0989272	-0.414926	-0.342481	-0.0588389	-0.213205	-0.0759881
Cluster-13504.21599	NAC domain-containing protein 21/22-like [Momordica charantia]	NAC	-0.238278	0.193629	0.157207	0.2018	-0.293627	-0.158586	-0.156306	-0.0886223	0.515445	-0.130628	-0.167861	-0.106872	0.129915	-0.332349	-0.200825	-0.334914	-0.189993	0.260155	-0.189296	-0.11744	-0.0494011	-0.158497	-0.149909	-0.0844257	-0.0766015	-0.291412	-0.30568	-0.199038	-0.289798	-0.229571
Cluster-13504.21609	transcription activator GLK1-like [Coffea arabica]	GARP->GARP-G2-like	-0.124482	0.354042	0.487055	0.509537	-0.34977	-0.0315779	-0.0632229	0.0210515	-0.0340429	0.0532973	-0.226111	0.342981	-0.012536	-0.225735	0.263611	0.082434	-0.0635398	0.403257	-0.173194	-0.117229	0.424802	-0.155469	0.410803	-0.358835	0.102266	-0.158606	-0.180415	-0.109026	-0.132364	-0.120005
Cluster-13504.21624	PREDICTED: protein indeterminate-domain 9-like [Nicotiana attenuata]	C2H2	0.275768	0.095205	-0.0368661	0.0195099	-0.249699	0.267592	0.217617	0.226267	-0.0341871	0.0550125	0.00674472	0.264905	-0.0571072	0.138	0.033016	0.23412	0.197889	0.0683989	0.225218	-0.313109	0.221509	0.317525	0.178374	0.0273991	-0.125202	0.121186	0.130235	0.366989	0.186318	0.236989
Cluster-13504.21637	hypothetical protein BVRB_7g163130 [Beta vulgaris subsp. vulgaris]	TRAF	-0.386834	0.0907829	0.265763	0.326678	-0.624257	-0.277112	-0.306796	-0.207145	0.195519	-0.0235802	-0.291036	0.0148023	0.0287302	-0.51673	0.0430766	-0.225843	-0.278466	0.440113	-0.374576	8.85187e-06	0.197466	-0.364992	0.152977	-0.257626	0.0112225	-0.546098	-0.558995	-0.333692	-0.488203	-0.425791
Cluster-13504.21647	putative NAC domain class transcription factor [Tamarix hispida]	NAC	0.358523	-0.0248446	-0.324774	-0.307117	0.635283	0.370177	0.344192	0.287163	-0.227621	-0.264292	0.24289	0.00594005	0.0189496	0.656157	-0.163164	0.133316	0.143741	-0.269089	0.338875	-0.236925	-0.167232	0.417326	-0.292717	0.28201	2.75029e-05	0.556175	0.536493	0.344002	0.445752	0.406132
Cluster-13504.21649	NF-X1-type zinc finger protein NFXL2 [Hevea brasiliensis]	NF-X1	0.131273	0.065852	-0.208438	-0.197487	0.528157	0.155286	0.180192	0.11862	-0.173594	-0.183673	0.661038	-0.16927	0.216093	0.335872	-0.224163	-0.134733	0.0586685	-0.185391	0.107951	-0.0879222	-0.272255	0.127077	-0.354685	0.332662	-0.00858764	0.419832	0.283805	0.204924	0.135876	0.112347
Cluster-13504.21666	unnamed protein product [Coffea canephora]	Trihelix	-0.401159	0.355776	0.337922	0.329923	-0.511596	-0.292265	-0.313209	-0.272074	0.0902643	0.192725	-0.00849689	0.0691581	0.313458	-0.557426	-0.0122529	-0.22016	-0.307725	0.462438	-0.303206	0.0451291	0.114643	-0.353274	0.118006	-0.0100061	0.0783557	-0.443934	-0.4238	-0.226578	-0.35397	-0.297814
Cluster-13504.21700	protein Dr1 homolog isoform X1 [Carica papaya]	NF-Y->NF-YB	-0.388959	0.050824	0.0285478	0.0211518	-0.33308	-0.356319	-0.381181	-0.361574	0.22402	-0.161458	-0.0483619	-0.273296	0.29562	-0.431381	-0.369614	-0.476387	-0.307557	0.0922773	-0.249428	0.15986	-0.271305	-0.25901	-0.360696	0.242385	-0.161335	-0.457538	-0.435939	-0.28931	-0.387002	-0.269587
Cluster-13504.21704	L-arabinokinase-like [Spinacia oleracea]	C2H2	0.301261	-0.100946	-0.232514	-0.188587	0.467218	0.345595	0.36348	0.24405	-0.128892	-0.120673	0.226205	-0.0363603	0.237766	0.34722	-0.0767701	0.191237	0.234773	-0.332518	0.430614	-0.198113	-0.145636	0.45308	-0.23553	0.304932	-0.0180796	0.461922	0.507586	0.34421	0.498897	0.44792
Cluster-13504.21711	Salt tolerance 2, putative isoform 1 [Theobroma cacao]	Others	-0.159627	0.0634242	0.228696	0.210451	-0.239878	-0.244402	-0.21792	-0.228408	-0.0715058	0.749034	-0.181643	0.114874	-0.117997	-0.209612	0.255138	0.0306444	-0.156509	-0.0433052	-0.165545	0.128978	0.107369	-0.208693	0.253908	-0.28482	-0.00692396	-0.245321	-0.208851	-0.122995	-0.143258	-0.187386
Cluster-13504.21738	protein indeterminate-domain 9-like [Hevea brasiliensis]	C2H2	0.35512	0.234779	0.145882	0.157668	-0.0686256	0.404599	0.348766	0.332336	-0.077065	0.00218568	0.0255485	0.491802	-0.0545285	0.194429	0.229866	0.39165	0.256717	0.101688	0.353192	-0.29981	0.404923	0.408527	0.226016	-0.123785	-0.0485212	0.332281	0.350273	0.438557	0.370847	0.386089
Cluster-13504.21739	protein indeterminate-domain 9-like [Helianthus annuus]	C2H2	0.100541	-0.0753098	-0.0539119	-0.0371936	-0.324799	0.106854	0.0457241	0.109695	-0.069593	-0.0149948	-0.153588	0.100204	-0.171297	0.0510238	-0.041579	0.0878665	0.0706977	0.0339146	0.0116891	-0.121504	0.117259	0.0718628	0.214278	0.0052596	-0.101056	-0.0649136	-0.0773904	0.0755355	-0.00993418	0.0676758
Cluster-13504.21785	PREDICTED: auxin-induced protein 22B [Nelumbo nucifera]	AUX/IAA	-0.225722	0.10802	0.231168	0.145179	-0.324814	-0.194282	-0.233685	-0.190207	-0.0185455	0.381147	-0.216346	0.11143	-0.140829	-0.301488	0.121799	-0.0278103	-0.207481	0.226524	-0.259554	0.201849	0.113386	-0.278821	0.387157	-0.320737	0.205662	-0.268711	-0.277904	-0.168436	-0.226997	-0.218867
Cluster-13504.21800	pentatricopeptide repeat-containing protein At2g13600-like [Quercus suber]	Trihelix	-0.101785	0.255478	0.448725	0.473581	-0.398859	0.0179834	-0.00884819	0.0953496	0.0560045	0.0546107	-0.299582	0.365454	-0.133261	-0.252839	0.318663	0.176388	-0.0370102	0.491522	-0.14411	-0.0465311	0.480384	-0.128073	0.486792	-0.44729	0.150744	-0.196247	-0.205254	-0.0959201	-0.148923	-0.144913
Cluster-13504.21804	protein NLP7-like [Spinacia oleracea]	RWP-RK	-0.48306	-0.155284	-0.0250712	0.0259864	-0.552921	-0.545576	-0.522265	-0.486903	0.119398	0.235753	-0.224124	-0.385378	-0.0144759	-0.529347	-0.199383	-0.451245	-0.441848	0.0690988	-0.484916	0.120073	-0.230288	-0.487233	0.0413836	-0.139527	-0.0301501	-0.601574	-0.620439	-0.412171	-0.568527	-0.554696
Cluster-13504.21806	NAC transcription factor 56-like [Camellia sinensis]	NAC	-0.300006	0.099791	0.05577	0.0665501	-0.328792	-0.287082	-0.30013	-0.246854	0.287699	-0.213164	0.00213607	-0.252455	0.352442	-0.383303	-0.429719	-0.490442	-0.216559	0.0745472	-0.222511	0.00976059	-0.27623	-0.185562	-0.35054	0.214625	-0.239579	-0.35864	-0.365079	-0.234573	-0.384926	-0.306901
Cluster-13504.21879	LOW QUALITY PROTEIN: PHD finger protein ALFIN-LIKE 7-like [Carica papaya]	Alfin-like	-0.134253	0.0537111	0.00112176	-0.114605	-0.129128	-0.0895583	-0.149882	-0.200186	0.0251121	-0.168317	0.0111886	-0.00565251	0.140812	-0.163252	-0.165628	-0.0930782	-0.177741	-0.00119653	0.0358508	0.0837807	-0.0892984	-0.00915355	-0.0211666	0.151783	-0.00427124	-0.0683945	-0.0134862	-0.0137082	0.0124287	0.0849564
Cluster-13504.21886	hypothetical protein BVRB_5g114620 isoform B [Beta vulgaris subsp. vulgaris]	C2C2->C2C2-Dof	-0.28149	-0.0296262	0.0431134	0.116897	-0.569328	-0.309755	-0.307192	-0.246129	0.15129	-0.0625158	-0.201835	-0.177295	0.160537	-0.482993	-0.179881	-0.319721	-0.212229	0.111207	-0.272288	0.159711	-0.0788363	-0.279003	-0.0847985	0.0222734	-0.151408	-0.497773	-0.481553	-0.302379	-0.408647	-0.337029
Cluster-13504.21904	putative transcription factor bHLH041 [Camellia sinensis]	bHLH	-0.0155046	-0.010694	-0.0155222	0.0126168	-0.0422521	0.0880027	0.0625551	0.185544	-0.00889394	-0.0682379	-0.0521974	-0.0375615	0.00774857	0.124613	-0.0601552	-0.00390941	0.150283	-0.039312	-0.0421691	-0.112267	-0.0112423	0.00210192	-0.0504137	0.184616	-0.0779154	-0.0576933	-0.0865641	-0.0840981	-0.0531456	0.0117044
Cluster-13504.21905	hypothetical protein BVRB_8g187970 [Beta vulgaris subsp. vulgaris]	mTERF	-0.0980569	-0.130921	0.185934	0.195471	-0.407855	-0.0855145	-0.0461806	-0.0136131	0.0920968	0.238599	-0.343064	0.156843	-0.252309	-0.314908	0.448483	0.281401	0.0433703	0.201707	-0.106893	0.111845	0.347302	-0.183108	0.545711	-0.43951	0.264219	-0.317333	-0.245005	-0.215326	-0.0722035	-0.117549
Cluster-13504.21913	hypothetical protein BVRB_4g084470 [Beta vulgaris subsp. vulgaris]	B3->B3-ARF	0.382798	-0.248465	-0.144039	-0.0798866	0.48089	0.439261	0.44267	0.427502	-0.292111	0.0189693	-0.0786196	0.169411	-0.38786	0.621317	0.26446	0.466528	0.278902	-0.227045	0.289841	-0.28714	0.196106	0.394737	0.316901	-0.203989	0.135202	0.517005	0.502833	0.21759	0.502878	0.386986
Cluster-13504.21918	putative NAC domain class transcription factor [Tamarix hispida]	NAC	0.265195	-0.212485	-0.44915	-0.372754	0.474129	0.232341	0.223796	0.159112	-0.322305	-0.152594	0.0678726	-0.151258	-0.230438	0.53586	-0.184272	0.0419125	0.0604792	-0.286367	0.187326	-0.161968	-0.230024	0.30305	-0.258017	0.0293384	-0.0713964	0.409271	0.369995	0.284573	0.283892	0.246768
Cluster-13504.21967	Zinc finger CCCH domain-containing protein [Actinidia chinensis var. chinensis]	C3H	-0.141513	-0.127732	-0.22756	-0.16363	-0.017748	-0.348186	-0.323315	-0.310448	-0.0509607	-0.158848	0.159327	-0.504298	0.181271	0.0447184	-0.578371	-0.557793	-0.206096	-0.307925	-0.285516	-0.0904048	-0.518119	-0.230467	-0.510823	0.373424	-0.389647	-0.231484	-0.326713	-0.163823	-0.407872	-0.348313
Cluster-13504.21972	PREDICTED: GATA transcription factor 7 [Beta vulgaris subsp. vulgaris]	C2C2->C2C2-GATA	-0.11319	-0.218116	-0.145026	-0.106162	-0.0301592	-0.182062	-0.181673	-0.130927	-0.0594266	-0.201502	-0.123733	-0.273761	-0.154969	0.15958	-0.330809	-0.301372	-0.14751	-0.173577	-0.268282	-0.18671	-0.238758	-0.189372	-0.195017	0.00323439	-0.265807	-0.171881	-0.264388	-0.176021	-0.292938	-0.263804
Cluster-13504.21974	transcription factor MYB8-like [Spinacia oleracea]	MYB->MYB-related	0.645033	-0.118798	-0.147587	-0.116331	0.526132	0.607849	0.611226	0.561822	-0.140948	-0.0753194	0.358047	0.296047	-0.142325	0.656072	0.243918	0.502297	0.626214	-0.280126	0.507612	-0.123113	0.187737	0.499524	-0.0281003	0.0474819	0.0200035	0.590643	0.579912	0.415914	0.50013	0.501913
Cluster-13504.21986	uncharacterized protein LOC110698014 [Chenopodium quinoa]	PHD	-0.143371	0.222059	-0.0529644	-0.047983	-0.521168	-0.198255	-0.243942	-0.229391	0.110882	-0.132736	0.0503676	-0.141211	0.344167	-0.361801	-0.396552	-0.305935	-0.160531	0.0644299	-0.0573742	0.0794271	-0.217431	-0.0246662	-0.15254	0.317135	-0.160131	-0.309248	-0.252931	-0.000350537	-0.211917	-0.111412
Cluster-13504.2201	homeobox-leucine zipper protein ATHB-22-like [Cucurbita pepo subsp. pepo]	HB->HB-HD-ZIP	0.000621403	-0.0797326	-0.0772966	-0.112948	-0.0296262	-0.00218827	-0.0127626	-0.0383589	-0.100742	0.0816646	-0.076203	-0.0621424	-0.119292	0.0191521	-0.0569138	-0.000902879	-0.0686324	-0.0198551	-0.0222975	-0.0508979	-0.0256287	-0.0297342	0.182999	-0.0102736	0.00875256	0.0674649	0.0555163	-0.0286244	0.0345895	0.0286466
Cluster-13504.22029	hypothetical protein PRUPE_8G139100 [Prunus persica]	SWI/SNF-BAF60b	0.202257	-0.429429	-0.197055	-0.226312	0.455838	-0.0506027	0.00239829	-0.0289204	-0.28289	-0.0284403	0.0745035	-0.213373	-0.421973	0.402985	0.0121368	0.0217554	0.114399	-0.349678	-0.0814497	-0.0470757	-0.145557	-0.112619	0.0239879	-0.100613	-0.081884	0.208633	0.0971848	0.0202027	-0.0385994	-0.103765
Cluster-13504.22057	trihelix transcription factor ASIL2 [Prunus avium]	Trihelix	-0.35035	0.151855	-0.0250508	-0.0130799	-0.283529	-0.369328	-0.378544	-0.370627	-0.0393376	-0.149252	0.0467728	-0.320131	0.287456	-0.390442	-0.407462	-0.501907	-0.311056	0.105535	-0.291661	0.253284	-0.322278	-0.306359	-0.333159	0.161829	-0.113543	-0.334894	-0.352347	-0.217875	-0.389916	-0.325563
Cluster-13504.22071	histone-lysine N-methyltransferase ASHR2 [Spinacia oleracea]	SET	0.322063	-0.187902	-0.162841	-0.178439	-0.0642951	0.277508	0.236458	0.237846	-0.186103	0.0352532	-0.0906036	0.198585	-0.229437	0.297512	0.117853	0.385684	0.27775	-0.230596	0.316838	-0.0704382	0.129126	0.371602	0.247493	0.00476168	-0.0716221	0.214855	0.267926	0.347845	0.348872	0.362734
Cluster-13504.22085	protein tesmin/TSO1-like CXC 2 isoform X1 [Chenopodium quinoa]	CPP	0.272219	0.0609484	0.0275486	0.0830043	-0.147499	0.432925	0.413946	0.403607	-0.0509928	0.155659	-0.103026	0.416372	-0.152705	0.0767427	0.446839	0.598107	0.289175	0.119244	0.409998	-0.134765	0.46376	0.453112	0.60622	-0.186845	0.312289	0.286842	0.386435	0.338874	0.501059	0.438666
Cluster-13504.22087	NAC domain-containing protein 2-like [Chenopodium quinoa]	NAC	-0.0841414	0.398777	0.320814	0.32676	-0.320327	0.0355206	-0.0634643	0.0427983	0.133876	-0.183035	0.00418287	0.261984	0.325077	-0.0744826	-0.152026	-0.0929177	-0.0214487	0.225379	-0.0216812	-0.191318	0.155449	0.0342605	-0.0627021	0.262139	-0.201831	-0.197101	-0.186732	-0.0164412	-0.124439	0.0161009
Cluster-13504.22094	transcription termination factor MTERF4, chloroplastic-like [Coffea eugenioides]	mTERF	0.0630344	-0.285072	-0.130099	-0.0777591	-0.107581	0.0224939	0.0330536	-0.000111876	-0.123904	-0.0997556	-0.0385568	-0.0819211	-0.0482293	0.116921	-0.0160254	0.105068	0.0578276	-0.160666	0.0841936	-0.0216116	0.00423917	0.0743939	-0.00120872	0.0995833	-0.126618	-0.0477756	-0.0108239	0.0443576	0.04281	0.0680121
Cluster-13504.22098	transcription factor MYC1, partial [Betula luminifera]	bHLH	0.488029	-0.00136444	-0.178062	-0.134724	0.14993	0.600755	0.570669	0.485956	-0.00971234	-0.0929803	0.140957	0.374568	-0.060596	0.335744	0.281788	0.620736	0.359991	-0.0275169	0.640777	-0.155377	0.359339	0.663041	0.16457	0.101028	0.0783794	0.505395	0.61525	0.555449	0.620739	0.583889
Cluster-13504.22124	hypothetical protein CDL12_16632 [Handroanthus impetiginosus]	NAC	-0.101362	0.460895	0.341434	0.330698	-0.251749	0.00873086	-0.0398405	0.0578404	0.0210205	0.0520202	-0.120918	0.279219	0.0148193	-0.227631	0.12847	0.016272	-0.120678	0.531757	-0.182355	-0.0815494	0.277727	-0.169461	0.27173	-0.264671	0.242399	-0.146246	-0.17493	-0.100233	-0.161357	-0.115575
Cluster-13504.22141	hypothetical protein GLYMA_12G168800 [Glycine max]	MYB->MYB	0.0500427	-0.14795	-0.335127	-0.315259	0.544767	-0.0434444	-0.0344314	-0.101401	-0.316978	-0.279688	0.250097	-0.385562	0.138216	0.378459	-0.517754	-0.350324	-0.0931164	-0.358037	-0.0428826	-0.146461	-0.491291	0.0145437	-0.593888	0.355955	-0.281454	0.252383	0.154082	0.0703758	-0.0320845	-0.0407085
Cluster-13504.22144	PREDICTED: ethylene receptor 2 [Beta vulgaris subsp. vulgaris]	Others	0.129465	-0.0198964	-0.0499033	-0.0511428	0.0538207	0.083467	0.0406968	0.0490745	-0.0996208	0.268727	0.108627	0.0355955	-0.192891	0.232865	0.0294707	0.0844459	0.0658122	-0.214752	0.0802933	-0.0476881	-0.0398854	0.090158	0.0588059	0.0717814	-0.0143972	0.0395192	0.0366586	0.201866	0.0453736	0.0913193
Cluster-13504.22188	Auxin-responsive protein IAA17 [Morus notabilis]	AUX/IAA	0.49112	-0.173768	-0.0988527	-0.142546	0.208637	0.295794	0.27623	0.237524	-0.25604	0.130502	0.0221765	0.293401	-0.270619	0.454836	0.247494	0.455997	0.368478	-0.417654	0.346751	-0.123947	0.177744	0.338393	0.136571	-0.0507038	-0.19763	0.343044	0.35539	0.389936	0.377085	0.364079
Cluster-13504.22221	tubby-like F-box protein 3 [Chenopodium quinoa]	TUB	0.19607	-0.045689	0.160122	0.189876	-0.164434	0.244534	0.209245	0.263638	-0.110255	0.209607	-0.280689	0.390131	-0.320211	0.146904	0.412488	0.443609	0.199659	0.105941	0.111507	-0.231502	0.44531	0.161747	0.613692	-0.399486	0.160204	0.0920987	0.0981141	0.11977	0.202506	0.185925
Cluster-13504.22258	uncharacterized protein LOC111009437 [Momordica charantia]	GNAT	0.0133995	-0.106849	-0.00708215	-0.0128902	0.329694	0.0223339	-0.0175206	0.01613	-0.234572	-0.140938	-0.111652	-0.00848834	-0.185247	0.323952	-0.0493714	0.0571085	-0.013051	-0.0679222	-0.0813756	-0.0107251	0.0163014	-0.0362869	0.0617226	0.160927	0.00814951	0.0610338	0.0494349	-0.124046	0.0347596	0.0413475
Cluster-13504.22304	zinc finger CCCH domain-containing protein ZFN-like [Spinacia oleracea]	C3H	-0.2014	0.127651	0.431323	0.452343	-0.526707	-0.0916677	-0.116748	-4.34514e-05	0.189329	0.22191	-0.388473	0.267956	-0.188532	-0.395316	0.402996	0.140306	-0.0435215	0.508958	-0.249104	0.0481293	0.457232	-0.255886	0.662973	-0.503617	0.312581	-0.366897	-0.369994	-0.251609	-0.265673	-0.254358
Cluster-13504.22317	PREDICTED: NAC domain-containing protein 100 [Beta vulgaris subsp. vulgaris]	NAC	-0.497363	0.230834	0.332371	0.358089	-0.50565	-0.388212	-0.390953	-0.336051	0.287457	-0.128726	-0.0558934	-0.122199	0.440328	-0.65558	-0.171609	-0.427455	-0.346514	0.449628	-0.378598	0.16391	-0.0115824	-0.409496	-0.0623407	0.134508	0.037767	-0.544241	-0.549966	-0.385892	-0.527207	-0.450054
Cluster-13504.22366	pentatricopeptide repeat-containing protein At1g69290-like [Chenopodium quinoa]	NF-Y->NF-YC	-0.170402	0.327189	0.382611	0.407433	-0.654905	0.0521233	-0.0117987	0.0780859	0.296586	-0.0332371	-0.247654	0.32418	0.106947	-0.460693	0.149092	0.0613966	-0.0249476	0.578642	-0.0543453	-0.0517088	0.409163	-0.00913271	0.263855	-0.229177	0.0794366	-0.32907	-0.272712	-0.066308	-0.146342	-0.0425901
Cluster-13504.22390	PREDICTED: protein CHROMATIN REMODELING 35 [Beta vulgaris subsp. vulgaris]	HB->HB-BELL	-0.0456463	0.247943	0.384781	0.396558	-0.369567	0.109777	0.0869923	0.156751	0.107603	0.198966	-0.264847	0.453611	-0.153159	-0.270372	0.522951	0.327225	0.0389693	0.580105	-0.0541627	-0.0893133	0.588419	-0.0799048	0.549689	-0.514206	0.309848	-0.149458	-0.126953	-0.0195522	-0.0300625	-0.0360139
Cluster-13504.224	NAC domain-containing protein 21/22 [Glycine soja]	NAC	-0.18127	0.127631	0.121449	0.130991	-0.161356	-0.151364	-0.144775	-0.159613	0.165744	-0.0590968	-0.0323731	-0.1225	0.291955	-0.281982	-0.161343	-0.21635	-0.12465	0.152416	-0.104809	-0.0624991	-0.0973129	-0.137964	-0.111393	-0.0103944	0.0632826	-0.180108	-0.160219	-0.111115	-0.183058	-0.159317
Cluster-13504.22429	transcription factor E2FB-like isoform X3 [Hevea brasiliensis]	E2F-DP	-0.304675	0.41892	0.222597	0.307862	-0.491792	-0.202024	-0.235024	-0.143573	0.239652	-0.144731	0.0811749	-0.0434785	0.523351	-0.431709	-0.28232	-0.384071	-0.229607	0.364103	-0.227868	-0.0604227	-0.0469719	-0.174984	-0.206044	0.240289	-0.117655	-0.404062	-0.410873	-0.190158	-0.362901	-0.264125
Cluster-13504.22438	histone-lysine N-methyltransferase EZA1-like isoform X1 [Chenopodium quinoa]	SET	0.0901467	-0.22385	-0.123166	-0.0891153	-0.228941	-0.0264524	-0.0242256	0.0284696	0.135799	0.173423	-0.262188	0.0068969	-0.371857	0.0633851	0.132967	0.159044	0.0502376	0.0385047	-0.0258008	-0.0878606	0.118873	-0.0171142	0.422967	-0.221853	0.113154	-0.144146	-0.156866	0.0177146	-0.0665124	-0.0599108
Cluster-13504.22453	transcription factor MYC2 [Prunus yedoensis var. nudiflora]	bHLH	0.101889	-0.126217	0.237751	0.322854	0.0141922	0.211625	0.235675	0.280499	0.224395	-0.185606	-0.275069	0.265938	-0.269837	0.0166686	0.421895	0.289863	0.212505	0.424442	-0.00443794	-0.125279	0.527201	0.021513	0.221466	-0.403074	0.042528	0.0311331	-0.00715741	-0.0542749	-0.00507808	-0.0439176
Cluster-13504.22484	WRKY DNA-binding protein 25 [Sesuvium portulacastrum]	WRKY	0.6108	0.0505755	-0.214676	-0.215028	0.184827	0.565355	0.510554	0.447368	-0.216954	0.0865179	0.142167	0.397503	-0.210541	0.469251	0.191289	0.562727	0.404791	-0.242457	0.599111	-0.171284	0.200361	0.666271	0.300588	-0.0055056	0.0586299	0.595022	0.62978	0.712392	0.651182	0.629001
Cluster-13504.22485	WRKY DNA-binding protein 25 [Sesuvium portulacastrum]	WRKY	0.427367	0.16149	-0.002618	0.00145714	-0.199644	0.305386	0.234472	0.239824	-0.186409	0.236763	0.0732054	0.406935	-0.0931018	0.257045	0.15677	0.407643	0.29415	-0.223724	0.362192	-0.128185	0.221853	0.407963	0.307519	0.0291834	-0.116399	0.175253	0.231776	0.42946	0.336401	0.384373
Cluster-13504.22487	hypothetical protein CUMW_124770 [Citrus unshiu]	LOB	-0.134641	-0.0428284	0.304233	0.315871	-0.390482	-0.0945896	-0.0920418	-0.0118137	0.154865	0.16124	-0.316389	0.164647	-0.140635	-0.283803	0.287846	0.0899201	0.0483855	0.280729	-0.195895	0.0127279	0.326852	-0.203611	0.378129	-0.317745	-0.0317455	-0.30583	-0.29416	-0.257513	-0.216505	-0.218671
Cluster-13504.22507	scarecrow-like protein 30 [Spinacia oleracea]	GRAS	-0.239635	0.0233043	-0.0560095	-0.00829472	-0.488985	-0.176779	-0.244993	-0.127058	0.123916	0.144384	-0.433459	-0.0339291	-0.1559	-0.177523	-0.108364	-0.146036	-0.25377	0.262064	-0.256036	-0.0540023	0.0183836	-0.175063	0.0886685	-0.19099	-0.0609777	-0.435072	-0.416034	-0.173749	-0.293308	-0.195173
Cluster-13504.22512	probable galacturonosyltransferase 9 [Ricinus communis]	Others	-0.144067	-0.0513484	0.189959	0.259766	-0.423425	-0.0859141	-0.106247	-0.0219837	0.195476	-0.00719066	-0.300112	0.0589778	-0.0785843	-0.293777	0.0963459	-0.0607199	-0.0666127	0.357982	-0.237987	-0.0761204	0.217362	-0.200602	0.250564	-0.222483	0.02711	-0.330666	-0.360857	-0.253811	-0.273225	-0.230769
Cluster-13504.22518	Transcription factor E2F/dimerization partner (TDP) [Handroanthus impetiginosus]	E2F-DP	-0.199864	0.263549	0.279721	0.314124	-0.518882	-0.0255394	-0.0999937	0.0390174	0.197768	-0.13067	-0.112165	0.164723	0.263885	-0.30471	-0.0689247	-0.130396	-0.0957038	0.411148	-0.169398	-0.171101	0.19779	-0.109266	0.0808553	0.0989004	0.00323564	-0.362145	-0.371934	-0.176212	-0.268764	-0.134676
Cluster-13504.22532	protein SENSITIVE TO PROTON RHIZOTOXICITY 1 [Camellia sinensis]	C2H2	-0.0774192	-0.102152	0.152821	0.19087	-0.15823	0.0401302	-0.00401914	0.108555	-0.0561085	-0.0535229	-0.354104	0.111825	-0.277269	0.0740052	0.124372	0.0402144	-0.0119135	0.345051	-0.239135	-0.121865	0.255147	-0.157033	0.276055	-0.261673	0.122071	-0.12281	-0.193464	-0.182595	-0.169556	-0.135112
Cluster-13504.22572	trihelix transcription factor PTL-like [Camellia sinensis]	Trihelix	0.383841	-0.0548027	-0.056659	-0.0793212	0.121941	0.269322	0.263991	0.248216	-0.214649	0.0184651	0.0248234	0.255883	-0.253156	0.236682	0.223565	0.356908	0.213895	-0.168976	0.257772	-0.172757	0.198604	0.259293	0.209355	-0.201183	-0.0592397	0.288673	0.301036	0.293377	0.297666	0.256909
Cluster-13504.22603	PREDICTED: calmodulin-binding transcription activator 3 isoform X3 [Vitis vinifera]	CAMTA	-0.214675	-0.0305173	-0.273941	-0.23526	-0.138156	-0.335652	-0.306487	-0.346969	0.0336014	-0.121255	0.240156	-0.464509	0.337292	-0.163157	-0.499798	-0.440856	-0.280719	-0.299235	-0.097111	0.145724	-0.498064	-0.0963987	-0.453329	0.505728	-0.260203	-0.231223	-0.203506	-0.0861886	-0.224998	-0.20959
Cluster-13504.22605	uncharacterized protein LOC107403615 isoform X1 [Ziziphus jujuba]	PHD	-0.324078	-0.0486508	-0.210173	-0.192241	-0.211027	-0.428176	-0.401525	-0.445264	7.34238e-05	-0.111944	0.061056	-0.45724	0.225154	-0.33747	-0.433712	-0.495284	-0.371764	-0.147076	-0.237586	0.144418	-0.443215	-0.265884	-0.415796	0.251437	-0.184595	-0.338157	-0.311811	-0.178471	-0.344999	-0.339529
Cluster-13504.22608	uncharacterized protein LOC110694021 isoform X2 [Chenopodium quinoa]	TRAF	0.309251	-0.191743	-0.241967	-0.20818	0.296809	0.208085	0.241958	0.172241	-0.223096	0.171137	-0.0692499	0.0587763	-0.399493	0.464291	0.181948	0.385169	0.118908	-0.318987	0.290904	-0.097838	0.0532151	0.330955	0.258225	-0.127532	0.0619143	0.370357	0.40735	0.292802	0.423226	0.299566
Cluster-13504.22644	hypothetical protein SOVF_168300 [Spinacia oleracea]	AP2/ERF->AP2/ERF-ERF	-0.248375	0.0179737	-0.0209793	-0.0478715	-0.252667	-0.367252	-0.34321	-0.376314	-0.0781086	0.206354	-0.0268552	-0.20705	0.0555087	-0.370322	-0.101717	-0.210911	-0.192741	-0.104713	-0.177271	0.459076	-0.200853	-0.254496	-0.0435202	-0.0277493	-0.0388604	-0.299745	-0.264492	-0.153878	-0.244972	-0.246916
Cluster-13504.22645	PREDICTED: protein FAR-RED ELONGATED HYPOCOTYL 3 isoform X2 [Beta vulgaris subsp. vulgaris]	FAR1	0.240936	-0.0870916	-0.272823	-0.209868	0.655832	0.195175	0.193259	0.190652	-0.356996	-0.292352	0.348013	-0.173361	-0.00820822	0.704365	-0.341843	-0.126472	0.0498378	-0.279281	0.0419869	-0.337675	-0.274878	0.168722	-0.36377	0.226147	-0.187704	0.477526	0.309597	0.174887	0.129708	0.106009
Cluster-13504.22646	BnaAnng19120D [Brassica napus]	bHLH	-0.17157	0.136134	0.356898	0.31541	-0.349392	-0.198888	-0.210024	-0.148097	0.0682543	0.564384	-0.237242	0.229726	0.040228	-0.240844	0.249275	0.014282	-0.0205512	0.0189419	-0.169214	0.117243	0.181787	-0.192384	0.254173	-0.248299	-0.078098	-0.297542	-0.281301	-0.204113	-0.182433	-0.172542
Cluster-13504.22691	ethylene insensitive 3-like 1 protein [Vitis vinifera]	EIL	-0.230508	-0.05646	0.0756044	0.157945	-0.557807	-0.23077	-0.261625	-0.144811	0.146507	-0.0651238	-0.323738	-0.126292	0.0149625	-0.282843	-0.209594	-0.294268	-0.16742	0.187919	-0.30119	-0.0931197	-0.00398246	-0.221891	0.0328188	-0.0529431	-0.229313	-0.426762	-0.454061	-0.265519	-0.393417	-0.305628
Cluster-13504.22696	heat shock factor protein hsf24 [Nicotiana attenuata]	HSF	-0.150514	-0.210874	-0.325793	-0.344996	0.336939	-0.319831	-0.258258	-0.345819	-0.149862	-0.105904	0.264824	-0.515623	0.0998572	0.0529984	-0.382423	-0.398857	-0.222904	-0.383344	-0.159671	0.164537	-0.547045	-0.214018	-0.466694	0.297821	-0.130543	-0.0185125	-0.0579828	-0.152608	-0.181975	-0.224497
Cluster-13504.22716	PREDICTED: upstream activation factor subunit spp27-like [Nelumbo nucifera]	SWI/SNF-BAF60b	0.0949674	-0.329751	-0.311331	-0.326194	-0.11358	0.02261	0.0408221	-0.0342701	0.174959	0.00040257	-0.0967979	-0.127188	-0.224828	-0.0488979	-0.00777301	0.115721	0.0390476	-0.13039	0.183649	0.120125	-0.0726535	0.145274	0.0256125	0.0224087	0.0241711	-0.00215414	0.063554	0.189574	0.117921	0.129944
Cluster-13504.22718	PREDICTED: transcription termination factor MTERF8, chloroplastic [Vitis vinifera]	mTERF	-0.19245	0.108887	0.393239	0.433959	-0.519606	-0.0900555	-0.119689	0.00703853	0.249298	0.0288136	-0.383715	0.216181	-0.129702	-0.29064	0.195333	0.0272602	-0.0667927	0.476011	-0.240791	-0.125998	0.384656	-0.186478	0.434039	-0.354473	0.0567716	-0.34134	-0.358874	-0.213838	-0.279822	-0.24111
Cluster-13504.22733	hypothetical protein GOBAR_DD21701 [Gossypium barbadense]	Trihelix	-0.419568	0.179093	0.228838	0.249357	-0.550038	-0.25658	-0.285833	-0.203652	0.254204	0.12723	-0.31236	-0.03339	0.0608667	-0.615088	0.0339615	-0.206143	-0.323023	0.659075	-0.385782	0.0797642	0.143402	-0.391137	0.483236	-0.260117	0.446603	-0.46854	-0.475869	-0.342412	-0.411652	-0.373759
Cluster-13504.22746	hypothetical protein PRUPE_6G241800 [Prunus persica]	NF-Y->NF-YB	0.296561	-0.136365	-0.0275832	-0.0686398	0.416328	0.170713	0.18252	0.176268	-0.261853	0.0291531	0.0973352	0.0792399	-0.222153	0.420603	0.113276	0.190609	0.207769	-0.0872942	0.0378666	-0.180025	0.0567013	0.0337812	0.257248	-0.0491765	0.151901	0.328839	0.226195	0.120465	0.123277	0.0972373
Cluster-13504.22775	PREDICTED: auxin-responsive protein IAA16-like [Nelumbo nucifera]	AUX/IAA	0.362465	0.260008	0.285144	0.225942	0.150403	0.337137	0.330334	0.320523	-0.166581	0.406427	-0.0019175	0.566777	-0.208396	0.211279	0.524809	0.553654	0.34697	-0.0447647	0.290347	-0.0981462	0.435282	0.266501	0.475287	-0.393212	0.147646	0.35928	0.371516	0.306303	0.374784	0.309867
Cluster-13504.22796	ETHYLENE INSENSITIVE 3-like 1 protein [Citrus clementina]	EIL	0.402345	0.146743	-0.0302015	0.0082211	0.119422	0.523693	0.455985	0.4481	0.0897594	-0.302861	0.126067	0.278898	0.0761004	0.233097	-0.0187832	0.210774	0.315072	0.116313	0.38758	-0.154247	0.177335	0.463231	-0.162229	0.103768	-0.0462544	0.370221	0.374176	0.432641	0.326466	0.396684
Cluster-13504.22815	cysteine and glycine-rich protein [Salvia splendens]	Others	-0.000235346	0.338424	0.308858	0.268452	-0.25447	0.161702	0.095755	0.17962	0.0543929	0.104406	-0.158452	0.428385	-0.0725217	-0.165656	0.339507	0.243096	0.0258347	0.571193	-0.0450442	-0.0725388	0.449278	-0.051426	0.468422	-0.351498	0.338237	-0.0636228	-0.0746877	0.0270667	-0.017899	0.0305482
Cluster-13504.22818	hypothetical protein CARUB_v10014400mg [Capsella rubella]	AUX/IAA	-0.245465	0.00391582	0.273187	0.214745	-0.343148	-0.286676	-0.29024	-0.256282	-0.019646	0.501072	-0.265432	0.0985834	-0.221016	-0.352073	0.284777	-0.0122787	-0.227517	0.0637323	-0.244671	0.193407	0.150429	-0.304828	0.320797	-0.351804	0.079403	-0.319563	-0.305165	-0.201393	-0.228712	-0.246181
Cluster-13504.22837	hypothetical protein JCGZ_24546 [Jatropha curcas]	bZIP	0.285613	-0.201529	-0.0760663	-0.0306996	0.677054	0.348168	0.376229	0.381217	-0.223035	-0.0823187	0.0423252	0.0605976	-0.376063	0.575396	0.21354	0.209977	0.204961	0.0352074	0.0598048	-0.211965	0.116643	0.130743	0.0877658	-0.262871	0.17685	0.516431	0.369856	0.133602	0.223897	0.13774
Cluster-13504.22845	BTB/POZ-like protein [Corchorus capsularis]	TRAF	0.0407044	-0.132393	0.0400925	0.11595	-0.156182	0.136623	0.141472	0.177777	-0.00359557	0.0557119	-0.172379	0.163012	-0.323631	0.0242098	0.315018	0.279906	0.0219914	0.249116	0.00576649	-0.172323	0.366184	0.00360595	0.447787	-0.261401	0.206299	-0.0312891	-0.0542367	0.0673892	0.0125369	-0.0277857
Cluster-13504.22852	hypothetical protein CCACVL1_12796 [Corchorus capsularis]	HB->HB-HD-ZIP	-0.29779	-0.122403	0.156879	0.128324	-0.453356	-0.276888	-0.322383	-0.219842	0.0717879	0.123629	-0.405371	0.00247086	-0.192608	-0.278702	-0.011619	-0.137281	-0.230377	0.142086	-0.33445	-0.0477085	0.0921003	-0.32765	0.293765	-0.301847	-0.0461016	-0.384563	-0.413184	-0.304789	-0.328574	-0.286198
Cluster-13504.22877	protein BASIC PENTACYSTEINE6 [Spinacia oleracea]	BBR-BPC	0.114498	-0.0284971	0.0807947	0.143089	-0.284867	0.138006	0.080752	0.158419	0.0144865	-0.0166769	-0.191223	0.185864	-0.130737	0.111351	0.0560446	0.157022	0.0982114	0.138846	0.0231599	-0.199695	0.228522	0.102055	0.257341	-0.1014	-0.0185318	-0.110215	-0.109244	0.0617632	-0.0207917	0.0628547
Cluster-13504.22925	NAM domain-containing protein [Cephalotus follicularis]	NAC	-0.370508	0.195416	0.267925	0.292126	-0.441788	-0.221107	-0.248848	-0.138261	0.325269	-0.151294	-0.0935609	-0.10815	0.246593	-0.486918	-0.145297	-0.334069	-0.233048	0.572628	-0.348176	0.153464	0.0280421	-0.328403	0.131219	0.0877508	0.205716	-0.420448	-0.457273	-0.3244	-0.448029	-0.375399
Cluster-13504.22942	PREDICTED: transcription factor GAMYB-like [Beta vulgaris subsp. vulgaris]	MYB->MYB	0.0686218	-0.167475	-0.0411142	0.0315499	-0.454185	0.026775	0.0387715	0.0544206	0.0998227	0.298971	-0.226179	0.0956538	-0.277937	-0.247566	0.291007	0.266532	0.030162	0.137722	0.042745	0.0186913	0.247794	0.0285373	0.619187	-0.327036	0.324062	-0.214841	-0.155928	0.0336093	0.00871457	-0.00306484
Cluster-13504.22964	PREDICTED: probable inactive leucine-rich repeat receptor-like protein kinase At3g03770 [Populus euphratica]	GNAT	-0.167805	-0.047166	0.351037	0.380298	-0.460598	-0.139982	-0.135486	-0.0352228	0.123202	0.120439	-0.404193	0.179636	-0.273433	-0.326481	0.373806	0.125731	-0.0510285	0.334678	-0.240183	0.0375256	0.405462	-0.250067	0.563902	-0.496823	0.154125	-0.333841	-0.337644	-0.268897	-0.245952	-0.259815
Cluster-13504.23004	histone-lysine N-methyltransferase SUVR3 [Spinacia oleracea]	SET	-0.396579	-0.0546639	0.197841	0.198438	-0.626811	-0.260065	-0.288248	-0.186063	0.231324	-0.0998553	-0.355299	-0.0414746	-0.0270733	-0.49897	0.0251425	-0.178092	-0.228702	0.399893	-0.348019	0.102101	0.157072	-0.351032	0.188114	-0.150855	0.0693678	-0.561504	-0.528106	-0.364749	-0.425749	-0.361681
Cluster-13504.23010	increased DNA methylation 1 [Rosa chinensis]	PHD	0.563139	-0.110107	-0.258323	-0.213707	0.307112	0.577545	0.587722	0.456221	-0.159887	-0.0360776	0.152326	0.277078	-0.155495	0.482612	0.26255	0.59945	0.418084	-0.295827	0.677001	-0.207228	0.19314	0.72668	0.138595	0.013648	0.0179726	0.642594	0.731831	0.632511	0.770988	0.687413
Cluster-13504.23031	hypothetical protein MANES_16G116200 [Manihot esculenta]	HSF	-0.0763121	-0.122646	-0.0993824	-0.084399	-0.299243	-0.102724	-0.151453	-0.0623803	0.201159	-0.100777	-0.294627	-0.116266	0.0586961	-0.0290868	-0.301935	-0.173395	0.010243	0.126109	-0.167083	-0.0894952	-0.12101	-0.0836248	0.0319977	0.0177936	-0.162381	-0.259871	-0.264354	-0.191818	-0.173468	-0.0690336
Cluster-13504.23053	PREDICTED: N-alpha-acetyltransferase daf-31 [Vitis vinifera]	GNAT	0.0116539	0.200239	-0.0276996	-0.0894562	-0.125372	0.0265218	-0.0193816	-0.0467026	0.0261555	0.0671078	0.104653	0.0571385	0.300743	-0.145715	-0.178511	-0.0516206	0.0872403	-0.0714156	0.150253	0.25566	-0.142432	0.175551	-0.0889536	0.210667	-0.098089	0.0437151	0.0880072	0.158552	0.122668	0.202584
Cluster-13504.23102	PREDICTED: heat stress transcription factor A-7a [Beta vulgaris subsp. vulgaris]	HSF	-0.243878	0.0298944	-0.0776793	-0.0551823	-0.410867	-0.224825	-0.24749	-0.190021	0.329674	-0.182186	-0.133245	-0.214911	0.302499	-0.319109	-0.39112	-0.412421	-0.176657	0.125432	-0.199728	-0.0175017	-0.24745	-0.155602	-0.301713	0.199858	-0.218666	-0.397515	-0.380409	-0.246171	-0.293367	-0.166444
Cluster-13504.23108	homeobox-leucine zipper protein ATHB-15 [Spinacia oleracea]	HB->HB-HD-ZIP	0.3079	0.302388	0.148951	0.138361	-0.380064	0.314358	0.251077	0.26219	0.0336611	0.0670727	0.101265	0.524721	0.0509579	-0.0789396	0.30373	0.430955	0.281458	0.120569	0.368802	-0.0533275	0.397553	0.325944	0.378155	-0.0900728	0.0453835	0.0416353	0.13094	0.375256	0.272069	0.336592
Cluster-13504.23118	scarecrow-like protein 4 [Hevea brasiliensis]	GRAS	0.415484	-0.168727	-0.152916	-0.115374	0.0936633	0.45191	0.44634	0.3967	-0.159201	0.206664	-0.122846	0.349598	-0.334823	0.336395	0.439373	0.66451	0.296453	-0.174498	0.484879	-0.147365	0.361026	0.508552	0.456172	-0.203129	0.134844	0.39187	0.487073	0.425949	0.579145	0.498484
Cluster-13504.23121	Transcription factor like [Actinidia chinensis var. chinensis]	bHLH	-0.0705773	-0.104854	0.141744	0.117415	-0.126559	-0.00672292	-0.0191821	0.0429711	0.0631698	0.118024	-0.199452	0.072027	-0.233456	-0.157256	0.228605	0.0332922	-0.0333551	0.292003	-0.210325	-0.00365267	0.190535	-0.219203	0.366525	-0.322155	0.219732	-0.104291	-0.188051	-0.133797	-0.169615	-0.171646
Cluster-13504.23130	hypothetical protein MANES_18G045200 [Manihot esculenta]	LOB	-0.115388	0.126288	0.000759184	-0.0258507	-0.062094	-0.249511	-0.240108	-0.288147	-0.19824	-0.0413403	0.290854	-0.188058	0.427167	-0.198354	-0.309777	-0.270282	-0.140824	-0.310903	-0.00463747	0.212609	-0.30479	-0.084045	-0.407151	0.600657	-0.231926	-0.140456	-0.0974525	0.0325461	-0.132177	-0.116947
Cluster-13504.23141	hypothetical protein GOBAR_AA29032 [Gossypium barbadense]	MYB->MYB	-0.139028	0.138297	0.158277	0.221369	-0.316253	-0.0667238	-0.143904	-0.0563533	-0.0515775	-0.123208	-0.13695	0.0861058	0.0467031	-0.18354	-0.0949733	-0.150564	-0.140505	0.372163	-0.234449	-0.11449	0.142176	-0.171004	0.142967	-0.130831	0.0466981	-0.242724	-0.313456	-0.130187	-0.293136	-0.18673
Cluster-13504.23148	PREDICTED: TATA-binding protein-associated factor BTAF1 [Beta vulgaris subsp. vulgaris]	SNF2	-0.223731	0.139255	0.209179	0.2826	-0.398412	0.00660139	-0.0214805	0.0447872	0.20002	-0.0966519	-0.140572	0.126395	0.0242722	-0.331531	0.148478	0.0052435	-0.183147	0.63288	-0.161904	-0.100266	0.336943	-0.147916	0.289499	-0.218385	0.287451	-0.231593	-0.25221	-0.0682939	-0.210322	-0.189237
Cluster-13504.23152	transcription factor IAA1 [Diospyros kaki]	AUX/IAA	-0.195339	0.188553	0.199973	0.197992	-0.515762	-0.177739	-0.241878	-0.154811	0.181971	0.0541752	-0.292469	0.0675022	0.131157	-0.330662	-0.136905	-0.221004	-0.153555	0.189811	-0.19941	0.0034209	0.00651093	-0.116231	0.00629838	-0.114199	-0.157933	-0.367729	-0.350457	-0.186147	-0.263581	-0.167145
Cluster-13504.23154	protein NLP7-like [Spinacia oleracea]	RWP-RK	0.265576	0.250861	0.0578704	0.0571034	-0.169231	0.295423	0.197175	0.13422	-0.0130976	-0.0950229	0.260474	0.375304	0.0759225	-0.0293255	0.0732684	0.238241	0.190251	0.0178582	0.391578	0.0168802	0.200478	0.311938	-0.036756	0.0899429	-0.0621801	0.0722336	0.145498	0.536253	0.219211	0.342269
Cluster-13504.23171	GRAS7 [Tamarix hispida]	GRAS	-0.157232	0.166586	0.293856	0.348158	-0.562256	-0.0400644	-0.0975106	0.00591582	0.249033	-0.0462322	-0.307922	0.199086	0.0261372	-0.264297	0.0189702	-0.0371183	-0.0915205	0.432792	-0.151844	-0.174686	0.284184	-0.0819992	0.244094	-0.219085	-0.000118474	-0.328286	-0.324374	-0.096036	-0.232757	-0.151361
Cluster-13504.23218	PREDICTED: auxin response factor 19 [Vitis vinifera]	B3->B3-ARF	-0.327746	0.264181	0.177794	0.274172	-0.556711	-0.215474	-0.252729	-0.157576	0.229085	-0.135636	-0.167003	-0.0451374	0.278117	-0.473501	-0.180229	-0.314149	-0.28248	0.444271	-0.27562	-0.0193669	0.056989	-0.245673	-0.0505843	0.0490172	0.00579222	-0.468491	-0.453838	-0.248235	-0.397303	-0.313357
Cluster-13504.23239	uncharacterized protein LOC114312234 isoform X2 [Camellia sinensis]	PHD	0.119705	-0.322282	-0.464203	-0.38301	0.375832	-0.0285001	0.0174085	-0.0600434	-0.335887	0.0359291	0.172777	-0.330068	-0.18849	0.468521	-0.233105	-0.0679115	-0.120104	-0.39258	0.0214392	-0.163829	-0.327613	0.0730151	-0.144719	0.137275	-0.0564654	0.252407	0.177007	0.181063	0.096458	-0.0055939
Cluster-13504.23256	Arm domain-containing protein/U-box domain-containing protein [Cephalotus follicularis]	HSF	-0.38121	-0.0395077	-0.157582	-0.145729	-0.250436	-0.459845	-0.45294	-0.454391	0.0914845	-0.166787	0.0141093	-0.478156	0.312732	-0.382588	-0.525025	-0.587954	-0.368733	-0.0832527	-0.31096	0.133984	-0.473552	-0.322307	-0.439047	0.298419	-0.206679	-0.412158	-0.406089	-0.294578	-0.433012	-0.382736
Cluster-13504.23276	hypothetical protein AQUCO_03600034v1 [Aquilegia coerulea]	VOZ	-0.329967	0.162127	-0.055789	-0.0434831	-0.407476	-0.299925	-0.316351	-0.312765	0.263717	-0.165785	0.0263937	-0.292066	0.381972	-0.479339	-0.442593	-0.477599	-0.286738	0.162392	-0.184704	0.145426	-0.312032	-0.173132	-0.35605	0.290591	-0.10264	-0.403195	-0.362008	-0.166254	-0.336008	-0.240302
Cluster-13504.23278	hypothetical protein BVRB_5g110480 [Beta vulgaris subsp. vulgaris]	Trihelix	0.199974	-0.216023	-0.0431754	-0.0134178	0.0202836	0.0935307	0.128998	0.080085	-0.237061	0.025854	0.000896967	0.119644	-0.328507	0.171126	0.309456	0.285217	0.115677	-0.206153	0.126344	-0.115499	0.187152	0.094955	0.177799	-0.320451	-0.0846738	0.116708	0.112823	0.177037	0.131312	0.0691256
Cluster-13504.23287	scarecrow-like protein 30 [Spinacia oleracea]	GRAS	-0.125177	-0.166051	0.124889	0.138328	-0.30465	-0.220427	-0.189589	-0.156168	-0.0822319	0.408973	-0.336784	0.081665	-0.280085	-0.139505	0.299173	0.117285	-0.0738023	-0.137085	-0.157301	0.0837827	0.174039	-0.190719	0.201843	-0.344166	-0.184314	-0.282596	-0.238581	-0.191983	-0.14878	-0.186656
Cluster-13504.23289	protein SRC2 homolog [Spinacia oleracea]	LOB	-0.234349	-0.334651	-0.332268	-0.373112	0.0227514	-0.422886	-0.397561	-0.450128	-0.126695	0.0517415	-0.0957553	-0.486538	-0.210255	-0.101596	-0.32297	-0.378039	-0.34349	-0.312786	-0.253042	0.250074	-0.461719	-0.281637	-0.334859	-0.00428833	-0.200373	-0.227036	-0.211884	-0.18655	-0.261209	-0.282724
Cluster-13504.23361	serine/threonine-protein kinase EDR1-like [Chenopodium quinoa]	GNAT	-0.171724	0.0437523	-0.21124	-0.191372	-0.299226	-0.116738	-0.148008	-0.119049	-0.118828	0.189203	-0.103246	-0.121383	-0.135116	-0.123278	-0.0923898	-0.0649405	-0.248645	0.216327	-0.153125	0.0322464	-0.0737406	-0.11477	0.289188	-0.0710329	0.325834	-0.179005	-0.170334	-0.0432826	-0.0913922	-0.0903168
Cluster-13504.23390	trihelix transcription factor ASIL2-like [Spinacia oleracea]	Trihelix	-0.182872	0.0493617	0.206223	0.192659	-0.228325	-0.173463	-0.171869	-0.15334	-0.0903934	0.287435	-0.0785791	0.0552449	-0.302217	-0.302623	0.278929	0.0238995	-0.22482	0.424813	-0.274757	0.154013	0.23865	-0.326158	0.466965	-0.445861	0.357701	-0.228827	-0.270207	-0.101125	-0.280257	-0.306928
Cluster-13504.23403	NAC domain containing transcription factor NAC7 [Fagopyrum tataricum]	NAC	0.174275	-0.170701	-0.308793	-0.306051	0.791364	0.0465866	0.0964868	-0.00620261	-0.29647	-0.116815	0.53397	-0.33893	0.124396	0.453478	-0.308218	-0.186873	0.0385442	-0.469246	0.0643484	-0.0469537	-0.445017	0.0613239	-0.469803	0.392765	-0.113153	0.415539	0.311446	0.0997749	0.105798	0.0450891
Cluster-13504.23419	myb-related protein 308 [Elaeis guineensis]	MYB->MYB	-0.0921988	0.665203	0.746983	0.727495	-0.250791	-0.042076	-0.0652694	0.00430259	0.0812227	0.00738732	0.00392785	0.472114	0.320184	-0.231167	0.26607	0.0553357	0.0403191	0.372425	-0.0958731	0.0251673	0.421771	-0.1174	0.122562	-0.157328	0.0368026	-0.169458	-0.154821	-0.0751199	-0.126739	-0.0976642
Cluster-13504.23421	uncharacterized protein LOC112012523 isoform X2 [Quercus suber]	MADS->MADS-M-type	-0.367219	0.111381	-0.0703592	-0.0694707	-0.253471	-0.421337	-0.427221	-0.416422	0.128968	-0.183318	0.00117107	-0.406884	0.314604	-0.334828	-0.546166	-0.592105	-0.346704	0.0328166	-0.29697	0.187335	-0.43643	-0.280949	-0.451948	0.305989	-0.207751	-0.390969	-0.391309	-0.25943	-0.409835	-0.326225
Cluster-13504.23450	PREDICTED: squamosa promoter-binding-like protein 2 [Beta vulgaris subsp. vulgaris]	SBP	0.361249	-0.0446287	0.026999	0.0299148	-0.0452109	0.42395	0.395963	0.390803	-0.0770663	0.00940245	-0.117129	0.387127	-0.317003	0.155436	0.502743	0.631918	0.30537	0.157345	0.336851	-0.00327875	0.463979	0.345652	0.744407	-0.310086	0.511952	0.300003	0.345503	0.309187	0.422771	0.362836
Cluster-13504.23465	transcription termination factor MTERF6, chloroplastic/mitochondrial-like [Chenopodium quinoa]	mTERF	0.020511	-0.0946622	0.292128	0.334835	-0.40114	0.0778733	0.0838417	0.168775	0.170512	0.0221966	-0.343342	0.296295	-0.20506	-0.184882	0.462095	0.313158	0.201386	0.230225	-0.0116524	-0.00364393	0.49549	-0.0225833	0.385321	-0.36373	0.0100733	-0.230159	-0.178566	-0.114524	-0.0430553	-0.0407122
Cluster-13504.23491	--	S1Fa-like	0.350688	-0.213735	-0.250436	-0.30583	0.601741	0.352619	0.378267	0.231041	-0.239027	-0.0437196	0.234155	0.0443646	-0.253219	0.329288	0.213464	0.336481	0.29589	-0.235785	0.349309	0.0613175	-0.0152091	0.304894	0.0951701	-0.10586	0.284184	0.581999	0.555587	0.398492	0.463876	0.389339
Cluster-13504.23514	PREDICTED: B3 domain-containing protein Os01g0723500-like isoform X2 [Nicotiana tomentosiformis]	B3->B3	-0.203985	-0.0801842	0.344781	0.320832	-0.468669	-0.161494	-0.138946	-0.0880643	0.162974	0.155768	-0.392368	0.203982	-0.234102	-0.413067	0.520236	0.208631	-0.0505756	0.340913	-0.193986	0.140402	0.443251	-0.274504	0.488261	-0.500861	0.208092	-0.39257	-0.336561	-0.262784	-0.20541	-0.237449
Cluster-13504.23535	ethylene-responsive transcription factor ERF011-like [Camellia sinensis]	AP2/ERF->AP2/ERF-ERF	-0.292132	0.00121249	0.0280944	0.0178486	-0.429402	-0.351618	-0.367853	-0.326215	0.29307	-0.165204	-0.0530055	-0.260571	0.316397	-0.368552	-0.424847	-0.488577	-0.203299	0.0464467	-0.285453	0.0160773	-0.299319	-0.268093	-0.292991	0.288974	-0.247342	-0.456095	-0.463731	-0.303207	-0.392317	-0.267503
Cluster-13504.23540	AP2/ERF transcription factor [Parasponia andersonii]	AP2/ERF->AP2/ERF-RAV	0.0760468	-0.287478	-0.119557	-0.113691	0.0815896	-0.0492003	0.00197331	-0.0715021	-0.234286	0.515564	-0.12589	-0.0430521	-0.364223	0.0847756	0.23804	0.216568	-0.00612712	-0.334267	0.0505394	0.0318829	0.000473793	0.023687	0.340995	-0.244189	0.107435	0.0961939	0.134798	0.0697557	0.147129	0.0332074
Cluster-13504.23545	putative mediator of RNA polymerase II transcription subunit 26c [Cinnamomum micranthum f. kanehirae]	IWS1	0.298353	-0.251582	-0.215852	-0.17916	0.689082	0.294875	0.32066	0.305001	-0.301537	0.0579499	0.201036	0.00197489	-0.38384	0.64521	0.137479	0.206944	0.206535	-0.189149	0.0795377	-0.224411	-0.00710584	0.127064	0.105923	-0.156973	0.104567	0.493294	0.341298	0.175323	0.224812	0.154934
Cluster-13504.23555	probable WRKY transcription factor 41 [Chenopodium quinoa]	WRKY	0.350192	-0.241292	-0.286763	-0.275569	0.64087	0.22655	0.236468	0.157483	-0.389322	-0.0251123	0.097888	-0.00362868	-0.319587	0.652675	0.0172232	0.245099	0.127117	-0.409184	0.22798	-0.191282	-0.0795574	0.257826	-0.0535049	0.0120468	-0.0392253	0.509844	0.464496	0.235576	0.358517	0.270794
Cluster-13504.23558	transcription factor CPC-like [Malus domestica]	MYB->MYB-related	-0.24294	0.306308	0.419883	0.336066	-0.45085	-0.077377	-0.125767	-0.0709834	0.20746	0.462268	-0.275175	0.358672	-0.00742356	-0.430087	0.395624	0.188011	-0.0679847	0.552353	-0.149996	0.106386	0.420201	-0.21118	0.543266	-0.39071	0.345931	-0.321886	-0.265879	-0.146775	-0.156745	-0.126792
Cluster-13504.23562	Protein CCA1, partial [Mucuna pruriens]	MYB->MYB-related	-0.15674	-0.143258	0.16999	0.202201	-0.308765	-0.195815	-0.1497	-0.134626	0.045715	0.463427	-0.290946	0.0602646	-0.257507	-0.292866	0.395738	0.171337	-0.0593816	0.0481808	-0.167854	0.0613298	0.231161	-0.232957	0.6146	-0.441312	0.279459	-0.285964	-0.258773	-0.212462	-0.151078	-0.22055
Cluster-13504.23615	PREDICTED: putative pentatricopeptide repeat-containing protein At5g52630 [Vitis vinifera]	bZIP	0.30002	-0.197718	-0.326996	-0.33973	0.374337	0.176641	0.16689	0.0617369	-0.400642	0.144641	0.092227	0.0211527	-0.302047	0.521658	0.0507555	0.282436	0.116113	-0.423389	0.26116	-0.135462	-0.0971917	0.27772	0.116064	-0.0012344	0.0509593	0.408293	0.394522	0.393832	0.355766	0.295738
Cluster-13504.23618	ethylene-responsive transcription factor ERF023-like [Camellia sinensis]	AP2/ERF->AP2/ERF-ERF	0.373293	-0.305552	-0.16612	-0.164774	0.588522	0.329382	0.407511	0.351143	-0.132226	-0.080302	0.212639	-0.0459923	-0.273664	0.468675	0.250295	0.280828	0.402058	-0.0913973	0.145423	0.0525056	0.0150486	0.140586	0.202887	-0.201536	0.431014	0.49377	0.406769	0.103104	0.283121	0.170391
Cluster-13504.23619	GATA transcription factor 8-like [Camellia sinensis]	C2C2->C2C2-GATA	0.0461258	0.0574624	0.0577767	0.0502549	0.469679	0.085057	0.107736	0.0996961	-0.238585	0.127838	0.118962	0.0668723	-0.243021	0.356714	0.203137	0.121806	-0.0187949	0.127189	-0.112818	-0.145983	0.101976	-0.109295	0.263665	-0.273954	0.277828	0.2636	0.126958	0.0352906	0.0174792	-0.070602
Cluster-13504.23622	scarecrow-like protein 6 [Camellia sinensis]	GRAS	0.107327	0.151215	0.206574	0.286623	-0.198879	0.208057	0.143542	0.238398	-0.063348	0.105774	-0.183189	0.335401	-0.206864	0.0664627	0.233105	0.195775	0.0292653	0.35369	-0.0401339	-0.240507	0.390659	0.0365731	0.390929	-0.338432	0.0850738	-0.00716857	-0.0613887	0.0682285	-0.021368	0.019085
Cluster-13504.2363	hypothetical protein CDL12_14626 [Handroanthus impetiginosus]	WRKY	0.256418	-0.0275838	-0.0848657	-0.0866642	0.387757	0.290285	0.312058	0.237575	-0.080822	-0.10799	0.272086	0.0153553	0.109259	0.272341	0.0241458	0.147669	0.264668	-0.209572	0.302157	-0.0287976	-0.0756329	0.325056	-0.195605	0.255991	0.0218536	0.412775	0.457985	0.216101	0.396126	0.32387
Cluster-13504.23663	glucosamine 6-phosphate N-acetyltransferase [Herrania umbratica]	GNAT	-0.229223	0.166248	0.124368	0.184737	-0.234366	-0.225887	-0.219668	-0.210636	0.125246	-0.0646564	0.265891	-0.147805	0.6271	-0.346306	-0.273195	-0.304615	-0.191736	0.0514332	-0.111458	0.0530621	-0.135523	-0.159916	-0.277705	0.611637	-0.094343	-0.36136	-0.327812	-0.166478	-0.289251	-0.217385
Cluster-13504.23732	protein FAR1-RELATED SEQUENCE 11-like [Camellia sinensis]	FAR1	0.277163	-0.0733862	-0.0519515	-0.0680339	-0.108024	0.12806	0.0997888	0.0519887	-0.292681	0.140324	-0.0115531	0.204708	-0.238925	0.203646	0.161668	0.332308	0.0792388	-0.228763	0.227774	-0.173215	0.177167	0.227546	0.388713	-0.0960242	-0.0604108	0.193437	0.220506	0.339299	0.256835	0.219815
Cluster-13504.23742	PREDICTED: rop guanine nucleotide exchange factor 7 [Beta vulgaris subsp. vulgaris]	MYB->MYB	0.437209	0.168133	-0.062102	-0.0308956	0.019895	0.472966	0.441604	0.378959	-0.0928567	0.0199877	0.219953	0.38534	0.180748	0.244112	0.179825	0.500195	0.383526	-0.21568	0.623864	-0.0907837	0.227501	0.655812	0.110304	0.248378	-0.094797	0.44577	0.555381	0.574265	0.59952	0.590388
Cluster-13504.23744	PREDICTED: nuclear transcription factor Y subunit B-3 [Camelina sativa]	NF-Y->NF-YB	-0.359841	-0.0791473	0.205019	0.215347	-0.710977	-0.312695	-0.332538	-0.245346	0.307156	0.123953	-0.386827	-0.032976	-0.0325278	-0.610704	0.0983087	-0.142339	-0.232405	0.421911	-0.350365	0.0882431	0.158759	-0.37919	0.374402	-0.301142	0.168857	-0.616307	-0.580927	-0.3561	-0.43883	-0.384541
Cluster-13504.23748	PREDICTED: DNA helicase INO80 isoform X1 [Vitis vinifera]	SNF2	0.0183981	-0.000466251	-0.153967	0.0223133	-0.104011	0.073369	0.0875499	0.0988963	0.0518738	-0.070055	-0.0599572	-0.0974387	-0.0301206	0.0953571	-0.09083	-0.0239922	-0.0761795	0.132217	0.0214052	-0.265329	-0.00109235	0.137615	0.0312079	-0.124078	0.0233998	0.0329391	0.0218346	0.093855	0.0297091	-0.00708591
Cluster-13504.23775	PREDICTED: myb family transcription factor PHL5 isoform X2 [Beta vulgaris subsp. vulgaris]	GARP->GARP-G2-like	-0.0589352	0.354453	0.599216	0.640927	-0.441467	0.078523	0.0413453	0.14906	0.214382	-0.012356	-0.224688	0.496611	0.0647195	-0.273571	0.389048	0.172097	0.091154	0.530353	-0.0975026	-0.120721	0.595137	-0.0826822	0.282968	-0.319354	0.0194772	-0.263523	-0.256282	-0.106746	-0.155403	-0.0909387
Cluster-13504.23809	CHD3-type chromatin-remodeling factor PICKLE [Ziziphus jujuba]	PHD	0.244687	0.0932229	-0.194435	-0.0721066	0.156823	0.237394	0.249126	0.203415	0.00570602	-0.132703	0.206444	0.0160099	0.15004	0.37918	-0.18404	0.0637787	0.106976	-0.205585	0.312568	-0.309907	-0.0870922	0.420765	-0.279663	0.24208	-0.235033	0.27168	0.290575	0.324016	0.324663	0.332167
Cluster-13504.23827	zinc finger CCCH domain-containing protein 20-like isoform X1 [Abrus precatorius]	C3H	-0.143789	-0.117516	0.176424	0.249854	-0.373951	-0.0377202	-0.034022	0.0523524	0.10339	-0.092541	-0.332114	0.0723728	-0.157603	-0.167601	0.143837	0.0379401	0.0250168	0.267332	-0.174311	-0.0347757	0.272988	-0.14535	0.245684	-0.241529	0.0198767	-0.287609	-0.285876	-0.235713	-0.192177	-0.155884
Cluster-13504.23837	Two-component response regulator [Trema orientale]	Others	0.0740908	0.0619322	-0.000661674	-0.00164908	-0.08158	0.20857	0.165461	0.189976	-0.0991936	-0.00593201	-0.186794	0.20744	-0.133297	0.106954	0.170394	0.255238	-0.00833096	0.331943	0.0768834	-0.0994702	0.242137	0.133856	0.414129	-0.153983	0.32711	0.109956	0.139804	0.082725	0.216058	0.196804
Cluster-13504.23857	nuclear transcription factor Y subunit B-3 [Citrus sinensis]	NF-Y->NF-YB	-0.155069	-0.137827	0.177389	0.149757	-0.527957	-0.260857	-0.264972	-0.204653	0.0568099	0.130526	-0.40993	0.0220013	-0.246604	-0.327209	0.201891	0.0127264	-0.135845	0.263568	-0.28281	0.0378798	0.225095	-0.309968	0.448319	-0.36964	0.105005	-0.410604	-0.386565	-0.255626	-0.283901	-0.275804
Cluster-13504.23878	putative lysine-specific demethylase JMJ16 isoform X1 [Spinacia oleracea]	Jumonji	0.208388	0.212746	-0.0598613	-0.0215631	0.339785	0.233276	0.195798	0.217502	-0.13538	-0.260426	0.538891	0.0178113	0.166272	0.400274	-0.237256	-0.0980254	0.0596119	0.00394037	0.0808227	-0.254887	-0.0966874	0.163234	-0.196742	0.254596	-0.0253891	0.376405	0.221061	0.239781	0.0891245	0.117139
Cluster-13504.23879	putative lysine-specific demethylase JMJ16 [Helianthus annuus]	Jumonji	-0.0276513	0.226195	0.0676812	0.144019	-0.282882	-0.0690874	-0.106889	-0.0578952	0.0656803	-0.242888	0.1307	-0.0411662	0.271698	-0.0783688	-0.313307	-0.264287	-0.121377	0.131962	-0.0961808	-0.265811	-0.0602356	-0.0126761	-0.164507	0.0797766	-0.150442	-0.120281	-0.174606	0.0452385	-0.217117	-0.161
Cluster-13504.23919	PREDICTED: choline-phosphate cytidylyltransferase 2-like [Cucumis melo]	C2H2	-0.412517	0.197187	0.115188	0.122986	-0.678274	-0.326521	-0.349553	-0.301287	0.229486	0.0423868	-0.0302355	-0.145515	0.309108	-0.733382	-0.17523	-0.336843	-0.309438	0.393124	-0.282908	0.188405	-0.0553338	-0.328252	0.115728	0.0627834	0.175875	-0.553618	-0.531267	-0.219444	-0.449252	-0.346693
Cluster-13504.23933	PHD finger protein At1g33420-like [Chenopodium quinoa]	PHD	-0.162023	-0.147105	-0.21858	-0.235051	0.294073	-0.200867	-0.221015	-0.141636	-0.164626	-0.0879152	0.095918	-0.370069	-0.112087	0.295553	-0.422137	-0.395429	-0.233927	0.0395473	-0.395808	-0.0881861	-0.377586	-0.315674	0.0119682	0.00797801	0.156201	0.0107343	-0.182775	-0.264129	-0.288676	-0.265305
Cluster-13504.23952	PREDICTED: squamosa promoter-binding-like protein 6 [Theobroma cacao]	SBP	-0.0168927	0.120517	0.197368	0.217313	-0.259228	0.111504	0.0731017	0.157769	0.0441214	0.0237512	-0.20671	0.189593	-0.156662	-0.160107	0.222269	0.199285	0.0371105	0.417654	-0.066658	0.0096781	0.305738	-0.0279685	0.742665	-0.286116	0.492986	-0.0515312	-0.0772524	-0.0607598	-0.00633232	-0.00726777
Cluster-13504.23959	protein REVEILLE 5 isoform X1 [Spinacia oleracea]	MYB->MYB-related	-0.295703	0.12522	0.393752	0.442387	-0.572556	-0.169002	-0.205999	-0.0585758	0.276591	-0.0722304	-0.393959	0.128138	-0.0464295	-0.450435	0.120888	-0.143207	-0.164741	0.521713	-0.349976	-0.0214546	0.314381	-0.308472	0.288135	-0.35884	0.0725686	-0.465009	-0.499663	-0.354874	-0.41585	-0.333005
Cluster-13504.23969	uncharacterized protein A4U43_C05F20220 [Asparagus officinalis]	Coactivator p15	-0.189564	0.101059	-0.125338	-0.14364	-0.293983	-0.175412	-0.217824	-0.212401	0.13752	-0.138852	-0.0487358	-0.171311	0.288704	-0.310029	-0.342843	-0.293806	-0.122273	-0.0275989	-0.0430513	0.259864	-0.266112	-0.0288952	-0.326249	0.209022	-0.142114	-0.257488	-0.192114	-0.0713609	-0.132403	-0.0243814
Cluster-13504.23978	transcription factor SRM1 [Sesamum indicum]	MYB->MYB	-0.00340508	-0.18382	0.126288	0.124741	-0.0811547	0.0455803	0.0944161	0.0892444	0.105432	-0.0102837	-0.244955	0.20173	-0.309246	-0.0776801	0.518437	0.344763	0.061625	0.195533	0.0293993	-0.0158133	0.428812	-0.0598133	0.228153	-0.425275	0.104743	-0.058325	-0.00568757	-0.0441394	0.0584778	-0.030848
Cluster-13504.23995	protein FAR1-RELATED SEQUENCE 5-like [Chenopodium quinoa]	FAR1	-0.297866	0.141058	-0.0139805	-0.0113849	-0.568146	-0.328131	-0.358413	-0.330545	0.180498	-0.0657836	0.0102806	-0.195111	0.348321	-0.536181	-0.332341	-0.375738	-0.215694	0.10456	-0.167703	0.30834	-0.226411	-0.162451	-0.19886	0.266623	-0.148954	-0.470648	-0.41269	-0.138861	-0.342297	-0.232658
Cluster-13504.24011	farnesylcysteine lyase [Manihot esculenta]	Coactivator p15	-0.32916	0.156841	0.139255	0.139235	-0.667549	-0.352361	-0.359109	-0.333113	0.268707	0.281078	-0.0862993	-0.0475416	0.238013	-0.577715	-0.0782117	-0.192378	-0.236601	-0.032566	-0.0933616	0.200589	-0.0542511	-0.13811	-0.0803855	0.14082	-0.23119	-0.561709	-0.422185	-0.197215	-0.247374	-0.169065
Cluster-13504.24017	GATA transcription factor 15-like [Durio zibethinus]	C2C2->C2C2-GATA	-0.0928703	0.0768837	0.263737	0.219423	-0.266303	-0.0385532	-0.0371058	0.0202833	-0.013888	0.230339	-0.271662	0.232751	-0.21709	-0.189435	0.376808	0.200088	0.0190023	0.326741	-0.156542	0.111985	0.337999	-0.19832	0.559505	-0.421382	0.272547	-0.142458	-0.182285	-0.122365	-0.123974	-0.120358
Cluster-13504.24019	protein EIN4 [Quercus suber]	Others	0.342716	-0.114004	-0.196747	-0.207805	0.570089	0.336356	0.330562	0.247362	-0.310775	0.15571	0.238588	0.075212	-0.279107	0.505801	0.150654	0.286363	0.180589	-0.132975	0.22039	-0.171687	0.00564687	0.26038	0.204667	-0.112369	0.31772	0.527997	0.44279	0.406513	0.33244	0.254234
Cluster-13504.2402	myb-related protein 305-like [Prunus avium]	MYB->MYB	0.0950052	-0.160284	-0.160246	-0.172986	0.363541	0.0982155	0.126944	0.106912	-0.172951	-0.0723716	0.119534	-0.147998	-0.214786	0.247607	-0.0387167	-0.0408491	0.0287597	0.024058	-0.0808803	0.0527174	-0.121924	-0.045443	0.195299	-0.110409	0.241556	0.31181	0.140445	0.0769767	0.0258776	-0.0177897
Cluster-13504.24034	zinc finger protein, putative [Ricinus communis]	C3H	-0.154117	0.253426	-0.0569098	-0.0455412	-0.291383	-0.14636	-0.164686	-0.187101	0.0734395	-0.159298	0.317469	-0.171494	0.593628	-0.37263	-0.353757	-0.294755	-0.14011	0.0051046	0.0165405	0.12043	-0.257063	-0.0193577	-0.281981	0.593877	-0.0413201	-0.221075	-0.171701	0.028428	-0.148354	-0.0732489
Cluster-13504.24037	FkbH domain containing protein [Parasponia andersonii]	GNAT	0.102817	-0.189769	-0.187151	-0.165467	-0.178522	0.0132692	-0.0420072	0.0126912	-0.108106	-0.0455341	-0.110491	-0.089393	-0.0103616	0.133493	-0.266393	-0.0710711	0.0987832	-0.261663	0.0190423	-0.0123962	-0.152497	0.0947194	-0.0968642	0.343319	-0.290488	-0.118173	-0.107955	-0.0252083	-0.0124501	0.119087
Cluster-13504.24046	Transcription factor [Macleaya cordata]	TCP	-0.27273	-0.108479	0.223513	0.227761	-0.503649	-0.180221	-0.191656	-0.105262	0.0422637	0.303599	-0.487378	0.114409	-0.293147	-0.383789	0.339667	0.124663	-0.171051	0.40582	-0.300637	0.0790797	0.338194	-0.335497	0.701057	-0.525671	0.349181	-0.397556	-0.384563	-0.303741	-0.257901	-0.27948
Cluster-13504.24052	hypothetical protein SOVF_065470 [Spinacia oleracea]	Alfin-like	-0.0614473	0.0854884	0.00509752	-0.0118439	0.0366718	0.0716985	-0.00385647	0.070951	-0.00857454	-0.143644	-0.0801874	0.0798657	-0.0165441	0.180106	-0.153119	-0.0663606	-0.109592	0.222199	-0.101372	-0.117924	0.0356736	-0.00156386	0.0912348	0.0357289	0.0730584	0.0353145	-0.0521639	-0.0249179	-0.0725816	-0.000483668
Cluster-13504.24060	mediator of RNA polymerase II transcription subunit 31 isoform X1 [Ziziphus jujuba]	SOH1	-0.416474	0.249955	0.179913	0.167503	-0.66193	-0.30978	-0.354635	-0.279356	0.328197	-0.127484	-0.0985969	-0.101078	0.349844	-0.663834	-0.212817	-0.366252	-0.294584	0.415085	-0.268667	0.240689	-0.0457882	-0.286364	0.0455181	0.10913	0.104123	-0.547022	-0.517528	-0.267592	-0.422869	-0.294245
Cluster-13504.24097	plant UBX domain-containing protein 2 [Camellia sinensis]	Tify	-0.0601274	0.0805456	-0.0884372	-0.0801768	0.327664	-0.00321812	0.0207438	-0.0176707	-0.0545482	-0.165549	0.592971	-0.221419	0.339665	0.0297095	-0.246508	-0.2899	-0.0391407	0.00531115	-0.0585745	0.054209	-0.270226	-0.0679378	-0.336038	0.274374	0.050582	0.202316	0.0596193	0.0455876	-0.101281	-0.09229
Cluster-13504.24103	hypothetical protein LSAT_6X79601 [Lactuca sativa]	PLATZ	-0.298448	0.0204455	0.118993	0.0686093	-0.530119	-0.287797	-0.333925	-0.262123	0.240354	0.0579975	-0.196803	-0.0553639	0.129576	-0.426335	-0.163025	-0.240309	-0.157173	0.194242	-0.268994	0.120076	-0.0607702	-0.279995	-0.00340836	-0.021798	-0.135948	-0.466267	-0.435042	-0.284872	-0.314216	-0.221271
Cluster-13504.24143	PREDICTED: B3 domain-containing protein REM16 isoform X2 [Beta vulgaris subsp. vulgaris]	B3->B3	0.536754	-0.286127	-0.38685	-0.34042	0.389038	0.421429	0.42189	0.358497	-0.261486	-0.183707	0.319406	0.038494	-0.116904	0.641671	-0.103075	0.279495	0.37925	-0.604084	0.491114	-0.211001	-0.0931567	0.546624	-0.261646	0.35141	-0.350007	0.525239	0.512141	0.512764	0.47126	0.470784
Cluster-13504.24166	MYB21 [Fagopyrum tataricum]	MYB->MYB	-0.249677	0.103462	-0.133714	-0.138742	-0.339949	-0.260462	-0.264222	-0.298568	0.0551369	-0.0616847	0.122712	-0.288643	0.406798	-0.421462	-0.363224	-0.321169	-0.291011	-0.0225322	-0.063436	0.155945	-0.304072	-0.0879944	-0.21121	0.446968	-0.0285148	-0.290689	-0.214195	-0.0366667	-0.204578	-0.163523
Cluster-13504.24170	protein BRASSINAZOLE-RESISTANT 1 [Spinacia oleracea]	BES1	-0.0730757	-0.124568	0.0854774	0.0793886	-0.311634	-0.217612	-0.199751	-0.19918	-0.0753821	0.69103	-0.227212	0.0402407	-0.252685	-0.224752	0.277361	0.111326	-0.0898017	-0.100141	-0.139887	0.0734532	0.0963929	-0.192509	0.528949	-0.333636	0.147526	-0.254814	-0.218271	-0.127785	-0.116566	-0.1561
Cluster-13504.24195	PREDICTED: protein FAR1-RELATED SEQUENCE 3 [Vitis vinifera]	FAR1	-0.081915	-0.229354	-0.0973726	-0.0342502	-0.373374	-0.178826	-0.182196	-0.143501	0.0928427	0.0199667	-0.337635	-0.118153	-0.17038	-0.0294181	-0.138683	-0.0608233	-0.134822	-0.000752283	-0.114604	-0.170644	-0.0285263	-0.0318489	0.138956	-0.08642	-0.134763	-0.279525	-0.252995	-0.108744	-0.152692	-0.127749
Cluster-13504.24213	probable WRKY transcription factor 21 [Carica papaya]	WRKY	0.229681	-0.175139	-0.0406742	-0.0287177	-0.00282155	0.104991	0.0736722	0.0946745	-0.238449	0.176532	-0.144674	0.17562	-0.22856	0.353976	0.111977	0.277229	0.144906	-0.386157	0.170688	-0.163435	0.114839	0.216639	0.153848	-0.0613538	-0.285312	0.105524	0.136115	0.166695	0.20863	0.205174
Cluster-13504.24229	ranBP2-type zinc finger protein At1g67325-like isoform X2 [Chenopodium quinoa]	SBP	0.208314	0.114921	0.0246341	0.0497221	-0.0843723	0.393729	0.310978	0.352184	-0.0330959	-0.20219	-0.010666	0.303647	-0.0676071	0.10241	0.195699	0.303781	0.122715	0.325425	0.230076	-0.02291	0.319133	0.304206	0.365646	-0.106644	0.3931	0.194199	0.223453	0.194948	0.280541	0.313156
Cluster-13504.24277	ribulose-1,5 bisphosphate carboxylase/oxygenase large subunit N-methyltransferase, chloroplastic-like isoform X2 [Chenopodium quinoa]	SET	-0.166929	-0.0652018	0.310961	0.347063	-0.53175	-0.116863	-0.137679	-0.0105719	0.243829	-0.0267164	-0.406773	0.134089	-0.199718	-0.331766	0.209734	0.0164181	-0.0128085	0.333675	-0.234092	-0.0196135	0.340423	-0.206763	0.327567	-0.377072	-0.0518674	-0.400163	-0.399283	-0.257242	-0.305373	-0.266569
Cluster-13504.24278	PREDICTED: protein DA1 isoform X1 [Nicotiana attenuata]	Others	-0.205684	0.0326982	-0.151834	-0.120702	-0.261391	-0.0443956	-0.106728	-0.0468628	0.217485	-0.187933	-0.0992572	-0.161597	0.0814611	-0.19672	-0.311497	-0.285763	-0.140147	0.321086	-0.171566	0.0393549	-0.156986	-0.0965484	-0.141561	0.131458	0.114634	-0.284756	-0.27871	-0.146443	-0.217378	-0.108165
Cluster-13504.24291	Heat shock factor protein HSF8 [Vitis vinifera]	HSF	-0.308037	-0.0473669	-0.22239	-0.188834	-0.242368	-0.344226	-0.343432	-0.356972	-0.0229555	-0.102687	-0.00654728	-0.406531	0.0889054	-0.305399	-0.397409	-0.475673	-0.336108	0.0309786	-0.276572	0.195687	-0.371726	-0.272198	-0.334227	0.117717	-0.0899866	-0.321463	-0.329795	-0.188318	-0.349747	-0.303127
Cluster-13504.24327	NAC domain-containing protein 17-like [Hevea brasiliensis]	NAC	0.0954496	-0.11845	-0.256901	-0.226632	0.0288351	0.0145387	-0.00777983	-0.00911624	-0.117941	-0.0922222	0.292904	-0.222209	0.157455	0.0889497	-0.255103	-0.125927	0.128011	-0.316844	0.0941422	0.224386	-0.304904	0.128321	-0.28979	0.440965	-0.18484	0.0552848	0.0501434	0.128091	-0.00462132	0.0335174
Cluster-13504.24331	transcription termination factor MTEF1, chloroplastic-like [Chenopodium quinoa]	mTERF	-0.224969	-0.106491	0.284082	0.321548	-0.539148	-0.16359	-0.139613	-0.0559027	0.234707	0.152119	-0.372125	0.130074	-0.154459	-0.407279	0.405011	0.129819	-0.0171113	0.278371	-0.207773	0.103132	0.373047	-0.260865	0.342314	-0.366757	0.0608591	-0.476517	-0.416281	-0.322811	-0.251329	-0.255599
Cluster-13504.24339	uncharacterized protein At1g21580 [Momordica charantia]	C3H	-0.417265	0.0814798	0.00517416	0.00358465	-0.555089	-0.383862	-0.397079	-0.366832	0.233323	-0.0249662	0.0236212	-0.267899	0.300814	-0.608351	-0.294189	-0.421706	-0.410665	0.159053	-0.278486	0.117285	-0.192764	-0.333393	-0.147314	0.217721	0.000852282	-0.555761	-0.510024	-0.269691	-0.452267	-0.383654
Cluster-13504.24359	PREDICTED: zinc finger CCCH domain-containing protein 30-like [Juglans regia]	C3H	0.0470195	0.0234507	-0.136788	-0.0604996	0.125312	0.0725875	0.0305011	0.0542341	-0.227036	-0.290821	-0.104763	-0.0668342	-0.0883593	0.284628	-0.275126	-0.174261	-0.044957	0.025139	-0.0619435	-0.132835	-0.110804	0.0684859	-0.284285	-0.0235932	-0.207248	0.140857	0.0628124	0.0775604	-0.0188691	0.0244468
Cluster-13504.24369	ADP-ribosylation factor-like protein 8a [Olea europaea var. sylvestris]	MYB->MYB-related	-0.300076	0.237795	0.353486	0.285525	-0.680028	-0.130807	-0.19914	-0.105009	0.32673	0.311223	-0.316901	0.273916	0.0719797	-0.629802	0.276818	0.0806719	-0.113436	0.569235	-0.186838	0.16102	0.338716	-0.229737	0.586695	-0.268548	0.429261	-0.513009	-0.43144	-0.224017	-0.246473	-0.159597
Cluster-13504.24370	GATA transcription factor 1-like isoform X1 [Spinacia oleracea]	C2C2->C2C2-GATA	-0.190461	-0.0500382	0.227026	0.229028	-0.191317	-0.0369448	-0.0748944	0.0151301	-0.0246354	0.0229138	-0.289923	0.0690372	-0.237336	-0.186917	0.126962	-0.0402065	-0.136725	0.446768	-0.295089	-0.0767591	0.231411	-0.264487	0.461426	-0.34174	0.27388	-0.135414	-0.237085	-0.205091	-0.251522	-0.222971
Cluster-13504.24376	high mobility group B protein 15 [Carica papaya]	HMG	-0.16965	-0.210506	0.126851	0.147623	-0.390127	-0.221092	-0.219317	-0.177093	0.0506496	0.0295278	-0.317541	-0.0198677	-0.245453	-0.249177	0.144976	-0.0393687	-0.110633	0.0788256	-0.227965	0.0250522	0.142407	-0.224881	0.236507	-0.324104	-0.0747155	-0.308008	-0.325978	-0.222397	-0.261132	-0.261465
Cluster-13504.24378	ethylene-responsive transcription factor 5-like [Glycine soja]	AP2/ERF->AP2/ERF-ERF	-0.115023	-0.194184	0.0536787	0.00166161	-0.221152	-0.212896	-0.195111	-0.203248	-0.0962888	0.311651	-0.202069	-0.00184358	-0.256473	-0.184785	0.260236	0.0877071	-0.0959577	-0.170589	-0.103795	0.212799	0.0674339	-0.16841	0.177942	-0.270199	-0.0753105	-0.202563	-0.155214	-0.0960672	-0.112635	-0.148231
Cluster-13504.24383	transcription factor MYB1 [Fagopyrum tataricum]	MYB->MYB-related	-0.240534	0.255495	0.465838	0.481188	-0.426943	-0.00218842	-0.0645277	0.0956745	0.26976	-0.0918324	-0.270728	0.255559	0.117188	-0.345232	0.123896	-0.0662675	-0.0463218	0.614443	-0.229473	-0.0315694	0.361919	-0.182338	0.238871	-0.240807	0.177054	-0.315191	-0.338495	-0.254333	-0.28467	-0.194447
Cluster-13504.24386	hypothetical protein BVRB_8g182090 [Beta vulgaris subsp. vulgaris]	TCP	0.0495447	0.499469	0.462803	0.39427	-0.19187	0.0921219	0.0440084	0.104203	-0.0258588	0.473982	-0.12388	0.584836	0.042986	-0.0353083	0.420731	0.295236	0.102477	0.242426	0.00474536	-0.0640763	0.425973	-0.00632833	0.333785	-0.324999	0.0557625	-0.0594938	-0.0287198	0.0301825	0.0678794	0.0904096
Cluster-13504.24396	PREDICTED: peroxisome biogenesis protein 5 isoform X2 [Vitis vinifera]	GARP->GARP-G2-like	0.220587	-0.238316	-0.481082	-0.436979	0.651115	0.0582391	0.0839019	0.0164836	-0.360058	-0.056979	0.291113	-0.392425	-0.184468	0.573463	-0.397588	-0.218645	0.000704281	-0.545952	0.0414754	-0.138507	-0.509407	0.113412	-0.481198	0.246963	-0.245172	0.41088	0.284956	0.211674	0.0890863	0.0415813
Cluster-13504.24406	transcriptional corepressor LEUNIG isoform X3 [Prunus yedoensis var. nudiflora]	LUG	0.0949534	0.648949	0.601939	0.590444	-0.0559533	0.140621	0.109562	0.187584	-0.0661024	0.0466331	-0.0407971	0.522456	0.0654225	0.0746748	0.30167	0.206816	0.101957	0.281206	0.00858205	-0.164218	0.436937	0.0587758	0.228093	-0.25372	0.0674966	0.123723	0.100733	0.0668297	0.10481	0.0963072
Cluster-13504.24437	NAC domain-containing protein [Artemisia annua]	NAC	-0.298232	0.0541497	0.0922854	0.127334	-0.379045	-0.363405	-0.370608	-0.329741	0.124628	-0.125278	0.0166245	-0.256851	0.334873	-0.392435	-0.355755	-0.468655	-0.269161	-0.029372	-0.28742	0.0300816	-0.243248	-0.271317	-0.228214	0.224074	-0.23766	-0.383996	-0.414937	-0.279655	-0.418649	-0.361422
Cluster-13504.24446	PREDICTED: protein DA1-related 1 [Daucus carota subsp. sativus]	Others	-0.227403	0.289261	0.439548	0.484643	-0.441822	-0.10078	-0.153228	-0.00129342	0.207129	-0.00399047	-0.290331	0.22069	0.0341242	-0.280179	0.0738957	-0.114365	-0.102551	0.531575	-0.327157	-0.173381	0.30867	-0.268114	0.20547	-0.264997	0.00216199	-0.372414	-0.416808	-0.274754	-0.36578	-0.285944
Cluster-13504.24461	ATP-dependent helicase BRM-like isoform X1 [Camellia sinensis]	SNF2	0.068207	-0.1004	-0.251085	-0.15614	0.119392	-0.0222942	-0.0415853	-0.0345566	-0.256317	-0.187367	0.0162327	-0.136652	-0.0192792	0.420387	-0.298106	-0.104286	-0.148043	-0.271094	0.00352061	-0.266135	-0.177307	0.10736	-0.231682	0.212657	-0.26254	0.0839627	0.0418796	0.0835948	0.0314073	0.0303857
Cluster-13504.24462	ATP-dependent helicase BRM [Vitis vinifera]	SNF2	0.0348391	-0.176204	-0.241786	-0.15872	-0.0117051	-0.0957108	-0.0907401	-0.104548	-0.256155	0.0265623	-0.174701	-0.122678	-0.200599	0.327202	-0.140694	0.0155237	-0.198764	-0.242164	-0.0155672	-0.269204	-0.0816101	0.0625741	0.0233926	-0.0381988	-0.190748	0.0239968	0.0318195	0.0649072	0.0449668	-0.0185025
Cluster-13504.24476	transcription factor bHLH74 [Quercus suber]	bHLH	-0.110032	0.391489	0.471611	0.468126	-0.344308	0.10025	0.0387184	0.187912	0.141526	0.199645	-0.248331	0.42939	-0.0479459	-0.224991	0.348193	0.185976	-0.00552249	0.611021	-0.148386	-0.0474518	0.490062	-0.11517	0.569612	-0.386242	0.376057	-0.166498	-0.184685	-0.112977	-0.127366	-0.0991028
Cluster-13504.24486	zinc finger CCCH domain-containing protein 66-like isoform X1 [Chenopodium quinoa]	C3H	-0.180994	0.0181451	-0.253567	-0.238698	-0.0753085	-0.297375	-0.304502	-0.347597	-0.0500145	-0.201276	0.0835174	-0.407036	0.203874	-0.0963913	-0.525158	-0.464961	-0.267952	-0.123011	-0.150902	0.153619	-0.468215	-0.120607	-0.457974	0.305113	-0.211038	-0.173862	-0.172115	-0.0559285	-0.232014	-0.191368
Cluster-13504.24539	hypothetical protein LSAT_2X124621 [Lactuca sativa]	C3H	0.285748	-0.283039	-0.270617	-0.280288	0.514763	0.173548	0.177249	0.0918647	-0.384527	0.0778419	-0.0303637	-0.0282427	-0.345657	0.500103	0.0600321	0.232146	0.0984704	-0.431291	0.201001	-0.12295	-0.07675	0.21535	-0.0410466	-0.0374754	-0.07328	0.402917	0.39756	0.23046	0.306528	0.222658
Cluster-13504.24540	zinc finger protein ZAT10-like [Hevea brasiliensis]	C2H2	0.131122	-0.321369	-0.226453	-0.242109	0.354447	-0.0206574	-0.00994674	-0.0749433	-0.335763	0.0351602	-0.115174	-0.108546	-0.3055	0.364928	-0.0140805	0.117043	-0.031599	-0.398541	0.0467934	-0.0738304	-0.113483	0.0490943	-0.0282764	-0.0246437	-0.117787	0.15879	0.163197	0.0634301	0.135412	0.066582
Cluster-13504.24549	B3 domain-containing transcription factor VRN1-like isoform X5 [Hevea brasiliensis]	B3->B3	-0.0327523	-0.206307	0.0460116	0.0136808	-0.150557	-0.253616	-0.202273	-0.219234	-0.230012	0.325082	-0.087187	-0.0709243	-0.202586	-0.0736468	0.124889	0.0360196	-0.097062	-0.363742	-0.104473	0.132787	-0.0240272	-0.153567	0.176701	-0.108599	-0.126914	-0.155807	-0.119509	-0.0994735	-0.0894959	-0.174486
Cluster-13504.24558	hypothetical protein VITISV_004978 [Vitis vinifera]	DDT	-0.0522685	-0.0204664	-0.347799	-0.301057	0.196477	-0.0723495	-0.0943497	-0.121798	-0.229973	-0.277626	0.154551	-0.335121	0.121484	0.234664	-0.522219	-0.36899	-0.166581	-0.142111	-0.0874414	-0.125565	-0.43181	0.00668291	-0.436995	0.270264	-0.171464	0.0941461	0.00759963	0.0571493	-0.0681895	-0.00800902
Cluster-13504.2458	homeobox-leucine zipper protein ATHB-40-like [Sesamum indicum]	HB->HB-other	0.00862621	-0.146459	-0.115863	-0.10672	-0.194398	0.0289849	-0.00760763	0.0984771	-0.00899223	-0.0641438	-0.132801	-0.0744253	-0.0676125	0.0105819	-0.115185	-0.0739001	-0.0175628	-0.0267313	-0.0888193	-0.0276482	-0.0771544	0.00837878	-0.000592453	0.0648139	-0.0838972	-0.166589	-0.178352	-0.142248	-0.0924148	-0.00578582
Cluster-13504.24599	Zinc-finger homeodomain protein 11 [Vitis vinifera]	zf-HD	-0.265045	-0.0737388	0.252167	0.220984	-0.424118	-0.227367	-0.200127	-0.178874	0.114711	0.299291	-0.34738	0.077497	-0.254707	-0.457055	0.439007	0.160419	-0.148121	0.346207	-0.227138	0.207421	0.313772	-0.32505	0.66414	-0.476581	0.386593	-0.364678	-0.318783	-0.250548	-0.201055	-0.251174
Cluster-13504.24619	homeobox-leucine zipper protein ATHB-13-like [Chenopodium quinoa]	HB->HB-HD-ZIP	0.191754	-0.257166	-0.371662	-0.344072	0.209028	0.13344	0.144849	0.0930614	-0.148429	0.00793121	0.156799	-0.202853	-0.238962	0.185641	-0.0504767	0.122628	0.0694347	-0.025953	0.0942204	0.0331782	-0.132423	0.0836942	0.498078	0.0983008	0.505831	0.203358	0.142475	0.182823	0.106552	0.0692694
Cluster-13504.24622	pentatricopeptide repeat-containing protein At3g29290-like isoform X2 [Chenopodium quinoa]	C3H	0.179832	-0.0530935	-0.0201804	0.00448636	-0.268669	0.142795	0.150111	0.108012	0.0871642	0.175907	-0.162176	0.16258	-0.207227	-0.061798	0.274918	0.389134	0.126796	-0.0121911	0.279445	0.0391157	0.230414	0.269591	0.51019	-0.184903	0.200354	0.0176631	0.127991	0.267412	0.249536	0.213761
Cluster-13504.24656	PREDICTED: uncharacterized protein LOC109244367 [Nicotiana attenuata]	PLATZ	-0.333572	0.156462	0.0216166	0.0363242	-0.361561	-0.34752	-0.341589	-0.33946	0.258166	-0.0920489	-0.0234722	-0.304125	0.404347	-0.45832	-0.404483	-0.476303	-0.227055	0.0753351	-0.215411	0.141729	-0.331035	-0.211943	-0.361274	0.167873	-0.159264	-0.396335	-0.365592	-0.230207	-0.353109	-0.279257
Cluster-13504.24667	WRKY domain containing protein [Trema orientale]	WRKY	0.398094	-0.182379	-0.149405	-0.105907	0.0281652	0.254651	0.275994	0.203534	-0.0378865	0.158359	0.0205409	0.191888	-0.184215	0.216501	0.246852	0.449795	0.302673	-0.313256	0.394249	-0.0573827	0.160199	0.373586	0.171441	-0.0411284	-0.107942	0.191389	0.265454	0.345878	0.361801	0.335285
Cluster-13504.24717	uncharacterized protein LOC110668923 isoform X1 [Hevea brasiliensis]	MADS->MADS-M-type	-0.0701196	-0.105558	-0.0220055	-0.000232933	-0.270726	-0.153121	-0.187281	-0.0790774	0.250183	-0.135585	-0.179955	-0.121141	-0.112493	0.020407	-0.214157	-0.19753	-0.0440368	-0.0689761	-0.158529	-0.149658	-0.0850564	-0.0988616	-0.0505408	0.0117778	-0.24359	-0.289368	-0.319925	-0.169443	-0.27563	-0.193944
Cluster-13504.24739	protein BRASSINAZOLE-RESISTANT 1-like [Chenopodium quinoa]	BES1	-0.183328	-0.0383113	0.0281679	0.0545433	-0.509195	-0.0198536	-0.0623473	0.051321	0.170188	0.067614	-0.279361	0.057088	-0.0990777	-0.313713	0.0857907	0.0205199	-0.0904155	0.271577	-0.147484	0.0348883	0.195162	-0.140369	0.223198	-0.111752	0.138475	-0.362077	-0.355128	-0.140117	-0.227804	-0.150307
Cluster-13504.24748	hypothetical protein CUMW_225440 [Citrus unshiu]	C2H2	0.387954	-0.223367	-0.385233	-0.394262	0.698817	0.452697	0.450336	0.358879	-0.328582	-0.0767042	0.299539	-0.0105438	-0.186506	0.673855	-0.0337425	0.278236	0.29484	-0.29399	0.359215	-0.205575	-0.120755	0.427881	0.000420944	0.159219	0.103232	0.695538	0.617033	0.439058	0.526839	0.477642
Cluster-13504.24753	uncharacterized protein LOC107019042 [Solanum pennellii]	GRF	-0.0211318	0.0208771	-0.0119876	-0.0202449	-0.153534	0.0676522	0.023312	0.0460173	-0.0668054	0.0337493	-0.125735	0.0572446	-0.117091	-0.00872306	-0.00413539	0.0507048	-0.0598405	0.193444	-0.0182631	-0.0559164	0.0917936	0.007135	0.266718	-0.0567468	0.119462	0.0100045	0.00836557	0.00413644	0.041376	0.0636741
Cluster-13504.24760	cytochrome P450 704B1-like [Chenopodium quinoa]	NAC	-0.294953	-0.0354248	-0.0730731	-0.087023	-0.254464	-0.413058	-0.400862	-0.423137	0.0909328	-0.107477	0.222536	-0.365638	0.466576	-0.373819	-0.381957	-0.447025	-0.323305	-0.200863	-0.198191	0.0853585	-0.389008	-0.252695	-0.338894	0.4229	-0.209	-0.350067	-0.329172	-0.220788	-0.318127	-0.281144
Cluster-13504.24793	basic helix-loop-helix transcription factor [Salvia miltiorrhiza]	bHLH	-0.379283	-0.109149	-0.150816	-0.0958613	-0.420248	-0.357938	-0.354023	-0.312411	0.365671	-0.109735	-0.213805	-0.363354	0.182319	-0.411072	-0.382474	-0.444014	-0.313261	0.183421	-0.307624	0.0358026	-0.281631	-0.293203	-0.162161	0.0433049	-0.0559617	-0.497673	-0.485481	-0.339567	-0.421239	-0.34121
Cluster-13504.24797	PREDICTED: methyl-CpG-binding domain-containing protein 9 [Beta vulgaris subsp. vulgaris]	PHD	0.198374	-0.0777577	-0.273053	-0.319628	0.204751	0.148468	0.119648	0.0169218	-0.206651	-0.224119	0.192227	-0.0808151	0.179394	0.18746	-0.299701	0.00817326	0.107592	-0.304628	0.310815	0.0713927	-0.255397	0.325733	-0.245243	0.486603	-0.145272	0.316232	0.358191	0.328928	0.31241	0.359949
Cluster-13504.24801	cytochrome P450 81AG1 [Fallopia sachalinensis]	FAR1	-0.234746	0.00674461	0.156352	0.188156	-0.463739	-0.22354	-0.25283	-0.151047	0.28251	-0.0701984	-0.319339	-0.0401003	0.0158409	-0.258878	-0.15078	-0.247358	-0.147219	0.248209	-0.29676	-0.120193	0.0367315	-0.243125	0.0999307	-0.15744	-0.152563	-0.382547	-0.415518	-0.292501	-0.361722	-0.292569
Cluster-13504.24802	ethylene-responsive transcription factor 5-like [Camellia sinensis]	AP2/ERF->AP2/ERF-ERF	-0.0956028	-0.284942	-0.108154	-0.14807	-0.108588	-0.250284	-0.219178	-0.264726	-0.17189	0.194144	-0.0544197	-0.182758	-0.216534	-0.118787	0.0692595	-0.0494625	-0.133208	-0.333241	-0.0958091	0.231917	-0.139839	-0.151527	-0.0298289	-0.16141	-0.175947	-0.122862	-0.100482	-0.0571865	-0.120425	-0.16664
Cluster-13504.24807	hypothetical protein GOBAR_DD10267 [Gossypium barbadense]	NAC	-0.252256	0.0092588	0.0979408	0.107874	-0.307907	-0.070413	-0.0875624	-0.030857	0.566091	-0.0520457	-0.252075	-0.0257157	-0.0109859	-0.388097	-0.0107851	-0.162446	-0.199982	0.432411	-0.169222	-0.0481468	0.107212	-0.1874	0.112238	-0.231386	0.209943	-0.289781	-0.293202	-0.20778	-0.243636	-0.187481
Cluster-13504.24813	PREDICTED: B3 domain-containing transcription factor VRN1 [Theobroma cacao]	B3->B3	-0.308282	0.142244	0.193706	0.212777	-0.701474	-0.177704	-0.229361	-0.164021	0.179107	0.242814	-0.216241	0.0881088	0.143158	-0.547447	0.0593135	-0.037813	-0.231626	0.40889	-0.159689	0.064283	0.185759	-0.161774	0.356842	-0.0299645	0.235411	-0.498465	-0.427421	-0.126575	-0.269508	-0.177771
Cluster-13504.24834	hypothetical protein CISIN_1g045827mg, partial [Citrus sinensis]	NAC	-0.0837679	-0.265456	-0.0497614	-0.0618481	-0.203926	-0.210789	-0.186066	-0.209574	-0.0805872	-0.00787001	-0.14578	-0.143699	-0.24714	-0.153409	0.0368764	-0.0409472	-0.153927	-0.149853	-0.116856	0.173984	-0.0477332	-0.142763	0.0372522	-0.17456	-0.148571	-0.19562	-0.170629	-0.101893	-0.147018	-0.159737
Cluster-13504.24838	PREDICTED: zinc finger CCCH domain-containing protein 17 [Beta vulgaris subsp. vulgaris]	C3H	-0.265497	-0.0220316	-0.179407	-0.153052	-0.130037	-0.36039	-0.33408	-0.34841	-0.110217	-0.0469714	0.167674	-0.425528	0.104076	-0.186459	-0.429818	-0.519648	-0.342859	-0.0222486	-0.327346	0.0310413	-0.411209	-0.320032	-0.273875	0.0214802	-0.130808	-0.178947	-0.288247	-0.13404	-0.390288	-0.391284
Cluster-13504.24887	PREDICTED: zinc finger protein ZAT10-like [Nicotiana tabacum]	C2H2	-0.0998519	-0.0514182	-0.27341	-0.276948	0.196897	-0.227391	-0.218337	-0.313139	-0.152206	-0.155181	0.30896	-0.374973	0.318052	0.00450837	-0.450587	-0.33945	-0.230073	-0.373759	-0.0113497	0.14056	-0.466566	-0.0477305	-0.513221	0.602911	-0.217638	-0.0543764	-0.016644	-0.0170589	-0.0953795	-0.0956795
Cluster-13504.24890	GATA transcription factor 26-like [Manihot esculenta]	C2C2->C2C2-GATA	0.0384346	-0.0399335	-0.145246	-0.0454124	0.0827018	0.0384689	0.0109674	0.0918595	-0.100273	-0.229684	0.108809	-0.190722	0.16057	0.274709	-0.408092	-0.231965	0.0518881	-0.171441	-0.0532056	-0.123961	-0.231471	0.0766615	-0.28781	0.382085	-0.258023	0.0427377	-0.0480429	-0.034587	-0.0979344	-0.0240208
Cluster-13504.24897	BEL1-like homeodomain protein 2 isoform X1 [Olea europaea var. sylvestris]	HB->HB-BELL	0.0180002	0.392913	0.287128	0.29994	0.0537903	-0.0772788	-0.110981	-0.0947559	-0.189952	-0.125584	0.204889	0.14746	0.473214	0.0816001	-0.162002	-0.151755	-0.0153142	-0.25304	0.0110549	-0.180244	-0.0448301	-0.00925505	-0.404998	0.326649	-0.403462	-0.046574	-0.058504	0.0210364	-0.084037	-0.0314942
Cluster-13504.24932	unnamed protein product, partial [Vitis vinifera]	GRAS	-0.25041	-0.0562668	0.0310597	0.0540956	-0.535601	-0.146094	-0.184874	-0.0816565	0.185668	-0.0432202	-0.234062	-0.0796909	0.0377753	-0.378285	-0.0607417	-0.180463	-0.150008	0.311952	-0.241784	0.0590652	0.0249805	-0.215313	0.124003	-0.024059	0.0749332	-0.417273	-0.419617	-0.261	-0.294578	-0.196234
Cluster-13504.24934	paired amphipathic helix protein Sin3-like 2-like [Dorcoceras hygrometricum]	Others	-0.252442	0.125572	-0.0461271	0.0223487	-0.440524	-0.287776	-0.297266	-0.276855	0.205366	-0.144494	-0.00639812	-0.240882	0.366281	-0.37899	-0.385176	-0.408904	-0.278749	0.0228794	-0.150516	-0.0212828	-0.242883	-0.131238	-0.325153	0.224403	-0.224222	-0.394375	-0.350509	-0.136795	-0.310983	-0.240241
Cluster-13504.24952	glucose-6-phosphate 1-dehydrogenase, chloroplastic-like isoform X2 [Hevea brasiliensis]	MYB->MYB-related	-0.251299	0.124277	0.425125	0.450586	-0.552357	-0.0635406	-0.104133	0.0271802	0.274162	-0.0141174	-0.398787	0.223503	-0.119143	-0.439233	0.291184	0.0408326	-0.108177	0.636609	-0.278319	-0.0372879	0.45169	-0.258408	0.462389	-0.398809	0.202192	-0.398175	-0.398137	-0.28014	-0.308317	-0.263227
Cluster-13504.25001	hypothetical protein BVRB_2g026300 [Beta vulgaris subsp. vulgaris]	TAZ	-0.290174	0.193194	0.010829	0.0684128	-0.460148	-0.310821	-0.317495	-0.309184	0.0932218	-0.157265	0.137609	-0.234439	0.481376	-0.472418	-0.371725	-0.420179	-0.288202	0.0906975	-0.186439	0.0952212	-0.224879	-0.19781	-0.284719	0.341014	-0.147931	-0.396521	-0.373113	-0.127406	-0.349824	-0.288916
Cluster-13504.2502	PREDICTED: transcription factor RAX1 [Vitis vinifera]	MYB->MYB	0.0103744	-0.0663166	-0.0748288	-0.0943749	-0.0543217	0.057172	0.0463614	0.0254661	-0.0658738	0.0791358	-0.0719476	-0.0198239	-0.107217	-0.00662428	0.0246057	0.0779213	-0.0310859	0.024953	0.0484196	-0.0241282	0.0285013	0.0468857	0.252222	-0.0234343	0.117211	0.0821554	0.102879	0.00385498	0.123125	0.095326
Cluster-13504.25024	PREDICTED: transcription factor bHLH106 [Beta vulgaris subsp. vulgaris]	bHLH	-0.228734	0.244451	0.51802	0.488328	-0.494303	-0.174104	-0.205389	-0.109147	0.115659	0.206313	-0.252233	0.236746	0.0341955	-0.418681	0.169583	-0.0243054	-0.0716719	0.32398	-0.233221	0.0308869	0.275752	-0.230943	0.348534	-0.312628	0.00787911	-0.369358	-0.359906	-0.219932	-0.296878	-0.248737
Cluster-13504.2503	transcription factor CSA [Malus domestica]	MYB->MYB-related	-0.0837023	-0.0508803	-0.0227378	-0.0157201	-0.113853	-0.0380163	-0.0402646	-0.0248302	-0.0333658	-0.00439557	-0.112274	-0.0610198	-0.142125	-0.134392	0.0333812	0.0129313	-0.0985026	0.170052	-0.10469	0.113089	0.041396	-0.112878	0.479128	-0.125131	0.262585	-0.0270187	-0.0740128	-0.0706489	-0.0662018	-0.0902568
Cluster-13504.25041	hypothetical protein Saspl_002045 [Salvia splendens]	NAC	-0.263429	0.0972898	0.16789	0.159118	-0.328166	-0.0523364	-0.09235	-0.0120858	0.293341	-0.0628512	-0.275135	0.0310207	-0.116215	-0.381121	0.045022	-0.104695	-0.203941	0.642991	-0.269849	-0.00575209	0.201775	-0.273175	0.285902	-0.334549	0.303709	-0.283848	-0.310406	-0.218127	-0.291109	-0.245261
Cluster-13504.25060	PREDICTED: nuclear transcription factor Y subunit A-10 [Beta vulgaris subsp. vulgaris]	NF-Y->NF-YA	-0.116652	-0.326908	0.00338387	0.0538039	-0.0526077	-0.174828	-0.161006	-0.0996385	-0.0771737	0.0138944	-0.294244	-0.0957238	-0.325362	0.078593	0.0181085	-0.0650218	-0.10326	-0.0942035	-0.245065	-0.0537867	0.0348073	-0.210421	0.106967	-0.223406	-0.161119	-0.184544	-0.247636	-0.2579	-0.241462	-0.244878
Cluster-13504.25125	hypothetical protein BVRB_8g185500 [Beta vulgaris subsp. vulgaris]	PHD	-0.210645	-0.180017	0.113284	0.0879717	-0.352975	-0.300443	-0.243082	-0.262564	0.213488	0.221294	-0.329238	-0.0497045	-0.27106	-0.397996	0.269334	0.0143314	-0.113928	-0.0366987	-0.152567	0.210496	0.102943	-0.224238	0.19393	-0.438397	-0.00425755	-0.349822	-0.267062	-0.209503	-0.186698	-0.249417
Cluster-13504.25139	ethylene-responsive transcription factor ERF119-like [Cucurbita pepo subsp. pepo]	AP2/ERF->AP2/ERF-ERF	0.190193	-0.348699	-0.319166	-0.307232	0.215957	-0.0242862	-0.0219175	-0.0249415	-0.329282	-0.0402153	0.0612365	-0.245401	-0.23158	0.43462	-0.27032	-0.0733	0.0823665	-0.4622	-0.0301855	-0.0944168	-0.294642	0.0209874	-0.163979	0.26462	-0.269736	0.119015	0.0475002	0.090337	-0.021677	-0.00193288
Cluster-13504.25164	bHLH3 [Fagopyrum tataricum]	bHLH	0.452973	0.0298989	0.0185872	0.019038	-0.0488769	0.466097	0.474111	0.379873	-0.0383974	0.0434028	0.177553	0.495845	-0.101067	0.133225	0.490872	0.628872	0.457422	-0.160077	0.605345	-0.0508456	0.439873	0.563053	0.117541	-0.0772533	-0.093296	0.342411	0.451774	0.621023	0.533703	0.509957
Cluster-13504.25198	transcription termination factor MTERF8, chloroplastic [Camellia sinensis]	mTERF	-0.0401536	-0.0816031	0.207973	0.258542	-0.396103	-0.0298401	-0.0592317	0.0438873	0.0795669	-0.0264888	-0.289533	0.143036	-0.142445	-0.125183	0.106464	0.0279524	0.0405601	0.123036	-0.129678	-0.0862149	0.245112	-0.0824441	0.160725	-0.195351	-0.200611	-0.256329	-0.26525	-0.127025	-0.203569	-0.14638
Cluster-13504.25199	uncharacterized protein LOC111295980 isoform X4 [Durio zibethinus]	MYB->MYB	-0.152685	0.0838041	-0.132373	-0.0577285	-0.317393	-0.224608	-0.264383	-0.251213	-0.0269826	-0.131906	-0.0360859	-0.23145	0.213158	-0.111013	-0.437618	-0.375997	-0.245063	-0.0335635	-0.167042	-0.10263	-0.271366	-0.0897947	-0.263256	0.155602	-0.220197	-0.263792	-0.270974	-0.0641789	-0.252796	-0.175578
Cluster-13504.25200	PREDICTED: probable transcription factor At3g04930 isoform X2 [Beta vulgaris subsp. vulgaris]	GeBP	-0.0511932	0.000432574	-0.0475647	-0.0329635	-0.378806	-0.120663	-0.157049	-0.120261	-0.222584	0.119062	-0.110772	-0.0477084	-0.0613447	-0.102696	-0.180923	-0.112666	-0.130424	0.0801263	-0.173464	-0.0933314	-0.0333159	-0.12951	0.27374	-0.0172154	-0.0420546	-0.162457	-0.204048	-0.00466222	-0.173918	-0.128773
Cluster-13504.25202	PREDICTED: zinc finger CCCH domain-containing protein 3 [Beta vulgaris subsp. vulgaris]	C3H	-0.209774	-0.133682	0.141814	0.148984	-0.58124	-0.140057	-0.170817	-0.0885655	0.214682	0.0966009	-0.371629	0.0787813	-0.206225	-0.428016	0.216934	0.065263	-0.138773	0.411968	-0.200164	0.0728857	0.270881	-0.209001	0.506674	-0.323085	0.24692	-0.432779	-0.394328	-0.196427	-0.267031	-0.203073
Cluster-13504.25249	nuclear transcription factor Y subunit A-1-like isoform X2 [Spinacia oleracea]	NF-Y->NF-YA	-0.327867	-0.106457	0.174141	0.162431	-0.581536	-0.361038	-0.318546	-0.283576	0.311793	0.206967	-0.382694	-0.0767786	-0.0530078	-0.615391	0.217903	-0.0563216	-0.132058	0.157226	-0.269119	0.197079	0.116543	-0.363204	0.303391	-0.337155	0.153569	-0.579494	-0.495469	-0.392311	-0.342421	-0.361124
Cluster-13504.25256	hypothetical protein BVRB_1g015900 [Beta vulgaris subsp. vulgaris]	bHLH	0.267474	-0.202266	-0.221417	-0.218211	0.598287	0.131126	0.180373	0.0985709	-0.203223	-0.102409	0.300949	-0.157021	-0.207505	0.357291	-0.0661138	0.0248066	0.170831	-0.290299	0.136574	-0.0765154	-0.169549	0.0771042	-0.186138	0.130215	-0.0753818	0.444787	0.306908	0.257317	0.128942	0.0709125
Cluster-13504.25259	Transcription factor MYB44 [Vitis vinifera]	MYB->MYB	-0.0447612	-0.28596	-0.300313	-0.334928	0.180382	-0.212427	-0.217324	-0.285838	-0.320867	0.0820567	-0.102942	-0.230004	-0.246594	0.215318	-0.174722	-0.0793134	-0.131134	-0.420811	-0.0569422	0.228751	-0.292947	-0.0569075	-0.0987906	0.122655	-0.133257	-0.00989308	0.00170557	-0.0143391	-0.00683034	-0.024085
Cluster-13504.25260	PREDICTED: squamosa promoter-binding-like protein 1 [Vitis vinifera]	SBP	0.0592236	0.70148	0.629718	0.561947	-0.221857	0.0701664	0.0399484	0.105404	-0.00716514	0.436738	-0.0218474	0.653005	0.210817	-0.0968606	0.449339	0.289723	0.147114	0.233171	0.0424753	-0.00950083	0.470109	0.00590907	0.260607	-0.269949	-0.00919203	-0.0476609	-0.0124412	0.0336197	0.0663194	0.0858457
Cluster-13504.25273	paired amphipathic helix protein Sin3-like 2 isoform X1 [Chenopodium quinoa]	Others	-0.074219	0.0656038	-0.156384	-0.043409	-0.318588	-0.216386	-0.184953	-0.22687	0.0211778	-0.0527324	0.115869	-0.216359	0.324041	-0.191586	-0.295071	-0.227523	-0.162183	-0.183778	0.0200202	0.00472362	-0.231437	0.0326738	-0.274134	0.273716	-0.253586	-0.21578	-0.153159	0.035207	-0.111011	-0.109064
Cluster-13504.25292	B3 domain-containing transcription repressor VAL1-like [Spinacia oleracea]	B3->B3	0.0909613	0.00890871	0.0497685	0.0880562	0.0281767	0.293058	0.214873	0.305542	-0.0811035	0.0156947	-0.099067	0.207011	-0.20055	0.212038	0.133799	0.176147	0.058638	0.275106	-0.0123737	-0.238075	0.238784	0.0915389	0.316302	-0.174031	0.291708	0.129653	0.0638673	0.0379217	0.0989259	0.130835
Cluster-13504.25327	BTB/POZ domain-containing protein At4g08455 [Ziziphus jujuba]	SET	0.163254	-0.432217	-0.460379	-0.484394	0.501405	-0.133341	-0.0813046	-0.171238	-0.300918	-0.0657592	0.224608	-0.498791	-0.200232	0.378288	-0.349529	-0.201005	0.00724274	-0.626917	-0.00732885	0.0798091	-0.548757	-0.0189791	-0.238198	0.228021	-0.130587	0.25109	0.164041	0.0567591	0.0217336	-0.0484893
Cluster-13504.25335	mucin-19-like isoform X1 [Durio zibethinus]	IWS1	0.0342196	-0.0506952	-0.19831	-0.126872	0.0961858	-0.0158967	-0.0355135	-0.0251364	-0.257768	-0.159659	0.0940702	-0.150217	-0.0384293	0.286218	-0.278259	-0.17483	-0.161602	-0.0941619	-0.0910098	-0.225661	-0.167585	-0.0192349	-0.176409	0.0757252	-0.150682	0.0896117	-0.00426871	0.0508258	-0.0662831	-0.0590168
Cluster-13504.25336	PREDICTED: auxin-responsive protein IAA13-like [Juglans regia]	AUX/IAA	0.0507044	-0.0514464	0.186663	0.198945	-0.35686	-0.0314151	-0.033602	-0.00554518	-0.0569289	0.1777	-0.218125	0.246165	-0.158208	-0.14464	0.247741	0.218505	0.0656322	-0.0711406	0.0247966	-0.0271665	0.270308	0.0125008	0.225806	-0.294273	-0.211872	-0.172107	-0.118117	-0.0166544	-0.0165555	-0.0105223
Cluster-13504.25365	G2/mitotic-specific cyclin-2-like [Chenopodium quinoa]	bZIP	-0.0613919	0.236727	0.200856	0.226138	-0.524583	0.121226	0.0438971	0.138374	0.243767	-0.0346582	-0.166865	0.266312	0.0265976	-0.315354	0.0969159	0.0806103	-0.0273297	0.55385	-0.0454949	-0.141414	0.332433	0.00201845	0.348037	-0.159059	0.23111	-0.245606	-0.226723	0.0228153	-0.122243	-0.0255886
Cluster-13504.25369	hypothetical protein SOVF_107400 [Spinacia oleracea]	WRKY	-0.0342403	-0.00326659	0.115659	0.133942	-0.214683	0.0953285	0.0619911	0.182185	-0.0536571	-0.0302401	-0.163729	0.110087	-0.0821297	0.0294522	0.131728	0.120913	0.124192	0.0385201	-0.0385085	-0.09313	0.176583	0.0127787	0.111838	-0.0354297	-0.0437605	-0.116937	-0.111401	-0.0434567	-0.0516574	-0.00609713
Cluster-13504.25373	zinc finger CCCH domain-containing protein 44 [Chenopodium quinoa]	SWI/SNF-BAF60b	-0.0583857	0.0804022	-0.150709	-0.039632	-0.175347	-0.0157315	-0.0453449	-0.00888132	0.00729546	-0.158789	0.135699	-0.153539	0.266278	-0.0242189	-0.329284	-0.228828	-0.16779	0.0343688	-0.0333301	-0.151632	-0.15278	0.0339053	-0.201614	0.305065	-0.132019	-0.124021	-0.147858	0.0379234	-0.144366	-0.0910418
Cluster-13504.25382	zinc finger CCCH domain-containing protein 23-like [Chenopodium quinoa]	C3H	0.0776783	-0.207755	-0.0642751	-0.0532921	-0.321917	-0.0756324	-0.0737291	-0.0633921	-0.0993194	0.317404	-0.229807	0.0643954	-0.253191	-0.0161448	0.132611	0.172335	0.0203841	-0.21014	0.00124634	-0.00295874	0.0925828	0.000140634	0.275004	-0.179788	-0.153036	-0.110565	-0.0667354	0.004058	0.0323244	0.000932317
Cluster-13504.25422	PREDICTED: helicase protein MOM1 isoform X1 [Vitis vinifera]	SNF2	0.25591	-0.143747	-0.35916	-0.273491	0.171932	0.118333	0.13616	0.0654709	-0.244285	-0.031903	0.12364	-0.0995374	-0.128153	0.44613	-0.115084	0.15575	0.0104931	-0.275584	0.206585	-0.213265	-0.101985	0.27682	0.0682236	0.132546	-0.0335413	0.258544	0.254909	0.294671	0.257827	0.179777
Cluster-13504.25426	auxin response factor 5-like [Chenopodium quinoa]	B3->B3-ARF	0.453152	-0.159331	-0.205343	-0.189355	0.1667	0.48609	0.488702	0.409709	-0.196669	0.0992287	0.0141534	0.274249	-0.211003	0.372788	0.334382	0.603854	0.329899	-0.252914	0.54532	-0.141726	0.253019	0.559655	0.345048	-0.0587903	0.0835475	0.486433	0.57536	0.487029	0.623923	0.536897
Cluster-13504.25454	pentatricopeptide repeat-containing protein At2g33760 [Spinacia oleracea]	C2C2->C2C2-LSD	0.117385	-0.188977	0.03356	0.0318163	-0.287406	0.221587	0.213897	0.222933	0.0176896	0.0830116	-0.281623	0.219066	-0.288245	-0.0802984	0.365412	0.455095	0.188923	0.140313	0.188431	-0.0245279	0.351014	0.201804	0.639067	-0.253388	0.308508	0.0382765	0.105451	0.149263	0.251706	0.210366
Cluster-13504.25480	PREDICTED: seipin-1 [Vitis vinifera]	NAC	-0.36139	0.0577753	0.194575	0.13312	-0.417981	-0.356129	-0.37587	-0.32946	0.215918	-0.0900954	-0.0979168	-0.197494	0.301012	-0.521544	-0.319865	-0.459929	-0.183524	0.0933745	-0.31208	0.154331	-0.211378	-0.339747	-0.275516	0.201649	-0.202591	-0.481634	-0.464562	-0.339976	-0.443968	-0.332129
Cluster-13504.25485	Splicing factor U2af small subunit B [Vitis vinifera]	C3H	-0.242666	-0.0653644	0.072492	0.0726323	-0.561412	-0.179175	-0.193755	-0.135207	0.172952	0.058447	-0.149203	-0.0854064	0.050012	-0.444088	-0.00438607	-0.11268	-0.190478	0.301273	-0.225409	-0.0906199	0.0860723	-0.258677	0.328786	-0.0310059	0.208263	-0.387125	-0.394213	-0.152542	-0.328764	-0.294818
Cluster-13504.25493	Basic-leucine zipper transcription factor [Trema orientale]	bZIP	-0.153778	-0.141373	-0.156474	-0.101631	-0.0899748	-0.113602	-0.139256	-0.0589235	0.0588817	-0.224481	-0.056507	-0.272621	0.0241898	-0.0408564	-0.31561	-0.315089	-0.0649862	0.0014931	-0.203579	0.0954711	-0.221958	-0.157028	-0.352253	0.181671	-0.191718	-0.222984	-0.272362	-0.178396	-0.305248	-0.225747
Cluster-13504.25514	60S ribosomal protein L7a-1 [Quercus suber]	BBR-BPC	0.202199	-0.0673303	-0.152061	-0.200525	0.0102056	0.2294	0.172143	0.140341	-0.153973	-0.0664169	0.108002	0.0768174	0.220239	0.0509268	-0.113101	0.151665	0.242969	-0.25631	0.312083	0.0296299	-0.0824135	0.306855	-0.0227952	0.414244	-0.078153	0.195672	0.244445	0.260753	0.307285	0.412546
Cluster-13504.25519	MYB transcription factor MYB176 [Glycine max]	MYB->MYB-related	-0.0255036	0.220448	0.434667	0.526244	-0.332342	0.0729306	0.0531324	0.166132	0.128304	-0.00488872	-0.216381	0.361761	-0.0113656	-0.189325	0.275969	0.125186	0.0764773	0.366686	-0.0920694	-0.113053	0.471595	-0.0723457	0.242241	-0.324099	-0.026681	-0.188136	-0.195013	-0.130431	-0.139033	-0.112573
Cluster-13504.25521	putative transcription factor PosF21 [Capsicum annuum]	bZIP	0.421498	0.175866	0.00526828	-0.00615456	-0.0375425	0.536384	0.507336	0.435436	-0.052383	0.0805252	0.0910375	0.4885	-0.107708	0.0918013	0.424407	0.652376	0.374161	0.0420946	0.578463	-0.12357	0.417973	0.575226	0.509466	-0.148085	0.284419	0.46777	0.554719	0.610893	0.624609	0.578476
Cluster-13504.25532	PREDICTED: cold shock domain-containing protein 3 [Beta vulgaris subsp. vulgaris]	CSD	0.201738	-0.221343	-0.389307	-0.468235	0.490859	0.148014	0.140318	0.017029	-0.442848	0.011406	0.433644	-0.158217	-0.0424814	0.381433	-0.167001	0.0566545	0.0600156	-0.478327	0.249649	0.134332	-0.307512	0.222563	-0.176434	0.384239	-0.0248207	0.467984	0.440014	0.342201	0.312387	0.273704
Cluster-13504.25543	Zinc finger CCCH domain-containing protein 14 [Morus notabilis]	C3H	0.0399474	0.391219	0.399973	0.339556	-0.459817	0.213512	0.152425	0.203181	0.0959425	0.0618341	-0.156312	0.559389	-0.0274677	-0.286372	0.473326	0.383623	0.107996	0.489329	0.143703	0.0532929	0.567879	0.119293	0.518082	-0.346908	0.265395	-0.0414203	0.0142601	0.170133	0.137753	0.178624
Cluster-13504.25554	transcription factor, putative [Ricinus communis]	B3->B3	-0.146918	-0.13757	-0.264187	-0.270711	-0.0663699	-0.128653	-0.106553	-0.115503	0.386432	-0.0681992	0.0436402	-0.349052	0.054856	-0.101635	-0.355286	-0.320636	-0.193052	-0.0417533	-0.0313576	0.0902513	-0.344786	-0.0110125	-0.233462	0.348631	-0.0479389	-0.104793	-0.106385	-0.0856545	-0.0707615	-0.0271581
Cluster-13504.25575	pseudo-response regulator 9 [Castanea sativa]	Pseudo ARR-B	-0.307985	-0.0315862	0.215918	0.314544	-0.360466	-0.246087	-0.229914	-0.10696	0.255723	-0.142265	-0.214253	-0.11122	-0.0434414	-0.291583	-0.0483912	-0.274465	-0.180294	0.375854	-0.370281	-0.0106223	0.126757	-0.3473	0.0781305	-0.215702	-0.116193	-0.374468	-0.457433	-0.349618	-0.483287	-0.439159
Cluster-13504.25578	PREDICTED: protein FAR1-RELATED SEQUENCE 5-like [Fragaria vesca subsp. vesca]	FAR1	-0.271314	-0.233588	0.184223	0.191724	-0.425752	-0.233472	-0.227949	-0.177905	0.102172	0.131489	-0.384114	0.0251841	-0.282394	-0.319899	0.293305	0.0438722	-0.160634	0.253855	-0.270544	0.175003	0.260668	-0.303587	0.353644	-0.35226	0.125071	-0.417378	-0.392055	-0.300484	-0.27095	-0.264148
Cluster-13504.25581	Pentatricopeptide repeat-containing protein [Actinidia chinensis var. chinensis]	bZIP	-0.318401	0.381114	0.591101	0.57444	-0.497441	-0.10328	-0.150637	-0.0314348	0.352799	0.0486802	-0.247849	0.288303	0.138565	-0.519587	0.220616	-0.048225	-0.111605	0.714444	-0.275963	-0.0892369	0.428961	-0.280728	0.277318	-0.311046	0.187229	-0.386847	-0.373027	-0.252101	-0.318247	-0.275737
Cluster-13504.25584	hypothetical protein PRUPE_1G075500 [Prunus persica]	HB->HB-PHD	0.04852	0.144417	0.114344	0.173704	-0.41202	0.0245353	-0.0173912	0.0723206	0.0805155	-0.0723523	0.047506	0.120917	0.0754542	-0.145619	-0.00579121	0.0272011	0.00139801	0.122951	-0.0024346	-0.058662	0.16279	0.0504254	0.327833	0.105652	0.0186755	-0.139651	-0.178243	0.05293	-0.108644	-0.0560469
Cluster-13504.25603	--	bZIP	-0.237027	-0.0418299	0.225915	0.214513	-0.419755	-0.284758	-0.270293	-0.225312	-0.0204296	0.476546	-0.327757	0.0586431	-0.165304	-0.340724	0.293289	0.0790254	-0.118777	0.0774028	-0.267618	0.0961392	0.176032	-0.327834	0.626915	-0.310359	0.241668	-0.386502	-0.370565	-0.295056	-0.248532	-0.267841
Cluster-13504.25609	hypothetical protein CCACVL1_29451 [Corchorus capsularis]	SWI/SNF-BAF60b	0.139972	0.246645	0.0983562	0.104314	-0.306444	0.271055	0.180822	0.201001	0.163101	-0.0950908	-0.0211282	0.35166	0.250161	-0.0407612	-0.00960715	0.217952	0.114264	0.162158	0.306683	-0.270133	0.235718	0.356914	0.103192	0.151264	-0.0335838	0.0418133	0.119694	0.311231	0.231063	0.33113
Cluster-13504.25623	dof zinc finger protein DOF5.4-like [Cucurbita pepo subsp. pepo]	C2C2->C2C2-Dof	-0.215121	0.285291	0.533811	0.529029	-0.425131	-0.18632	-0.197992	-0.104831	0.0254633	0.185851	-0.361056	0.253718	-0.115254	-0.302582	0.267562	0.0409638	-0.113712	0.440703	-0.313441	-0.00697596	0.373471	-0.313118	0.529842	-0.457773	0.189361	-0.317961	-0.331261	-0.243248	-0.27549	-0.277996
Cluster-13504.25637	transcription factor MYB124 isoform X2 [Spinacia oleracea]	MYB->MYB	0.424278	-0.0362038	-0.0804504	-0.0193302	0.207465	0.44061	0.438744	0.328911	-0.157219	0.0964502	0.0405598	0.324697	-0.158559	0.247479	0.273493	0.479865	0.279545	-0.0455661	0.464721	-0.169283	0.295356	0.485758	0.16504	-0.0842403	0.0862315	0.46546	0.51855	0.518857	0.489081	0.421572
Cluster-13504.25661	NAC domain containing transcription factor NAC2 [Fagopyrum tataricum]	NAC	-0.254505	0.116134	-0.11397	-0.0754867	-0.170818	-0.223184	-0.237282	-0.209755	0.207656	-0.270703	-0.0279818	-0.299542	0.204919	-0.224316	-0.469619	-0.494145	-0.277441	0.128557	-0.210092	0.0210399	-0.320344	-0.152037	-0.430789	0.174879	-0.175754	-0.243001	-0.266279	-0.168375	-0.298894	-0.211122
Cluster-13504.25667	PREDICTED: bZIP transcription factor 53-like [Nicotiana tabacum]	bZIP	0.601508	0.33006	0.0835352	0.0565048	0.122691	0.593397	0.506618	0.432105	-0.123673	-0.114705	0.415379	0.58196	0.192324	0.304598	0.185626	0.487633	0.49226	-0.182215	0.656869	-0.0705624	0.294495	0.63781	-0.0887806	0.227038	-0.174185	0.453029	0.532485	0.693052	0.548968	0.644249
Cluster-13504.25672	auxin response factor 9-like [Spinacia oleracea]	B3->B3-ARF	-0.0979523	-0.184568	-0.201586	-0.154721	0.086007	-0.235939	-0.189766	-0.2066	-0.0319002	-0.126136	0.164102	-0.350846	0.113225	0.0358538	-0.325464	-0.370707	-0.126193	-0.319256	-0.165121	-0.0358093	-0.356792	-0.188177	-0.503096	0.153573	-0.327143	-0.136379	-0.189203	-0.169062	-0.243241	-0.23307
Cluster-13504.25677	hypothetical protein GLYMA_12G168300 [Glycine max]	TCP	-0.229963	0.0583827	0.435262	0.482735	-0.518068	-0.131162	-0.137246	-0.0360934	0.141074	0.216752	-0.395304	0.270829	-0.117231	-0.386357	0.372651	0.105246	-0.0866936	0.368965	-0.234158	0.00127389	0.452528	-0.248542	0.387818	-0.455715	0.0274588	-0.391818	-0.371754	-0.257941	-0.270046	-0.264705
Cluster-13504.25685	MYB13 [Fagopyrum tataricum]	MYB->MYB	0.218142	-0.307309	-0.312469	-0.304948	0.75155	0.0736697	0.134143	0.0643368	-0.325141	-0.0176043	0.2368	-0.261584	-0.263348	0.647074	-0.087366	-0.0142347	0.0725416	-0.392822	0.0126505	-0.112583	-0.287414	0.0344305	-0.227559	0.0707327	-0.0701867	0.463298	0.313912	0.118028	0.135362	0.0279978
Cluster-13504.25721	ethylene response factor 3 [Tamarix hispida]	AP2/ERF->AP2/ERF-ERF	-0.320509	0.119871	0.31524	0.339138	-0.208344	-0.261143	-0.276187	-0.179178	0.0315376	0.062374	-0.0955324	-0.0417537	-0.0480843	-0.290748	-0.0202144	-0.31874	-0.245917	0.37175	-0.449882	0.0803951	0.0856642	-0.460903	0.0830662	-0.211166	0.0324554	-0.306082	-0.433472	-0.310919	-0.510492	-0.461636
Cluster-13504.25743	PHD finger protein Alfin1 [Morus notabilis]	Alfin-like	0.0481635	0.154794	0.00828583	-0.0364285	-0.0455239	0.146677	0.0766355	0.0495645	0.0276099	-0.177461	0.101474	0.0858737	0.32384	0.0525814	-0.21793	-0.0169718	0.0226777	0.0240138	0.195918	-0.149155	-0.0614704	0.262212	-0.0556595	0.354433	-0.0467028	0.123108	0.149741	0.187733	0.201715	0.290598
Cluster-13504.25755	Mitochondrial glycoprotein [Actinidia chinensis var. chinensis]	C2H2	-0.316434	0.0133057	0.296283	0.280681	-0.406134	-0.262447	-0.274872	-0.218273	0.0259415	0.102766	-0.268366	0.0559809	-0.060026	-0.37684	0.0751639	-0.141508	-0.226976	0.22492	-0.280628	0.0972718	0.154035	-0.288452	0.105228	-0.255753	-0.122525	-0.340949	-0.355219	-0.229451	-0.353982	-0.336358
Cluster-13504.25815	homeobox-leucine zipper protein HAT4-like isoform X2 [Chenopodium quinoa]	HB->HB-other	-0.318664	0.000501216	0.12961	0.0950194	-0.473189	-0.284538	-0.313548	-0.237329	-0.0115349	0.145041	-0.264569	-0.0805208	-0.0658129	-0.342712	-0.0850418	-0.193858	-0.260901	0.18264	-0.347786	0.0441848	-0.00680059	-0.346599	0.33794	-0.151132	0.0754807	-0.369274	-0.397127	-0.281636	-0.3337	-0.294267
Cluster-13504.25819	WD40 [Fagopyrum tataricum]	Pseudo ARR-B	-0.118686	0.13256	-0.123511	-0.0810771	-2.21079e-05	-0.138311	-0.133227	-0.165985	0.184775	-0.238449	0.151699	-0.28216	0.321025	-0.100296	-0.439883	-0.391621	-0.133731	-0.0890907	-0.0369308	0.034408	-0.34666	-0.0108784	-0.507832	0.321091	-0.225826	-0.0817888	-0.0849077	-0.0130187	-0.151357	-0.0960904
Cluster-13504.25823	MYB17 [Fagopyrum tataricum]	MYB->MYB-related	-0.424113	0.330707	0.293409	0.296115	-0.525802	-0.301876	-0.315414	-0.26351	0.170342	0.238879	-0.207237	0.03476	0.148548	-0.657148	0.0651827	-0.19531	-0.321116	0.618313	-0.342559	0.176026	0.159288	-0.411412	0.218512	-0.200703	0.245041	-0.518876	-0.475404	-0.281309	-0.419216	-0.373938
Cluster-13504.25832	PREDICTED: LOB domain-containing protein 38-like [Juglans regia]	LOB	-0.0939889	-0.157946	0.16566	0.139714	-0.17198	-0.237116	-0.187359	-0.190441	-0.0978253	0.391843	-0.231936	0.0125779	-0.289722	-0.16266	0.251816	0.0802402	-0.0801414	-0.100229	-0.179461	0.0983459	0.109954	-0.241436	0.261234	-0.342376	-0.0276764	-0.220575	-0.192233	-0.178357	-0.163554	-0.22908
Cluster-13504.25838	zinc finger protein JACKDAW [Jatropha curcas]	C2H2	0.242472	-0.031899	-0.0721864	-0.0334612	-0.255821	0.235309	0.176946	0.22147	-0.0887583	0.0313629	-0.0595185	0.210872	-0.164002	0.141283	0.0434984	0.23184	0.172533	-0.0121013	0.157912	-0.235513	0.20419	0.23654	0.237161	-0.00170821	-0.0946917	0.0563869	0.0548718	0.282244	0.118394	0.177015
Cluster-13504.25857	hypothetical protein BVRB_5g124720 [Beta vulgaris subsp. vulgaris]	TCP	-0.370922	0.0488035	0.441512	0.392308	-0.61348	-0.284796	-0.299321	-0.20156	0.305436	0.177776	-0.471122	0.186704	-0.072295	-0.568246	0.301172	-0.0144055	-0.142674	0.461707	-0.338461	0.184014	0.342883	-0.389691	0.379168	-0.480811	0.119357	-0.539244	-0.501091	-0.38676	-0.375854	-0.349676
Cluster-13504.25876	homeobox-leucine zipper protein ATHB-13-like [Durio zibethinus]	HB->HB-HD-ZIP	-0.271733	0.178687	0.381434	0.401441	-0.579028	-0.106233	-0.142183	-0.0338278	0.188392	0.26908	-0.336254	0.191168	-0.039296	-0.527408	0.273212	0.028259	-0.154401	0.648403	-0.307899	-0.0108431	0.384673	-0.317405	0.55641	-0.400884	0.356368	-0.435264	-0.426408	-0.277985	-0.333755	-0.297442
Cluster-13504.25895	hypothetical protein SOVF_009930 [Spinacia oleracea]	C2H2	-0.310296	0.221545	0.0634842	0.0673044	-0.278079	-0.311674	-0.302397	-0.312774	0.237705	-0.0585251	0.0763262	-0.226413	0.428183	-0.461746	-0.296991	-0.404901	-0.286469	0.108318	-0.186954	0.0338801	-0.235255	-0.23536	-0.297613	0.189227	-0.0407641	-0.341117	-0.301856	-0.187914	-0.31881	-0.288562
Cluster-13504.25900	zinc finger CCCH domain-containing protein 67-like [Spinacia oleracea]	C3H	0.225682	0.0636657	0.0547668	0.113479	-0.0624838	0.374175	0.33831	0.409514	0.0762662	0.0179367	-0.0559102	0.261812	-0.0455385	0.263114	0.154963	0.33101	0.224271	0.194215	0.21659	-0.27631	0.270857	0.324358	0.38552	-0.0502131	0.174793	0.177097	0.17703	0.217948	0.252152	0.265767
Cluster-13504.25911	PREDICTED: uncharacterized protein LOC104431786, partial [Eucalyptus grandis]	SWI/SNF-BAF60b	0.0435275	0.474059	0.20614	0.218224	-0.375018	0.12194	0.0600602	0.05337	0.0543568	-0.145792	0.0933939	0.309176	0.296195	-0.267622	0.0365262	0.10488	0.0201986	0.44353	0.127658	-0.0585996	0.225752	0.129501	0.148912	-0.0262955	0.223685	-0.103927	-0.0339826	0.197194	0.0494612	0.130993
Cluster-13504.25923	transcription factor HHO3 isoform X2 [Ricinus communis]	GARP->GARP-G2-like	-0.237034	-0.0753124	-0.153364	-0.152929	-0.372613	-0.33515	-0.342658	-0.31026	-0.00806853	0.0811399	0.0420825	-0.334814	0.188742	-0.266421	-0.371079	-0.381478	-0.255958	-0.250596	-0.196178	0.141779	-0.357147	-0.196916	-0.170663	0.382334	-0.218062	-0.351061	-0.331241	-0.169534	-0.295789	-0.253112
Cluster-13504.25951	uncharacterized protein LOC110719873 [Chenopodium quinoa]	HSF	0.150568	-0.218082	-0.405833	-0.400025	0.576168	-0.0144905	0.0217625	-0.0301167	-0.231872	-0.199288	0.223731	-0.391473	-0.0308078	0.553596	-0.428727	-0.266214	-0.00170682	-0.396782	-0.0388297	-0.127251	-0.505158	0.0151895	-0.440905	0.272023	-0.200329	0.309663	0.168779	0.0928683	0.0182014	-0.00344965
Cluster-13504.25968	basic helix-loop-helix 2 [Fagopyrum tataricum]	bHLH	0.420413	-0.260168	-0.317424	-0.317814	0.724458	0.32003	0.333726	0.229761	-0.367891	-0.0549662	0.134512	-0.00679139	-0.281863	0.7129	0.0252569	0.282243	0.220244	-0.456933	0.317176	-0.176728	-0.0931376	0.350595	-0.145815	0.0560332	-0.0682066	0.601304	0.574891	0.325777	0.442094	0.346202
Cluster-13504.25982	protein DEHYDRATION-INDUCED 19 homolog 3 [Populus trichocarpa]	PHD	0.143717	-0.404894	-0.324496	-0.306493	0.0772147	-0.167639	-0.152111	-0.134707	-0.254925	-0.0172698	-0.0956761	-0.320236	-0.317937	0.307279	-0.301395	-0.149396	0.0103005	-0.403286	-0.152658	-0.0612297	-0.304623	-0.104329	-0.0411953	0.104496	-0.252117	-0.0728334	-0.126743	-0.0704713	-0.162727	-0.160125
Cluster-13504.26009	nuclear transcription factor Y subunit A-7-like [Spinacia oleracea]	NF-Y->NF-YA	-0.0841589	-0.369842	-0.0673419	-0.00772952	-0.122673	-0.17925	-0.161132	-0.0953577	-0.143438	0.0531687	-0.308566	-0.117917	-0.319192	0.127852	0.0366966	-0.0298123	-0.0620805	-0.20447	-0.225399	-0.0553345	0.0126501	-0.197528	0.109927	-0.224503	-0.159529	-0.21739	-0.258593	-0.251309	-0.20219	-0.208103
Cluster-13504.26029	hypothetical protein MANES_18G040300 [Manihot esculenta]	HB->HB-WOX	0.507533	0.00865804	-0.211392	-0.232177	0.607805	0.378886	0.404579	0.260598	-0.365373	0.165488	0.500674	0.142579	0.0154092	0.513144	0.0384697	0.277795	0.310138	-0.52468	0.466745	-0.206402	-0.100443	0.452172	-0.129523	0.158753	-0.119303	0.684773	0.619456	0.655324	0.489669	0.42233
Cluster-13504.26036	PREDICTED: homeobox-leucine zipper protein ANTHOCYANINLESS 2 isoform X2 [Vitis vinifera]	HB->HB-HD-ZIP	-0.22194	-0.101568	0.0835352	0.0837176	-0.344045	-0.163601	-0.168402	-0.129214	-0.016088	0.418143	-0.362821	0.00483985	-0.26466	-0.184861	0.162038	0.0609278	-0.195957	0.232494	-0.239171	-0.0315697	0.158787	-0.235853	0.598327	-0.310345	0.327559	-0.252039	-0.244434	-0.223407	-0.139229	-0.162018
Cluster-13504.26069	STOREKEEPER protein [Actinidia chinensis var. chinensis]	GeBP	0.0146476	-0.0147887	-0.204992	-0.197533	0.0683386	0.00733009	-0.0487449	-0.0220912	-0.197171	-0.273818	0.0674398	-0.184791	0.192848	0.260094	-0.481561	-0.253478	-0.0465018	-0.124857	-0.0380063	-0.187736	-0.296411	0.0739064	-0.259431	0.388099	-0.215677	0.0773811	0.0104024	0.0847882	-0.0497557	0.0293337
Cluster-13504.26073	Transcription factor MYC2 [Vitis vinifera]	bHLH	-0.160952	-0.0615013	0.278266	0.311274	-0.558171	-0.150096	-0.166148	-0.0700147	0.157561	0.117477	-0.35041	0.147877	-0.117102	-0.352625	0.212512	0.040379	-0.0338572	0.223639	-0.206098	0.0238527	0.295497	-0.207212	0.29434	-0.307706	-0.0955287	-0.42763	-0.409098	-0.238187	-0.290405	-0.252996
Cluster-13504.26076	uncharacterized protein LOC110693506 isoform X1 [Chenopodium quinoa]	Jumonji	-0.28542	0.0566546	-0.197991	-0.170254	-0.374954	-0.354621	-0.350395	-0.384584	-0.0608741	-0.0777247	0.0990333	-0.352675	0.341261	-0.370272	-0.373468	-0.355458	-0.373636	-0.103339	-0.122742	0.168202	-0.342087	-0.142687	-0.18821	0.346413	-0.0731419	-0.325333	-0.249683	-0.0986899	-0.226123	-0.226012
Cluster-13504.26104	NAC1 [Medicago truncatula]	NAC	-0.431241	-0.065605	0.112109	0.144498	-0.47168	-0.467829	-0.435568	-0.419631	0.142073	0.145802	-0.103632	-0.249052	0.113353	-0.537422	-0.091868	-0.339575	-0.395546	0.0517807	-0.340855	0.20005	-0.117956	-0.38909	-0.0111939	0.0296992	-0.131777	-0.493067	-0.481501	-0.332972	-0.446091	-0.441557
Cluster-13504.26138	zinc finger CCCH domain-containing protein 29-like [Chenopodium quinoa]	C3H	0.160719	-0.143215	-0.153672	-0.143406	0.246329	-0.052425	-0.0110969	-0.067047	-0.245509	0.466586	0.0459035	-0.124287	-0.228862	0.230835	-0.0588185	-0.0180563	0.0414214	-0.259948	-0.0554806	-0.0476562	-0.205528	-0.0252029	0.0319826	-0.136241	-0.0371184	0.119877	0.0924696	0.0558042	0.0294211	-0.0449045
Cluster-13504.26204	PREDICTED: uncharacterized protein LOC103985010 [Musa acuminata subsp. malaccensis]	MYB->MYB-related	-0.248619	0.0109966	0.232256	0.309563	-0.409151	-0.0899505	-0.131612	0.0119224	0.212886	-0.156995	-0.339671	0.0340847	-0.00614931	-0.221353	-0.0184392	-0.170102	-0.120311	0.418397	-0.313493	-0.118634	0.204222	-0.240251	0.12121	-0.139336	-0.0203485	-0.379928	-0.422533	-0.344312	-0.342606	-0.259424
Cluster-13504.26236	hypothetical protein BHM03_00006782 [Ensete ventricosum]	MYB->MYB	-0.244432	-0.256612	0.0727145	0.10217	-0.483249	-0.291524	-0.264332	-0.229859	0.183048	0.133623	-0.343839	-0.111181	-0.216589	-0.386595	0.111178	-0.0657218	-0.173477	0.113535	-0.264365	0.0561811	0.0950433	-0.285391	0.259491	-0.30568	-0.0456445	-0.454079	-0.422645	-0.302868	-0.318949	-0.324123
Cluster-13504.26260	dof zinc finger protein DOF5.4-like [Cucurbita maxima]	C2C2->C2C2-Dof	0.0331559	0.0509175	0.227265	0.23168	-0.375725	0.154893	0.125837	0.195272	0.131465	0.0986068	-0.247754	0.303132	-0.183149	-0.224009	0.412922	0.340128	0.124744	0.579508	-0.0149867	0.0991053	0.470106	-0.0429351	0.736065	-0.351071	0.535329	-0.157322	-0.126326	-0.0337044	-0.00710964	0.00769389
Cluster-13504.26266	AP2-related transcription factor [Mesembryanthemum crystallinum]	AP2/ERF->AP2/ERF-ERF	0.00862627	-0.126863	0.0280005	-0.0407803	0.141265	-0.059457	-0.0418154	-0.0883104	-0.192299	0.318854	0.100349	0.039322	-0.163293	0.095222	0.272281	0.113709	-0.00249781	-0.296742	0.0158821	0.167668	0.0173712	-0.0500998	0.0204762	-0.0719405	-0.0903794	0.067436	0.0675033	0.0342382	0.0186096	-0.0377137
Cluster-13504.26279	homeobox-leucine zipper protein ATHB-15 [Cynara cardunculus var. scolymus]	HB->HB-other	0.35236	0.301099	0.101139	0.154975	-0.341319	0.2912	0.249651	0.256551	-0.0125081	0.0584026	0.14524	0.447761	0.117859	-0.000855657	0.218069	0.357844	0.302259	0.0599962	0.348293	-0.119421	0.317303	0.346457	0.251587	-0.0501117	-0.0373553	0.0643996	0.141323	0.372803	0.262805	0.306802
Cluster-13504.26280	PREDICTED: zinc finger CCCH domain-containing protein 3 [Vitis vinifera]	C3H	0.502552	0.177202	-0.033264	0.000938424	0.532317	0.564646	0.54191	0.525468	-0.164039	-0.220354	0.337524	0.23137	0.103196	0.576847	0.0241988	0.272897	0.407981	-0.0904206	0.415069	-0.202263	0.0914842	0.506447	-0.151546	0.319849	0.0101321	0.658679	0.598188	0.411288	0.490829	0.490306
Cluster-13504.26284	putative MYB transcription factor [Fagopyrum esculentum subsp. esculentum]	MYB->MYB-related	-0.214197	0.219939	0.54934	0.591391	-0.33438	0.0219029	0.036595	0.104971	0.308494	-0.00551276	-0.280512	0.400804	-0.0270758	-0.384974	0.602642	0.234962	0.0146839	0.76646	-0.156187	0.086237	0.687224	-0.233514	0.366707	-0.438942	0.332085	-0.304159	-0.280855	-0.220331	-0.194194	-0.202163
Cluster-13504.26286	Cationic amino acid transporter 6, chloroplastic [Vitis vinifera]	Trihelix	-0.352773	-0.0788002	-0.11896	-0.151727	-0.113357	-0.481955	-0.476338	-0.454554	0.110331	-0.0108378	0.019889	-0.455788	0.114537	-0.210609	-0.48892	-0.604626	-0.319985	-0.11745	-0.404104	0.12715	-0.47832	-0.427107	-0.379097	0.202342	-0.206482	-0.392506	-0.455641	-0.331599	-0.526274	-0.471822
Cluster-13504.26306	heat stress transcription factor B-2b-like isoform X1 [Abrus precatorius]	HSF	-0.0806345	-0.374122	-0.187002	-0.25846	0.25002	-0.128763	-0.0930294	-0.142285	-0.140169	0.135268	-0.173997	-0.149553	-0.440657	0.143186	0.183311	0.111511	-0.117447	-0.0301724	-0.127259	0.153273	-0.0393766	-0.1913	0.275303	-0.291355	0.303119	0.0281187	0.00134046	-0.100988	-0.0118189	-0.0858784
Cluster-13504.26316	nuclear transcription factor Y subunit A-10 isoform X2 [Arachis duranensis]	NF-Y->NF-YA	-0.046666	-0.350733	-0.0481607	-0.00708952	-0.126306	-0.116306	-0.0812227	-0.0628294	-0.0578419	0.0167904	-0.223131	-0.0514759	-0.35371	-0.0154548	0.182919	0.130452	-0.0114293	-0.135137	-0.0790949	0.0606729	0.107025	-0.116801	0.227042	-0.206043	-0.0436208	-0.192631	-0.180706	-0.149535	-0.111943	-0.144424
Cluster-13504.26317	trihelix transcription factor ASIL1-like [Quercus suber]	Trihelix	0.0693834	-0.236505	0.0148397	0.0260958	0.286104	0.112496	0.129023	0.166249	-0.152153	0.0047574	-0.0840794	0.0241884	-0.456846	0.247958	0.219329	0.116424	0.0809381	0.1567	-0.1399	-0.0287159	0.149771	-0.129271	0.279084	-0.457646	0.238909	0.159756	0.00791539	-0.045172	-0.0540926	-0.0764799
Cluster-13504.26318	homeobox-leucine zipper protein ATHB-8-like [Spinacia oleracea]	HB->HB-HD-ZIP	0.214824	0.492786	0.227055	0.217075	-0.270403	0.183488	0.129973	0.124214	-0.0511214	-0.0888459	0.265079	0.362582	0.450701	-0.113656	0.0179994	0.135009	0.17368	0.0769514	0.251414	-0.0599271	0.141689	0.234363	0.00983303	0.164065	-0.104987	0.0379509	0.0805886	0.339169	0.15097	0.237716
Cluster-13504.26325	transcription factor IIIA-like isoform X1 [Chenopodium quinoa]	C2H2	-0.396474	0.202256	0.382093	0.412795	-0.662478	-0.22005	-0.267231	-0.135831	0.310562	-0.0783548	-0.29763	0.0798343	0.129049	-0.605151	0.00849923	-0.247864	-0.241602	0.572504	-0.360126	0.0349854	0.225629	-0.338767	0.126602	-0.198071	0.0605138	-0.555751	-0.564208	-0.326931	-0.490018	-0.377266
Cluster-13504.26326	PREDICTED: transcription factor IIIA-like [Juglans regia]	C2H2	-0.290967	0.0975847	0.408089	0.441948	-0.512916	-0.15866	-0.181607	-0.0728841	0.198227	-0.011728	-0.361407	0.157256	-0.080492	-0.413557	0.179772	-0.0840562	-0.161712	0.545755	-0.318043	-0.0305055	0.353855	-0.297646	0.30314	-0.384932	0.0941722	-0.387128	-0.42131	-0.269457	-0.374987	-0.334419
Cluster-13504.26338	transcription factor bHLH35 [Morus notabilis]	bHLH	0.375437	-0.169847	-0.187256	-0.186123	0.771516	0.270788	0.326823	0.263098	-0.214113	-0.0600962	0.513656	-0.0960101	-0.138383	0.597621	0.00232852	0.058146	0.312722	-0.256929	0.119108	-0.0963159	-0.160046	0.139292	-0.211264	-0.0221569	0.0313942	0.609084	0.434997	0.227984	0.20561	0.137674
Cluster-13504.26392	PREDICTED: protein indeterminate-domain 2-like [Juglans regia]	C2H2	-0.273444	-0.105501	-0.182314	-0.156095	-0.47915	-0.34033	-0.336954	-0.341395	0.245396	0.0187138	0.0251264	-0.353289	0.229673	-0.457531	-0.345787	-0.391744	-0.244482	-0.101875	-0.157963	0.157431	-0.32862	-0.184773	-0.266216	0.282321	-0.228623	-0.461349	-0.413551	-0.164434	-0.338315	-0.254308
Cluster-13504.26411	hypothetical protein POPTR_001G429200 [Populus trichocarpa]	GNAT	-0.33424	0.134741	0.0407985	0.0462956	-0.559053	-0.238382	-0.267156	-0.210202	0.329903	-0.0783333	-0.0537926	-0.169588	0.327441	-0.579376	-0.234012	-0.351201	-0.193533	0.348215	-0.222226	0.193212	-0.118816	-0.231996	-0.129226	0.217909	-0.000734284	-0.497153	-0.472524	-0.221349	-0.375801	-0.255471
Cluster-13504.26469	uncharacterized protein LOC111026143, partial [Momordica charantia]	PLATZ	-0.258661	0.031347	0.100764	0.132737	-0.540715	-0.250565	-0.288193	-0.193092	0.160688	0.000307633	-0.266085	-0.0800776	0.0788855	-0.350707	-0.180516	-0.268704	-0.130322	0.221836	-0.300191	0.084885	-0.0464702	-0.245744	-0.0223049	-0.0548225	-0.196033	-0.44862	-0.450775	-0.292421	-0.346352	-0.246781
Cluster-13504.26472	putative MYC protein [Tamarix hispida]	bHLH	-0.227118	0.20985	-0.0122295	-0.00637749	-0.215802	-0.194717	-0.205519	-0.226199	0.184379	-0.138869	0.26103	-0.232258	0.451955	-0.427369	-0.373489	-0.416793	-0.161068	0.0903515	-0.080397	0.2927	-0.296605	-0.106015	-0.379978	0.382645	-0.0790133	-0.242202	-0.215468	-0.0734952	-0.2424	-0.153343
Cluster-13504.26477	MYB4 [Fagopyrum tataricum]	MYB->MYB-related	-0.202275	0.114855	0.299182	0.371169	-0.406593	0.111272	0.0633361	0.199599	0.347313	-0.0430868	-0.25766	0.225895	-0.0253036	-0.348168	0.251504	0.0744667	-0.0171947	0.751997	-0.170829	0.010759	0.45732	-0.145426	0.382894	-0.24786	0.338645	-0.289497	-0.304915	-0.203978	-0.241166	-0.169292
Cluster-13504.26484	zinc finger CCCH domain-containing protein 1-like [Quercus suber]	C3H	-0.334326	0.0577851	-0.0392926	-0.00743987	-0.524646	-0.240474	-0.31567	-0.219997	0.0726874	-0.152686	-0.159178	-0.16691	0.127272	-0.251484	-0.349961	-0.342222	-0.337558	0.272621	-0.28358	-0.0420681	-0.118048	-0.20116	-0.066784	0.16666	-0.0689503	-0.453525	-0.452914	-0.184585	-0.371676	-0.237615
Cluster-13504.26512	hypothetical protein MANES_05G010400 [Manihot esculenta]	SBP	0.0230001	0.0443445	-0.0777236	-0.00237989	-0.334622	0.0515114	-0.00740569	0.0769854	0.0125074	-0.0941204	-0.310559	0.0405141	-0.0896951	0.0012831	-0.15904	-0.0402056	-0.0566528	0.243769	-0.0778251	-0.137629	0.0511435	0.0462967	0.174373	-0.174055	0.0206888	-0.134492	-0.140831	-0.0106182	-0.068073	-0.0072559
Cluster-13504.26520	PREDICTED: ethylene-responsive transcription factor 9 [Raphanus sativus]	AP2/ERF->AP2/ERF-ERF	0.240186	-0.241968	-0.301462	-0.331809	0.39457	0.0775925	0.0729908	-0.0389358	-0.339489	0.0744392	0.0843466	-0.0792205	-0.205659	0.344273	-0.0488115	0.170736	0.0550703	-0.492188	0.229213	-0.0322405	-0.169938	0.203317	-0.0724859	0.131866	-0.0982171	0.330028	0.338204	0.290327	0.267472	0.210794
Cluster-13504.26592	protein ACCELERATED CELL DEATH 6-like [Camellia sinensis]	GNAT	-0.0675955	-0.128597	0.00960278	0.00454046	-0.191487	-0.150241	-0.100819	-0.15126	-0.114598	0.436797	-0.0450452	0.0173274	-0.218512	-0.203313	0.308281	0.214151	-0.0615291	-0.0352384	-0.0475794	0.12511	0.121379	-0.16422	0.51385	-0.187917	0.285619	-0.175727	-0.129243	-0.0365204	-0.0382056	-0.112385
Cluster-13504.2660	PREDICTED: basic leucine zipper 61-like [Nicotiana tabacum]	bZIP	-0.0779222	-0.0224529	-0.0201717	-0.0416207	-0.0887933	-0.0469695	-0.0617865	-0.0547488	-0.0883471	0.108346	-0.0976436	-0.0262297	-0.138653	-0.109591	-0.00584972	-0.00761609	-0.134676	0.0844953	-0.0899443	0.0215353	0.00849732	-0.0866504	0.380094	-0.138264	0.139635	-0.011289	-0.0365757	-0.0565252	-0.0296724	-0.035374
Cluster-13504.26601	LOW QUALITY PROTEIN: scarecrow-like protein 8 [Chenopodium quinoa]	GRAS	-0.0325417	-0.198589	-0.355309	-0.367283	0.49211	-0.196272	-0.177719	-0.272217	-0.445117	-0.0109473	0.185194	-0.368009	-0.113981	0.346588	-0.295013	-0.183859	-0.264783	-0.420286	-0.07604	0.0208231	-0.416747	-0.0913053	-0.23	0.242915	-0.0517983	0.130946	0.103304	0.0256931	-0.0243177	-0.097951
Cluster-13504.26653	PREDICTED: CBS domain-containing protein CBSCBSPB3 [Vitis vinifera]	SWI/SNF-BAF60b	0.0598717	0.0534987	-0.194009	-0.159629	-0.217328	0.0296591	-0.0168277	-0.00390633	-0.0374167	-0.179508	0.0586602	-0.0982813	0.170567	0.0393744	-0.362754	-0.131317	-0.0610199	-0.128031	0.106376	-0.166154	-0.181193	0.176184	-0.0984228	0.341693	-0.133303	0.029807	0.0189122	0.202937	0.00609476	0.0434525
Cluster-13504.26654	dof zinc finger protein DOF1.4-like [Camellia sinensis]	C2C2->C2C2-Dof	-0.0323063	0.230943	0.346579	0.337152	-0.479431	-0.0138866	-0.0541025	0.0199354	0.0888392	0.171185	-0.349301	0.311914	-0.166778	-0.319949	0.212183	0.0841456	-0.00483423	0.36875	-0.119496	0.0216622	0.339043	-0.0856944	0.398551	-0.504882	0.0632109	-0.202292	-0.208396	-0.0162785	-0.163866	-0.114152
Cluster-13504.26669	PREDICTED: protein FAR1-RELATED SEQUENCE 4 isoform X1 [Vitis vinifera]	FAR1	0.0783621	0.0261644	0.0191275	0.0331261	-0.380727	0.187165	0.130029	0.177424	0.0723283	0.0261409	-0.194638	0.241628	-0.124178	-0.0571738	0.136683	0.260859	0.0780123	0.211795	0.15178	-0.115244	0.282461	0.212146	0.469453	-0.0881678	0.081027	-0.031218	0.0119458	0.14722	0.144555	0.204699
Cluster-13504.26698	myb-related protein 306-like [Phalaenopsis equestris]	MYB->MYB	-0.243299	0.342894	0.594904	0.624956	-0.361911	-0.0620768	-0.0689136	0.00898617	0.240402	0.210499	-0.27979	0.366345	-0.0272309	-0.397396	0.51088	0.17936	-0.0366709	0.620905	-0.223937	0.0562601	0.557021	-0.261496	0.575845	-0.442134	0.40064	-0.314179	-0.305828	-0.233151	-0.221423	-0.226991
Cluster-13504.26705	Octamer-binding transcription factor [Trema orientale]	HB->HB-HD-ZIP	0.0994091	-0.0851675	0.104557	0.151846	-0.0235566	0.161246	0.132797	0.222342	0.16748	-0.182503	-0.177956	0.0680828	-0.140279	0.0596552	-0.0282395	-0.0037617	0.142647	0.181867	-0.0417746	-0.137698	0.13213	0.063645	0.0889085	-0.21707	-0.0877749	0.128063	0.026564	-0.0167354	-0.0547235	-0.0291949
Cluster-13504.26706	methyltransferase-like protein 2 isoform X2 [Chenopodium quinoa]	BES1	0.514302	-0.166702	-0.418023	-0.414625	0.582709	0.413833	0.403369	0.27655	-0.38203	-0.0657847	0.206356	0.0526109	-0.252864	0.614083	-0.00371018	0.344278	0.287337	-0.4647	0.474957	-0.0346582	-0.100577	0.513196	-0.0868932	0.0576837	-0.047566	0.668093	0.663298	0.566026	0.567428	0.503113
Cluster-13504.26708	trihelix transcription factor GT-2-like [Hevea brasiliensis]	Trihelix	-0.164107	-0.0878758	-0.251309	-0.225969	-0.261824	-0.264733	-0.267499	-0.304177	-0.0910939	-0.188761	0.0923224	-0.335056	0.102359	-0.295939	-0.325653	-0.322608	-0.206114	-0.106427	-0.112457	0.313344	-0.3227	-0.124144	-0.289176	0.21562	-0.170306	-0.253214	-0.220563	-0.0375023	-0.201799	-0.174066
Cluster-13504.26725	Mitochondrial carrier protein [Trema orientale]	Alfin-like	-0.266808	-0.100622	-0.156829	-0.143389	-0.418692	-0.351185	-0.3611	-0.354272	0.204724	-0.0128897	-0.178196	-0.334588	0.0338491	-0.363276	-0.390533	-0.427259	-0.240231	0.02782	-0.254525	0.111876	-0.332665	-0.22518	-0.220485	-0.0364578	-0.17936	-0.393691	-0.380028	-0.226448	-0.340889	-0.265331
Cluster-13504.26728	hypothetical protein BVRB_3g056770 [Beta vulgaris subsp. vulgaris]	Others	0.283922	0.177103	0.210502	0.150916	0.305912	0.314904	0.276639	0.256863	-0.199265	0.347852	0.116654	0.391393	-0.211283	0.274379	0.405879	0.39279	0.24744	0.0868248	0.157632	-0.0356834	0.30052	0.140966	0.396605	-0.262773	0.351916	0.320235	0.278631	0.276522	0.238447	0.207571
Cluster-13504.26739	uncharacterized protein LOC105640422 [Jatropha curcas]	IWS1	0.212031	-0.0938517	-0.278755	-0.214186	0.468792	0.0825474	0.109922	0.0506682	-0.251516	-0.133534	0.501841	-0.226429	-0.0239018	0.485889	-0.256399	-0.148999	0.00497549	-0.240561	0.0202379	-0.192004	-0.273012	0.0785679	-0.303455	0.109574	-0.121386	0.377929	0.214856	0.210518	0.0357596	0.00447625
Cluster-13504.26755	hypothetical protein CISIN_1g004514mg [Citrus sinensis]	GRAS	-0.302675	0.0351906	0.345059	0.248291	-0.475662	-0.163986	-0.171882	-0.108082	0.339915	0.188157	-0.406324	0.179283	-0.208424	-0.527406	0.441542	0.130006	-0.125688	0.488912	-0.221508	0.24401	0.352849	-0.288299	0.638273	-0.530262	0.450928	-0.364072	-0.328207	-0.254451	-0.224247	-0.233217
Cluster-13504.26774	histone-lysine N-methyltransferase family member SUVH9 isoform X1 [Hevea brasiliensis]	SET	0.107833	0.119442	0.0621118	0.093431	-0.168218	0.235004	0.180447	0.204983	-0.137674	0.0121961	-0.0575912	0.265265	-0.036985	0.0653631	0.137572	0.239595	0.00470835	0.271235	0.10957	-0.237606	0.30033	0.162382	0.378929	-0.0578908	0.212444	0.130335	0.121598	0.258333	0.138756	0.130972
Cluster-13504.26793	zinc finger CCCH domain-containing protein 56-like [Chenopodium quinoa]	C3H	-0.0721701	0.0451631	0.328931	0.346551	-0.439352	0.0671069	0.0385309	0.101148	0.225064	0.129319	-0.466461	0.31566	-0.177881	-0.243124	0.390129	0.291679	0.0147485	0.477071	-0.0547845	-0.0975379	0.491032	-0.0244907	0.592367	-0.423036	0.276535	-0.237951	-0.175254	-0.127115	-0.0140591	-0.00350644
Cluster-13504.26810	auxin response factor 8-like isoform X2 [Chenopodium quinoa]	B3->B3-ARF	0.244409	-0.0370227	0.0718218	0.135824	0.131017	0.368424	0.34564	0.401672	-0.152093	0.0423951	-0.165613	0.28953	-0.302261	0.353483	0.347238	0.448607	0.248863	0.0788381	0.160093	-0.191482	0.364465	0.247525	0.603762	-0.301857	0.363394	0.298975	0.26884	0.0988977	0.320014	0.252412
Cluster-13504.26821	hypothetical protein VIGAN_03043700 [Vigna angularis var. angularis]	B3->B3	0.331338	-0.340225	-0.261624	-0.180784	0.486938	0.356907	0.410118	0.361692	-0.186117	0.0112245	0.0254743	-0.00832033	-0.441637	0.564148	0.220591	0.359605	0.221263	-0.0768264	0.196358	-0.23771	0.10832	0.255751	0.319806	-0.237666	0.261825	0.508437	0.412819	0.259462	0.373352	0.25152
Cluster-13504.26828	PREDICTED: transcription factor PCL1-like [Tarenaya hassleriana]	GARP->GARP-G2-like	-0.314145	0.000353652	0.245246	0.231243	-0.475104	-0.188697	-0.191591	-0.11938	0.333746	0.12015	-0.254496	0.0797599	0.0255196	-0.454527	0.179151	-0.0178443	-0.141633	0.396196	-0.225509	0.172031	0.212345	-0.274588	0.166367	-0.235204	0.054097	-0.437794	-0.390919	-0.294574	-0.263327	-0.225672
Cluster-13504.26831	PREDICTED: DELLA protein GAI [Gossypium arboreum]	GRAS	-0.0672601	0.256803	0.47369	0.499469	-0.424254	0.000782399	-0.00115354	0.0798989	0.0631783	0.312068	-0.330625	0.418148	-0.162883	-0.260707	0.433867	0.264813	0.0283421	0.352351	-0.110996	-0.0121298	0.522777	-0.115205	0.492675	-0.492209	0.0652497	-0.235613	-0.191848	-0.117333	-0.10274	-0.119557
Cluster-13504.26859	zinc finger protein CONSTANS-LIKE 4-like [Chenopodium quinoa]	C2C2->C2C2-CO-like	-0.282197	-0.0875633	0.179238	0.236775	-0.627946	-0.236097	-0.251028	-0.127995	0.263449	0.0385758	-0.382486	-0.0416601	-0.0141338	-0.395176	0.00665194	-0.144248	-0.149947	0.267623	-0.302058	-0.018016	0.130978	-0.255843	0.25565	-0.167248	-0.0513184	-0.506499	-0.502016	-0.374962	-0.36452	-0.304067
Cluster-13504.26865	protein indeterminate-domain 9-like [Hevea brasiliensis]	C2H2	0.29309	0.227284	0.224038	0.288525	0.0706482	0.404324	0.360775	0.373118	-0.141782	-0.0158512	-0.0132697	0.482295	-0.138002	0.255577	0.298027	0.401992	0.264306	0.151109	0.265309	-0.269117	0.470718	0.301167	0.165401	-0.151124	-0.0363434	0.32123	0.31527	0.375473	0.288339	0.294115
Cluster-13504.26878	heat shock transcription factor, other eukaryote [Salvia splendens]	HSF	-0.219615	0.386266	0.277415	0.250954	-0.0269034	-0.302604	-0.293725	-0.287848	-0.0125279	-0.0652697	0.392505	-0.0631037	0.602617	-0.254776	-0.210674	-0.267089	-0.167333	-0.155366	-0.0835701	0.212816	-0.158791	-0.205606	-0.318399	0.661071	-0.191067	-0.233252	-0.208127	-0.155699	-0.236146	-0.203359
Cluster-13504.26884	hypothetical protein BVRB_7g173680 [Beta vulgaris subsp. vulgaris]	GRAS	0.335306	-0.293241	-0.433483	-0.405859	0.710936	0.242411	0.244911	0.192353	-0.437237	-0.169811	0.237689	-0.19602	-0.280573	0.759203	-0.186775	0.0555016	0.171333	-0.487012	0.171162	-0.155847	-0.284892	0.242664	-0.333917	0.167379	-0.172597	0.515612	0.41301	0.29618	0.258802	0.213015
Cluster-13504.2690	LOB domain-containing protein [Actinidia chinensis var. chinensis]	LOB	-0.13986	-0.0161531	-0.117541	-0.130021	0.105487	-0.0742922	-0.0623628	-0.0881066	0.405417	-0.152013	0.022754	-0.250346	0.02091	-0.122635	-0.273196	-0.311583	-0.161542	0.120914	-0.0867776	-0.0528179	-0.237902	-0.0957931	-0.285189	0.0316039	0.0438529	-0.0152675	-0.0672091	-0.0470356	-0.14853	-0.123966
Cluster-13504.26910	unnamed protein product, partial [Vitis vinifera]	C2H2	-0.0875498	0.230214	0.1026	0.174208	-0.468685	0.0050709	-0.0417701	0.00854498	0.278078	-0.178012	-0.11087	0.0329004	0.280765	-0.238678	-0.211589	-0.14383	-0.0405077	0.327284	-0.0105212	-0.136887	0.0454518	0.0792311	-0.00883946	0.106126	-0.043042	-0.245014	-0.216678	0.00509544	-0.120396	-0.00713899
Cluster-13504.26937	BAG family molecular chaperone regulator 3-like [Chenopodium quinoa]	LOB	-0.211906	0.616926	0.694075	0.683797	-0.305576	-0.0984861	-0.125771	0.00200492	0.157883	0.251499	-0.201527	0.444864	0.180384	-0.287808	0.316191	0.00179293	-0.0555799	0.606315	-0.297292	-0.0938086	0.447518	-0.29618	0.252541	-0.393749	0.0976595	-0.287728	-0.32786	-0.244199	-0.302362	-0.265108
Cluster-13504.26940	PREDICTED: heat stress transcription factor A-2c [Beta vulgaris subsp. vulgaris]	HSF	-0.204787	-0.213973	-0.0179651	-0.030241	-0.23573	-0.219303	-0.18567	-0.194368	-0.0167501	0.240283	-0.238466	-0.107926	-0.278789	-0.275884	0.243819	0.0776476	-0.177766	0.116983	-0.19777	0.190714	0.0624353	-0.263055	0.470325	-0.259142	0.423138	-0.282457	-0.244994	-0.22489	-0.175448	-0.22358
Cluster-13504.26974	transcription factor PIF3-like isoform X1 [Chenopodium quinoa]	bHLH	-0.257803	0.268202	0.337224	0.401242	-0.453272	-0.0834424	-0.137529	-0.00421006	0.198381	-0.0365921	-0.282659	0.132437	0.0659349	-0.361753	-0.0157449	-0.170989	-0.168932	0.577775	-0.304438	-0.0692227	0.228367	-0.241019	0.225026	-0.233246	0.099153	-0.348656	-0.383958	-0.262339	-0.331965	-0.24915
Cluster-13504.26975	PREDICTED: heat shock factor protein HSF8 [Beta vulgaris subsp. vulgaris]	HSF	0.0941227	0.089207	0.035072	0.0726309	-0.499048	0.0423544	0.0191455	0.00598793	-0.049035	0.30969	-0.0977465	0.222292	-0.0671409	-0.121303	0.150591	0.223378	-0.0278925	-0.0644882	0.166113	-0.0446387	0.191837	0.18325	0.330862	-0.0939015	-0.0730355	-0.10107	0.00104317	0.184816	0.134452	0.141146
Cluster-13504.26976	Zinc finger C-x8-C-x5-C-x3-H type family protein isoform 3 [Theobroma cacao]	C3H	-0.123257	-0.371872	-0.205622	-0.241979	-0.112291	-0.251333	-0.198378	-0.247222	0.00460428	0.0800162	-0.0903178	-0.248273	-0.161165	-0.139006	0.0026127	-0.0367492	-0.0946248	-0.293807	-0.0401301	0.313687	-0.166913	-0.111323	-0.0726888	-0.0203019	-0.126173	-0.188791	-0.136533	-0.0888591	-0.0793605	-0.0992322
[truncated: 1,236 more rows]
